# Supplementary material for: Cell differentiation modifies the p53 transcriptional program through a combination of gene silencing and constitutive transactivation
Source: Cell Death Differ. 2023 Jan 21;30(4):952–65. doi: 10.1038/s41418-023-01113-4 (PMC10070495; doi:10.1038/s41418-023-01113-4)
Supplement: Supplementary file 2 — Supplemental Table 1 [file 41418_2023_1113_MOESM2_ESM.xlsx]

## Sheet: Sheet1
Gene name	shRNA Targeting Sequence	Sigma-Aldrich TRC Library
TWIST1(TRCN0000020542)	TCCGCAGTCTTACGAGGAGCT	TRC Version: 1
TWIST1(TRCN0000367866)	AGCTGAGCAAGATTCAGACCC	TRC Version: 2
TP73L(TRCN0000006506)	CCGTTTCGTCAGAACACACAT	TRC Version: 1
p63(pLKO.1)	CCGAGCTATGTCAGTACTATT	doi/10.1101/gad.198069.112
SHC002 (sh-non-taget)	CAACAAGATGAAGAGCACCAA	TRC Version: 1
