# Supplementary material for: Cell differentiation modifies the p53 transcriptional program through a combination of gene silencing and constitutive transactivation
Source: Cell Death Differ. 2023 Jan 21;30(4):952–65. doi: 10.1038/s41418-023-01113-4 (PMC10070495; doi:10.1038/s41418-023-01113-4)
Supplement: Supplementary file 3 — Supplemental Table 2 [file 41418_2023_1113_MOESM3_ESM.xlsx]

## Sheet: Sheet2
Gene	Sequence 5'-3'
18S (Forward)	GCCGCTAGAGGTGAAATTCTTG
18S (Reverse)	CTTTCGCTCTGGTCCGTCTT
∆Np63 (Exon 9) (Forward)	CGAAGATCCCCAGATGATGAA
∆Np63 (Exon 9) (Reverse)	AAGTCTCACGGCCCCTCAC
∆Np63 (Exon 5) (Forward)	GCCGTGAATTCAACGAGGGACA
∆Np63 (Exon 5) (Reverse)	AACCTGGGGTGGCTCATAAGGT
ACTA2 (Forward)	TCAATGTCCCAGCCATGTAT
ACTA2 (Reverse)	CAGCACGATGCCAGTTGT
AXL (Forward)	GGTGGCTGTGAAGACGATGA
AXL (Reverse)	CTCAGATACTCCATGCCACT
COL1A1 (Forward)	AGGGCCAAGACGAAGACATCCC
COL1A1 (Reverse)	TGTCGCAGACGCAGATCCG
ITGA3 (Forward)	TGCTGTGGAAGTGCGGCT
ITGA3 (Reverse)	GCGTGGTACTTGGGCATGAT
NANOG (Forward)	CTGCTTATTCAGGACAGCCC
NANOG (Reverse)	TCTGTTTCTTGACCGGGACC
SPP1 (Forward)	TGAGAATTGCAGTGATTTGC
SPP1 (Reverse)	TGAGATGGGTCAGGCTTTAG
TAp63 (Exon 2) (Forward)	ATGTCCCAGAGCACACAG
TAp63 (Exon 2) (Reverse)	GCGCGTGGTCTGTGTTATAG
TAp63 (Exon3a) (Forward)	TGTATCCGCATGCAGGACT
TAp63 (Exon3a) (Reverse)	CTGTGTTATAGGGACTGGTGGAC
TRAF4 (Forward)	CTGGAAGATTGGCAGCTATGG
TRAF4 (Reverse)	GCCATTGAGGAATGCAGACA
TWIST1 (Forward)	GGCTCAGCTACGCCTTCTC
TWIST1 (Reverse)	TCCTTCTCTGGAAACAATGACA
