# Supplementary material for: Cell differentiation modifies the p53 transcriptional program through a combination of gene silencing and constitutive transactivation
Source: Cell Death Differ. 2023 Jan 21;30(4):952–65. doi: 10.1038/s41418-023-01113-4 (PMC10070495; doi:10.1038/s41418-023-01113-4)
Supplement: Supplementary file 4 — Supplemental Table 3 [file 41418_2023_1113_MOESM4_ESM.xlsx]

## Sheet: Antibodies
Primary Antibodies	Source	Identifier
Mouse monoclonal β-Actin	Santa Cruz Technologies	sc-47778
Rabbit monoclonal Anti_BMI1	Cell Signaling Technology	Cat#: 6964
Rabbit polyclonal Anti-c-CASPASE 3	Cell Signaling Technology	Cat#: 9661
Mouse monoclonal Anti-Dnmt1	Santa Cruz Technologies	Cat#: 271729
Mouse monoclonal Anti-Dnmt3a	Santa Cruz Technologies	Cat#: sc-365769
Mouse monoclonal Anti-Dnmt3b	Santa Cruz Technologies	Cat#: sc-376043
Rabbit monoclonal Anti-EZH1	Cell Signaling Technology	Cat#: 42088
Rabbit monoclonal Anti-EZH2	Cell Signaling Technology	Cat#: 5246
Rabbit monoclonal anti-H2A	Abcam	Cat#: ab177308
Rabbit monoclonal Anti-H2AK119Ub	Cell Signaling Technology	Cat#: 8240
Rabbit monoclonal anti-H2B	Cell Signaling Technology	Cat#: 12364
Rabbit polyclonal anti-H3	Abcam	Cat#: ab1791
Rabbit monoclonal anti-H3K27me3	Abcam	Cat#: 9733T
Mouse moniclonal anti-Gata-4	Santa Cruz Technologies	Cat#: sc-25310
Goat polyclonal anti-Nanog	R & D Systems	Cat#: AF1997
Mouse monoclonal anti-p53 (DO-1)	Millipore-Sigma	Cat#: OP43
Mouse monoclonal anti-p63 (∆Np63)	Santa Cruz Technologies	Cat#: sc-25268
Rabbit monoclonal anti-TWIST1	Cell Signaling	Cat#: 69366S
Rabbit polyclonal anti-RING1A	Cell Signaling	Cat#: 2820
Secondary Antibodies	Source	Identifier
Donkey Anti-Goat IgG H&L (HRP) Conjugate	Abcam	Cat#: ab97110
Goat Anti-Mouse IgG (H + L)-HRP Conjugate	Bio-Rad	Cat#: 1706516
Goat Anti-Rabbit IgG (H + L)-HRP Conjugate	Bio-Rad	Cat#: 1706515
