# Supplementary material for: Cell differentiation modifies the p53 transcriptional program through a combination of gene silencing and constitutive transactivation
Source: Cell Death Differ. 2023 Jan 21;30(4):952–65. doi: 10.1038/s41418-023-01113-4 (PMC10070495; doi:10.1038/s41418-023-01113-4)
Supplement: Supplementary file 5 — Supplemental File 1 [file 41418_2023_1113_MOESM5_ESM.xlsx]

## Sheet: A. GTEx p53 target expression
GTEx p53 core target transcriptomics: Relative expression of median log2(tpm+1) per gene across tissues
	Gene name	adipose tissue	muscle	blood vessel	heart	uterus	vagina	breast	skin	salivary gland	brain	adrenal gland	thyroid	lung	spleen	pancreas	esophagus	stomach	colon	small intestine	prostate	testis	nerve	blood	pituitary	ovary	liver	kidney	cervix uteri	bladder
	ABCA12	1.61293	0.298851	0.719246	0.351398	0.899036	100	6.84665	93.6876	21.1109	0.311624	0.908001	1.19199	21.3261	1.13366	0.428922	1.61699	0.934549	5.91359	25.939	29.3619	44.4124	0.85318	0.386474	7.90389	0.587464	0.670473	12.9095	2.34529	1.44717
	ACER2	2.84407	0	0	0.21287	0.548516	13.3107	24.959	1.66578	56.2046	1.30961	0	51.4502	22.3926	0	45.8822	3.0927	65.1214	1.20749	5.89729	9.83452	16.4757	0.962935	0	3.24947	0	63.2649	100	2.06019	24.5335
	ADIRF	72.5433	44.5069	65.4527	36.6289	76.671	69.7782	69.2828	62.1423	65.6679	53.29	60.4922	61.3805	76.172	64.5531	51.0374	67.4924	61.5347	64.8244	68.0074	65.8629	83.3946	61.3141	76.0427	65.3396	100	73.5245	70.2648	71.5961	68.777
	AMZ2	59.8691	49.6768	66.2309	39.5275	64.851	68.7189	57.4941	66.5553	61.2199	47.5924	54.189	58.2822	68.0195	59.979	35.629	59.701	51.3326	62.4064	64.4884	58.2733	100	63.2244	67.8271	51.825	58.1039	36.1746	51.9368	60.5624	59.8242
	AMZ2P1	87.2369	33.5416	93.1061	52.2156	87.1965	85.5108	84.4462	91.9058	69.3887	45.9033	66.8948	84.0992	100	82.693	50.3241	75.6239	60.0559	63.3058	77.2968	71.6144	51.8004	89.1209	92.1385	81.1103	81.603	38.6041	57.5661	78.3048	73.711
	ANKRA2	88.6687	81.2617	100	58.4147	79.7304	75.0444	81.6172	73.4538	63.7273	51.0003	47.0923	78.392	79.1282	64.4407	39.4675	65.593	64.8563	58.4913	65.2045	63.822	54.5891	82.0213	68.1723	58.2296	76.7165	68.7693	81.8697	81.4359	78.0495
	ANXA4	3.11166	0.716421	2.11117	5.73947	6.07758	4.92578	5.02761	14.9106	3.1612	3.04876	80.2845	15.8285	22.0578	3.33543	1.16709	3.44817	2.06571	3.01148	2.91099	5.13458	100	21.7899	1.20811	51.867	2.48339	0.336213	9.51754	9.77215	1.86474
	APOBEC3C	78.6616	55.6782	84.5551	63.0291	82.9699	88.5321	80.7065	82.2516	82.7091	62.3721	76.0427	85.8936	90.561	96.5096	61.2059	82.8807	75.0732	77.8678	81.2694	86.2063	65.4457	92.6214	100	78.6265	81.9199	55.9862	68.0632	84.3916	82.668
	APOBEC3H	85.6922	60.8826	77.4318	51.4654	75.6468	79.1707	80.4558	76.1968	64.24	59.4089	59.2756	67.0891	71.1236	43.6734	42.1904	78.8021	54.8675	83.6806	49.9945	78.4961	51.8668	100	7.23025	62.222	60.6826	23.8441	42.0716	76.1872	81.0817
	ASCC3	88.0092	77.1091	93.8047	76.533	77.0494	79.5532	87.7388	82.5808	75.0558	58.8337	65.6345	78.953	85.841	85.6828	90.1772	81.3053	84.606	82.7084	82.2793	88.8678	47.4969	91.8702	72.8635	97.59	100	37.6411	73.8212	74.0669	92.4123
	ATF3	100	49.3601	90.1574	65.9765	79.7201	79.6926	89.6668	78.7958	71.5795	40.4002	47.5252	78.5271	97.0498	45.3483	56.2439	58.6919	71.1761	69.4125	61.9962	80.6508	34.4541	88.5008	51.2657	76.6293	76.6601	71.1434	69.3131	78.3684	81.4166
	BAX	71.2161	25.1925	63.038	43.7175	70.5489	98.2614	71.4558	54.6929	76.5276	29.5921	72.3542	83.9741	87.2155	62.1662	64.2292	69.2017	66.0182	73.8128	91.3769	71.4041	100	92.5095	57.3905	60.8668	57.4315	46.1292	80.053	79.8074	68.9458
	BBC3	77.2312	41.6211	90.5322	43.3486	83.8045	83.659	76.6374	82.9877	72.6304	43.905	59.696	81.4291	86.0717	62.6482	100	74.0423	76.882	76.9842	83.4044	74.561	57.6217	84.7119	51.3863	49.992	75.1023	69.3047	75.7591	86.1304	75.9403
	BLCAP	20.2612	2.39494	13.0901	8.49975	17.1679	100	30.5481	95.0808	75.5662	60.9896	7.44655	67.2306	57.5719	62.0697	49.2057	17.5337	40.0005	20.1247	58.2986	37.805	38.7861	73.4666	58.7903	20.6988	6.21093	29.6601	65.333	19.7219	40.6808
	BLOC1S2	57.0616	39.1184	59.4863	76.9421	69.2786	55.5297	61.3739	54.5336	51.3347	18.3837	56.5223	56.1729	37.8617	39.47	16.4936	55.143	53.9588	60.2493	53.0851	65.8836	59.6902	66.1365	11.3655	46.0277	100	21.3598	35.857	71.4188	63.3839
	BTG2	72.9496	52.0073	68.9428	58.1987	77.0225	86.6457	73.1932	69.338	62.4885	71.2046	78.3082	76.3888	81.2982	77.0102	56.9282	78.5016	56.7858	71.2617	71.3186	71.5931	100	76.7903	42.9429	81.8078	63.1849	56.1742	55.3425	79.1285	71.4321
	CCNG1	0.335539	0.222929	0.648105	0.20589	0.511054	50.5976	2.31792	100	0.762898	1.10694	0.242323	0.626523	0.770013	0.281811	0.220282	0.882458	0.856124	3.06111	0.275287	2.26357	21.0229	0.783947	0.185909	15.9154	1.36976	0.10768	1.64523	0.850043	0.439212
	CD82	34.2377	100	66.3642	54.3811	28.6737	23.6255	25.4539	9.77582	6.70388	2.33801	2.35322	17.9517	21.5877	6.38958	1.38796	23.2139	8.86414	20.2316	16.5576	20.9007	5.00651	25.3576	1.26668	3.32648	9.10544	2.22741	7.84857	38.9461	25.8535
	CDC42SE1	85.2008	68.6392	93.4423	53.5717	97.9857	88.4655	88.4058	95.7996	81.1135	61.2459	77.6278	96.1615	87.0396	84.5246	65.3208	81.4438	73.1885	80.6963	85.7984	88.2558	79.0659	100	68.3922	89.3155	99.2908	60.278	68.4198	99.0984	92.4475
	CDIP1	0.696284	0.413038	0.643595	0.165836	1.44222	100	18.2838	98.8457	73.9581	0.962891	1.21573	1.41082	3.18979	1.77228	0.523686	2.7346	1.01095	0.623365	0.768749	58.4734	40.6248	1.25487	1.19298	16.2365	0.83568	0.408734	1.05413	4.182	21.9475
	CDKN1A	84.4879	20.9694	63.6374	33.8918	77.1308	100	74.1024	82.9112	77.0601	53.1229	58.137	65.9659	91.5517	93.7245	36.1612	72.6064	65.7848	62.4369	72.2751	66.4693	53.3632	89.7869	80.0912	43.6871	75.2444	41.3004	44.8448	89.7567	78.9986
	CEL	74.5055	45.6617	100	56.604	93.5878	79.5415	73.0109	79.4427	77.319	90.6295	81.2929	82.354	83.4192	75.7631	49.8906	80.8039	60.7761	82.9956	65.359	84.3199	64.606	95.8504	46.2677	88.4453	70.335	55.2503	59.5345	93.0577	83.5239
	CMBL	65.6926	97.6365	66.779	64.3381	69.7331	58.3138	66.6492	41.738	56.0383	60.2945	87.0886	70.0109	60.1312	37.7083	54.1095	50.9033	75.7796	76.7166	86.4888	73.2415	45.6835	62.1688	15.4635	68.0628	86.6923	97.9666	100	63.324	69.221
	CSNK1G1	71.8616	37.0903	67.3045	62.5861	82.9428	84.2247	82.5508	83.2335	67.2975	59.166	44.3374	75.2002	80.7579	100	47.5736	65.8717	50.5449	57.7113	59.9486	71.759	84.5268	88.9887	13.9201	50.609	75.4997	55.0261	52.7604	85.0119	72.0461
	CYFIP2	80.1029	55.9915	85.0691	54.7335	94.9929	86.4611	85.1666	80.2443	84.8535	62.0818	80.8831	95.0632	83.1288	79.2129	59.0864	78.2406	77.1379	80.1265	80.5715	89.648	78.0878	90.1744	44.1128	83.5722	100	56.459	54.541	95.7836	83.6754
	CYSRT1	39.4258	29.7113	86.9248	48.5777	58.5437	39.6549	32.9481	33.5744	34.0465	99.1616	62.2713	59.757	67.6185	87.5688	28.5308	37.9522	68.6603	49.8636	64.5961	46.2507	50.4815	57.3334	96.042	100	45.0712	51.3305	86.6956	51.6328	62.8594
	DCP1B	86.6232	87.2819	87.7631	69.1797	90.7604	85.5103	85.4922	74.2441	86.09	61.5974	82.663	82.922	83.0952	75.7162	82.2724	81.9934	85.6291	87.2976	84.817	88.8649	68.9985	87.0766	59.6303	69.5815	100	71.1334	80.2288	90.1877	93.7634
	DDB2	34.1582	2.95557	44.1217	5.8505	35.3445	55.919	31.1658	100	44.3969	15.5846	37.4364	36.163	74.1482	46.3504	16.0542	31.8795	38.3786	33.4187	73.7438	56.1654	29.1319	70.3874	29.3968	68.9849	39.2269	16.4199	24.787	38.9305	39.9656
	DDIT4	92.0147	81.1541	100	71.0312	77.7816	88.5017	84.7736	94.3633	73.5027	44.5677	71.224	79.4459	90.1614	61.7588	64.6557	80.3514	72.524	77.1828	81.0109	76.7431	73.2886	88.213	61.191	82.4306	94.5586	68.0983	69.6686	83.4194	89.5074
	DGKA	66.1861	43.1954	75.0676	39.1085	76.3177	73.4784	66.7309	83.3906	65.1038	37.8102	63.9006	80.3068	73.423	69.8043	49.8435	67.6534	56.9564	62.205	62.7233	67.8518	100	73.8811	45.2125	65.1587	67.7235	42.0074	43.759	76.8365	71.1551
	DRAM1	72.9207	83.7364	74.0233	68.2581	80.8551	89.1779	73.9945	95.6676	81.1119	76.879	77.4127	82.9312	100	66.9007	51.3289	79.6267	78.2974	78.2814	77.5081	82.548	99.562	87.374	66.2247	80.6466	77.3836	76.1271	66.4389	82.6808	81.211
	DUSP14	70.5236	98.3593	79.2784	50.2598	73.3588	73.2794	70.4754	82.4628	80.4937	61.4043	78.9108	72.6038	80.1681	57.7744	65.6381	71.7765	73.117	77.5251	70.2127	74.774	79.5423	74.9333	65.2766	73.5444	81.3097	100	64.5327	76.5052	77.4015
	EFNB1	81.3379	59.0035	97.3491	56.4253	90.9423	100	84.1165	94.7836	84.2852	50.646	80.6817	81.4931	85.8992	79.8805	56.9688	84.3912	67.3893	76.3807	80.1645	88.8703	83.7765	88.8874	36.3755	93.2097	84.5179	61.7527	46.1409	97.0705	93.9459
	EI24	58.4588	10.2735	31.5875	15.8556	57.5014	100	56.9543	74.2642	68.7594	20.0993	21.6239	77.2008	82.2604	92.6026	13.6506	33.5101	48.5252	36.7889	78.9896	50.3208	25.0755	51.3554	73.8285	27.5615	52.3285	15.7488	26.279	83.0212	52.2398
	EPS8L2	82.269	100	78.5368	66.9646	88.784	83.258	81.0562	80.9733	70.1617	71.9893	70.4528	82.2919	81.6622	88.1763	59.9726	75.9851	76.8122	81.1732	85.2002	81.7226	93.8019	91.3132	43.8757	81.2759	96.8487	51.6143	51.972	85.4752	85.0614
	ETV7	76.118	36.9611	100	47.669	47.9479	48.1365	54.6054	53.7548	38.9904	12.2868	56.7789	63.3271	87.932	38.4185	39.9565	39.8577	42.9512	43.2134	40.958	47.4948	36.8099	50.4881	16.4119	37.6818	68.4381	64.307	49.4271	47.0937	53.3824
	FAM210B	93.0596	55.2771	84.0847	64.8192	86.2879	80.581	90.2786	74.9744	81.58	40.8427	90.5482	94.4783	100	94.5258	76.3221	74.9744	77.8261	80.3467	94.5947	88.6817	64.1574	84.8118	67.8357	70.4744	93.2106	85.6836	78.7106	84.9675	85.09
	FAS	74.8396	33.2897	75.4847	34.5498	93.5434	95.217	81.8268	96.2751	82.9727	64.4783	87.1128	89.4726	83.9286	76.5412	51.0103	76.1438	68.8498	76.3713	78.0068	86.9604	80.1553	93.5382	23.1093	80.9189	100	52.8354	59.0424	93.6112	85.9302
	FBXO22	71.6924	46.4123	75.9371	48.0956	78.8326	70.2539	70.7044	72.5705	78.6079	35.2621	66.7104	72.7186	89.4452	100	88.152	71.0032	70.5968	69.661	87.7505	82.5506	90.8676	77.1782	70.982	64.8564	72.0242	91.3573	52.9633	72.2011	71.1406
	FDXR	74.9348	86.7447	83.3699	58.7747	77.2881	70.3253	71.8458	69.6306	71.2423	65.9432	84.7684	100	87.1984	70.8645	48.9263	70.1116	58.4635	70.608	67.1929	78.028	70.1116	79.5379	58.0905	86.8374	78.6786	54.962	59.5815	77.2603	74.9247
	FHL2	100	26.924	55.9985	41.676	51.1462	53.3685	89.0532	60.7752	49.8873	35.8067	43.8857	58.4812	43.1232	35.0007	52.9147	43.9401	79.1311	42.3602	41.9625	61.4942	57.8121	60.1161	5.59587	47.9476	41.8767	24.7513	35.59	48.0214	74.7339
	GADD45A	72.8386	50.3887	81.7354	62.5957	76.3204	72.5698	75.8631	78.7919	74.2395	58.2752	88.3661	85.6752	80.5374	85.6172	48.8274	69.9025	62.927	74.6962	67.2857	79.748	73.0815	75.8215	100	79.6284	71.5948	71.8485	77.3223	78.2039	71.4941
	GDF15	69.1602	59.2102	67.0688	41.876	79.7968	69.0365	70.6656	73.5589	65.5184	43.3172	74.2233	74.9865	64.9629	76.8666	44.553	66.5811	59.7472	72.1138	67.0062	76.0159	100	75.2687	51.1833	73.1772	72.7949	44.9253	43.1486	81.1603	91.2105
	GPR87	9.55314	4.93196	11.2096	10.9252	17.6513	16.47	9.92964	13.2492	12.9702	9.61823	12.9351	13.9395	11.1898	15.2388	100	14.3152	12.2464	11.9524	16.7185	17.9527	14.9885	12.8325	5.4262	53.1268	22.6057	10.6386	16.1797	18.5085	15.5856
	GRIN2C	81.3202	88.611	89.7286	88.3863	80.8724	83.4716	81.3853	83.6245	84.5559	82.0407	89.9716	97.4791	85.494	85.5478	82.3249	82.3523	82.1092	86.1798	84.4581	94.6299	94.0856	88.0476	57.2218	100	82.4656	79.457	84.8821	88.1034	78.6551
	HES2	17.3005	6.08002	13.0847	10.5288	20.1511	100	21.7888	88.5904	38.8323	31.3102	24.1027	45.6432	29.9922	22.2585	15.0757	33.7449	30.2258	17.6792	22.9898	45.2741	60.4973	29.4112	5.35537	72.0804	15.5987	18.3382	35.2414	22.7193	30.0174
	IKBIP	81.0149	71.3407	86.9919	58.3374	75.0686	95.8684	85.3864	81.7881	78.945	57.9896	79.7519	73.2712	78.8573	78.5334	81.8428	76.0805	66.4847	65.9253	71.2702	77.1538	56.3799	99.0616	85.2136	77.2797	100	67.6668	66.7013	82.5584	79.4743
	INPP1	82.1242	16.53	98.3926	15.355	68.3446	67.0756	72.4332	25.7457	32.6688	0	11.8727	52.5256	41.2091	16.342	0	36.0028	17.5843	24.0543	26.0308	54.097	45.9625	100	0	19.7675	67.2193	0	20.0902	64.5764	56.1806
	ISCU	74.768	23.3951	80.1676	40.8695	88.4487	78.1596	75.1461	73.584	59.4797	33.2546	88.0954	73.0088	96.6158	72.2846	29.1197	65.7065	43.0295	68.4308	69.2287	74.3371	53.4382	77.9626	72.2505	48.8828	100	51.5224	45.9542	88.189	72.2334
	KANK3	29.7292	54.423	35.1184	36.9851	32.0115	49.2564	28.3772	69.6257	31.227	38.1781	45.3163	64.4134	34.3883	28.1788	19.7184	33.4869	41.074	33.044	54.8017	26.9286	46.9673	38.4206	2.8339	31.3022	36.3632	100	62.2195	36.6827	33.7689
	KLHDC7A	84.8138	88.9297	78.3198	60.8884	78.6433	94.498	84.3345	96.5767	81.0511	97.0156	86.5616	88.5159	94.033	100	60.4311	76.8759	72.9694	71.0329	79.2202	84.7158	87.0438	94.0531	73.0543	97.528	81.2581	69.775	78.8428	81.1787	79.5758
	KLHL30	48.0789	9.18132	58.7231	21.7301	65.5746	98.2752	71.656	87.6022	93.6084	36.773	52.5288	100	79.6457	30.693	67.9209	60.9133	76.168	55.7143	78.0728	82.7769	50.5974	65.336	13.361	67.6093	63.2273	83.6962	88.8192	75.5367	61.5475
	LIF	63.0741	47.431	80.6119	45.1857	49.896	93.2664	74.02	92.3117	88.3182	57.3034	46.7398	60.3071	100	83.7955	52.2837	72.9446	70.7841	58.8144	84.2289	73.8492	38.5327	78.9838	99.4727	47.3436	60.5857	57.2342	48.6957	67.9097	74.2737
	LRP1	80.4325	44.5763	88.0511	47.051	93.0682	92.0863	82.564	100	83.9675	42.4161	88.484	73.1871	85.2838	86.7589	63.0083	83.5911	69.0891	82.7012	80.7075	86.8674	70.1509	92.8655	63.2262	72.0673	81.9415	65.157	49.5703	91.2344	86.5989
	MDM2	80.8842	41.5237	82.5843	50.9906	90.1288	91.1926	82.3071	84.3142	82.774	58.7607	78.5961	93.5929	92.8688	100	58.498	86.0566	78.6796	85.8244	95.7413	96.8991	89.2903	89.5865	90.9144	90.5051	91.9441	69.6933	69.6723	89.627	93.6629
	NADSYN1	86.8597	30.9206	73.5489	48.7132	77.7446	94.0184	85.2492	79.6554	69.7307	16.9443	44.215	76.4863	58.584	41.6176	42.2282	71.3315	61.7321	53.177	60.7422	78.1292	50.9474	89.0345	2.7547	56.7681	79.0933	85.6652	57.2952	100	73.2686
	NINJ1	91.5331	90.6466	94.0495	74.1018	93.7586	93.2114	91.2935	100	91.5394	79.9992	77.3524	85.9302	91.3947	80.4568	85.4806	94.0746	89.6367	91.7856	84.1568	90.1174	82.2586	91.4672	45.3495	84.3237	88.2786	99.012	77.3615	93.6693	94.0634
	NUPR1	65.137	46.8283	79.4207	27.2309	100	73.3357	67.7917	64.466	59.6067	42.5387	77.9468	74.4248	67.5712	65.81	41.313	75.2929	56.9062	88.4436	66.289	80.6522	96.0655	79.9068	33.1913	79.8858	82.4575	44.9	47.705	87.1707	84.5046
	PANK1	80.1604	68.5994	77.8628	56.6317	75.2642	70.9099	74.2855	72.1465	71.1812	58.6526	88.5254	74.9437	89.7266	96.1195	32.7612	80.8962	67.7373	78.3459	78.7906	74.634	96.1424	77.1675	61.9681	100	40.9026	43.7742	50.6113	65.5978	87.2086
	PARD6G	70.8445	45.4164	56.2189	43.4211	51.4977	85.1713	68.1857	100	59.1302	79.9124	49.6549	83.2298	67.4837	66.0329	20.0245	72.6816	45.7155	55.1162	59.2253	76.2874	34.9824	55.3025	65.9658	71.1612	42.8285	30.5044	37.4165	60.9914	76.9344
	PGF	65.1523	16.8039	72.8162	36.0797	74.505	94.9664	66.7248	98.8739	83.1058	50.3203	57.6417	62.9095	78.7003	100	51.3602	68.545	58.3559	66.9044	99.3529	81.798	64.1663	72.0617	82.2236	54.9658	69.8696	24.4474	37.0859	77.56	71.9592
	PHLDA3	96.3681	47.3988	98.2182	67.5941	95.0578	88.806	91.1881	77.5887	74.7747	68.2605	63.3991	80.8499	90.6944	68.9559	41.9474	79.1821	60.954	80.2574	72.5067	76.8621	57.838	96.6068	38.7464	70.0977	100	74.6712	43.8249	95.9165	83.9168
	PHPT1	92.1986	73.4357	83.4592	50.9956	86.5643	92.6924	92.2428	88.0355	80.678	63.6241	85.4485	88.7782	100	91.2106	65.9579	78.7435	73.6317	72.7976	74.8437	90.3334	69.8528	95.8851	79.0093	75.7556	90.1811	76.8463	59.963	90.959	85.462
	PLK2	97.522	24.1664	92.4797	48.7928	91.0881	78.7599	87.4594	48.943	66.1862	28.1661	66.5478	92.9538	98.3763	88.6251	34.4907	61.4509	45.8994	66.5145	64.6266	70.9775	66.6549	80.5629	85.8149	79.8923	77.7315	43.0334	52.0584	100	76.3116
	PLK3	76.0761	30.3988	68.7237	38.3805	72.7918	65.5114	71.8547	55.1497	66.2467	24.8881	70.3232	64.8275	100	67.2202	42.0696	61.634	69.2788	64.4879	63.6772	66.5121	58.665	72.4697	65.5478	52.8905	62.5946	29.5917	62.819	71.3978	75.4222
	PNPO	89.6306	90.0784	98.8003	90.0369	93.5688	85.9408	89.2875	80.6951	80.1983	85.6364	100	93.7622	88.842	88.9672	62.9128	87.894	80.9646	91.4756	84.9169	88.7753	89.5881	92.461	74.7084	96.4921	92.9465	65.843	89.7858	95.5409	91.4371
	POLH	82.4562	59.407	81.636	51.0318	84.8854	81.9291	85.0192	73.327	82.2437	62.6799	82.3477	89.3367	90.6207	96.0441	66.2286	83.9841	91.4317	84.0858	90.5171	81.5239	94.7438	87.885	68.5451	82.7206	81.7577	59.5894	100	84.0766	86.8054
	PPM1D	89.0154	91.0664	84.2052	63.605	85.8063	87.4287	88.4125	100	84.9151	70.9304	90.4452	82.6293	86.4651	84.7478	82.398	85.4328	82.8945	83.756	82.2265	89.0201	83.8488	88.539	48.755	80.9029	79.1398	87.4792	71.6709	84.4552	82.0908
	PRDM1	87.1835	55.9863	86.0329	57.7926	79.6279	85.3466	89.8548	89.4423	91.401	54.7541	80.7439	92.3647	100	98.3828	63.6864	84.5393	78.3785	78.8366	94.5065	84.2139	75.0282	96.4138	86.115	79.2103	80.4298	52.8095	70.0846	81.3753	77.6248
	PRKAB1	61.889	40.586	90.5801	46.6228	59.3368	66.9542	63.0207	59.765	57.3983	32.9151	39.1774	100	53.9032	37.45	27.3916	60.0309	35.5851	46.9938	61.3422	70.6219	44.509	70.3933	8.42156	45.4681	43.3868	32.491	43.276	80.591	64.9013
	PRKX	84.2007	69.1929	100	67.188	87.5896	78.2215	83.5817	72.4252	85.0972	53.4591	93.5213	86.4503	84.7912	76.9989	75.2552	82.9493	82.0331	85.7594	84.5285	90.3954	60.4714	89.7158	24.4136	76.8778	83.9008	68.7729	76.9787	91.66	86.026
	PSTPIP2	52.5824	31.7736	51.185	26.9517	63.1076	62.9888	52.1415	67.4497	53.5237	39.0211	49.1637	65.6469	61.9098	54.3708	35.2329	54.8699	44.8323	52.6828	49.8972	52.7771	100	57.6737	40.0775	64.3957	59.0907	27.2708	42.4754	59.8607	61.0176
	PTP4A1	74.6959	57.3796	86.9517	53.0131	96.8573	88.4981	80.6646	95.9736	86.8117	62.9642	86.4044	93.3164	86.0057	77.0492	76.8928	81.9225	79.765	81.1318	82.0653	96.5342	100	96.4559	32.7737	97.601	97.0055	68.8412	64.9032	95.5858	87.7466
	RAP2B	68.0028	63.5476	75.076	69.0566	86.1803	73.9737	68.9901	65.0214	59.0942	100	78.76	78.5491	66.782	68.6206	61.6372	72.4558	64.4188	72.8905	73.2987	77.9795	82.7783	82.0944	49.7115	97.2637	85.5767	64.2075	75.9848	83.0738	72.9373
	RNF19B	83.049	55.8478	85.9666	52.4784	86.3872	82.2141	84.615	84.7404	78.4223	51.2937	85.8541	100	84.5565	51.0763	78.5296	81.2221	68.7747	85.2768	57.9487	88.474	70.1582	76.6701	6.2182	47.9048	86.4581	78.4164	56.1653	84.5682	85.4514
	RPS27L	54.1645	14.4319	52.6651	26.7512	56.4559	70.2299	81.8588	73.5191	100	58.648	67.3797	96.3414	87.3063	78.0634	67.4964	54.6812	86.7063	54.6923	94.205	91.8556	83.1153	75.0624	39.3036	72.9783	68.5059	80.9796	81.952	65.2551	67.0606
	RRM2B	71.1516	47.6348	58.3481	53.5298	65.4762	71.0034	71.9139	100	66.2754	65.5647	70.5717	91.3968	63.7388	38.4203	35.9182	69.3811	44.4965	61.714	43.3977	57.8102	83.019	73.724	19.0379	78.2696	57.3538	53.8747	50.0282	64.7121	55.7009
	SERPINE1	69.6577	76.6676	67.0881	59.6927	68.6707	75.035	75.7181	71.9946	74.5751	75.3907	91.3227	89.3136	72.5946	69.9849	57.6265	69.9499	68.9636	67.117	73.955	74.108	72.4874	83.1944	40.1956	78.1715	71.7024	100	78.3267	65.8409	74.2603
	SERTAD1	84.0358	53.4642	71.8286	40.3109	93.7417	81.1891	84.0483	70.3596	68.1013	45.5525	57.4717	75.3089	80.6275	71.019	42.4393	69.4228	58.7198	69.8639	67.3361	72.8193	98.4924	83.6477	60.7932	61.3316	100	38.3332	47.686	92.0236	72.1204
	SESN1	62.1346	44.8467	67.1184	47.1068	75.0487	62.7117	62.5647	52.4822	48.8254	75.0404	60.5594	63.7174	57.0576	59.7544	37.8079	58.4335	51.1929	65.1871	52.9721	70.4321	100	77.396	28.2222	79.1917	83.1498	28.2458	37.1412	77.9278	65.2353
	SESN2	72.1164	68.7209	73.6074	63.5718	76.8917	71.3327	71.8862	71.9412	64.7241	78.6989	71.5694	75.136	70.0059	73.0949	50.5175	71.5918	62.1348	73.4856	68.1842	73.1001	100	76.7517	63.4292	81.9136	75.8338	50.8909	61.2071	74.5752	76.5212
	SULF2	19.7133	7.51186	11.8621	19.4834	14.0192	14.6723	13.8143	9.9708	12.7341	84.2378	36.2991	100	9.70141	11.869	6.48266	14.6944	10.4686	16.0322	16.207	12.4517	63.6647	31.5142	4.26426	19.3776	16.0958	3.9594	6.02684	17.2254	12.9852
	SUSD6	30.7882	22.6968	33.9876	22.8585	43.5562	49.3445	32.4944	54.0722	36.8888	31.4076	100	42.6329	38.857	66.2094	33.3117	38.6739	35.0004	34.1671	35.5523	42.3088	76.3868	41.2988	21.8095	36.6537	63.9251	34.7407	29.9166	42.906	41.6727
	TGFA	44.4273	53.8446	44.0148	19.6026	44.055	47.0832	47.7981	55.6876	48.3515	11.2056	42.0788	37.111	65.3603	100	24.8984	44.552	47.4317	44.7867	45.8653	59.394	29.8222	45.6593	78.7499	39.4092	46.7901	42.808	29.0947	45.7913	49.0275
	TIGAR	48.2361	14.3691	42.8432	19.724	72.6424	86.0404	57.2704	100	45.9149	29.2824	27.1094	86.6489	49.281	38.4294	19.4175	59.8905	33.6125	54.0176	43.3434	62.3301	33.158	65.0306	8.12836	46.6943	69.527	30.8658	49.8517	74.2338	60.0043
	TMEM63B	90.5925	46.5119	71.1858	59.8079	79.2049	60.4804	91.5059	50.167	45.2149	45.9713	54.6562	84.83	100	97.6579	27.5047	65.1296	50.5889	53.6825	57.9828	63.2513	43.2477	75.6787	10.6798	62.3154	45.3372	29.584	67.5596	71.5303	63.7062
	TMEM68	76.4999	54.8459	85.7385	51.6228	100	93.2173	83.8081	91.4326	81.7031	49.9456	77.1017	86.8306	79.0426	78.5122	60.421	90.1252	76.107	81.7817	76.2374	94.1145	69.824	86.8529	47.6127	78.57	94.576	55.5012	62.4839	91.1792	98.3642
	TNFRSF10B	48.6398	13.2106	47.9898	9.11253	33.6472	39.1469	48.1663	30.8696	45.0717	7.99434	35.2024	43.5829	72.0342	34.3472	71.5042	23.9475	70.8596	43.3131	38.4972	82.4836	17.1641	41.2049	16.8785	46.2138	29.065	44.0695	100	49.8755	86.406
	TP53I3	83.1095	63.6614	87.4504	66.8444	84.2586	80.8817	78.2748	84.0157	69.3015	50.3956	68.0186	86.3193	100	75.9054	41.7812	82.4737	78.2184	77.0649	74.369	81.4063	60.6174	88.7547	72.3367	71.5328	70.7038	54.5888	72.5645	78.1195	78.7493
	TP53INP1	63.9184	59.7226	75.3402	40.22	76.7252	66.9037	71.9991	93.9598	83.1181	52.4711	65.5946	73.0406	100	89.1442	64.0306	70.2757	68.3195	76.0545	78.8108	74.3743	68.6008	74.4617	98.1917	64.7322	70.444	53.5249	51.4224	68.5664	81.002
	TRAF4	76.7145	51.2869	78.8961	54.3221	82.5795	79.6125	77.5313	77.2472	73.8701	60.3797	76.7328	82.7527	91.5331	100	57.7143	75.8152	72.8832	78.4911	90.9131	80.8062	68.2555	80.7329	90.7508	75.689	76.0788	59.3926	70.2415	84.3012	81.7447
	TRIAP1	74.3927	41.5362	72.2842	45.2235	94.4692	83.5153	78.1328	68.4754	69.7095	59.0168	62.4553	87.779	78.7734	77.9197	48.8466	80.2031	62.719	81.2343	78.7422	90.6832	65.8799	92.4113	32.4226	89.665	100	40.2726	53.9523	94.1432	85.8795
	TSKU	81.5202	99.898	68.9673	65.3114	74.4406	84.4503	81.3542	85.9574	76.6832	85.4838	72.2939	80.875	74.8577	76.0289	43.1225	76.9725	64.0458	77.5022	75.3134	84.5425	73.1228	74.2619	50.1941	100	77.74	69.1212	67.4498	79.9534	79.2826
	WDR63	75.6849	36.6268	68.0803	46.6159	100	79.8771	72.8066	61.6129	63.313	52.9539	44.0546	73.5478	57.311	40.8362	26.9816	75.5637	47.8385	66.5611	60.4715	60.4715	63.4092	65.4753	51.9779	71.8734	97.4615	48.4636	64.1888	92.5743	60.2166
	XPC	79.3333	76.2097	83.0833	64.3506	83.4239	81.7114	81.7973	80.7304	81.9314	65.5102	94.6438	73.683	73.419	64.4469	58.9323	78.217	72.6162	79.6932	64.108	87.8751	60.5657	87.4411	81.489	77.1857	100	68.9165	62.8314	86.1066	81.4924
	ZMAT3	64.5465	5.92114	35.8521	25.4672	51.7193	45.8259	56.2041	73.1869	58.9659	4.13245	45.5584	79.7266	100	28.3873	25.1392	46.7815	50.6413	67.84	84.3132	76.9473	22.8271	51.3485	37.0843	69.9676	32.3091	20.9129	68.638	51.1251	51.237
	ZNF337	75.3046	22.9693	75.8212	64.5336	97.443	87.1223	75.6308	73.454	80.6523	22.5347	98.5945	75.4495	79.59	97.4409	35.4454	79.4906	66.4392	84.7952	82.4447	87.7554	100	86.5482	88.8806	48.7796	95.7579	26.6172	44.6623	90.3753	90.9346
	ZNF385A	34.2849	3.61869	36.2105	10.4921	40.2364	42.0255	31.1395	16.2907	31.178	12.0782	37.2815	45.2481	75.8248	100	8.86901	27.2289	35.0876	26.5474	51.1128	45.2481	86.3771	57.6423	85.2653	31.1578	29.7518	14.0144	19.2977	51.7456	54.79
	ZNF561	55.1283	18.3198	44.3014	27.3291	50.9171	81.0818	56.0466	64.2987	60.191	37.6832	20.9822	100	72.7681	72.1511	32.4013	47.6182	39.4248	46.1748	58.306	53.7682	67.6885	76.4825	46.9301	37.3335	56.6367	19.6462	49.2531	56.4398	43.841
	ZNF79	94.7881	45.9474	66.2485	63.4987	85.5246	89.3365	92.566	95.6095	64.3566	38.8916	78.1939	84.969	99.2348	84.7806	39.5792	76.9821	64.9629	75.2599	77.6324	82.5426	61.9437	100	18.2899	67.0974	76.6257	47.8997	83.5704	91.5075	85.9368

## Sheet: B. DepMap p53 target expression
DepMap p53 core target transcriptomics: Relative expression of median log2(tpm+1) per gene cancer lineages
	Gene name	lung	soft tissue	skin	bile duct	urinary tract	colorectal	lymphocyte	uterus	plasma cell	kidney	pancreas	central nervous system	gastric	fibroblast	breast	bone	upper aerodigestive	ovary	cervix	blood	esophagus	liver	peripheral nervous system	eye	thyroid	prostate
	ABCA12	30.9911	10.6825	10.012	38.2759	60.0888	74.4889	4.45369	21.2203	2.99777	26.9645	64.4868	18.5686	31.3629	28.3999	21.7972	5.88239	100	26.5318	81.1154	5.88239	47.362	13.9328	5.88239	7.28488	7.97659	51.4354
	ACER2	48.5072	56.3696	57.6353	63.3915	56.4838	51.3564	63.6753	72.6066	66.2753	83.8645	63.8882	65.5767	42.5533	100	25.7627	64.9872	59.1075	55.2285	69.3422	41.3857	49.4877	38.379	18.9793	55.6386	59.1025	70.3835
	ADIRF	82.0368	92.35	93.6261	84.1253	78.3397	68.5183	92.0014	83.9017	72.7346	94.1066	67.3385	87.5195	79.2226	97.3147	82.8888	75.7731	62.3445	76.8075	86.5669	76.035	70.1261	76.6489	67.8879	96.2902	79.0196	100
	AMZ2	91.6835	99.7034	92.3874	92.5169	92.2307	88.9696	85.5621	91.506	88.4594	95.8264	88.7741	97.7093	91.5615	95.6231	89.96	95.3361	88.6695	91.3687	100	87.1861	88.1666	95.5293	92.0689	97.877	95.155	93.0879
	ANKRA2	43.4971	44.3108	48.1599	36.2131	30.4016	40.5897	100	61.8986	80.7703	71.8122	17.4181	31.2245	32.6944	33.7333	39.1318	55.024	8.49972	49.928	28.9698	84.5934	17.1751	49.4731	71.8071	69.9034	29.3145	49.1932
	ANXA4	10.1851	4.86863	10.2637	19.7873	18.2905	23.7076	34.2313	4.96335	100	1.24615	16.3262	27.4129	27.2792	23.4029	6.10472	4.44293	16.191	3.12156	10.5257	9.83997	17.8925	7.46368	1.24615	0.75496	14.4387	13.9995
	APOBEC3C	72.7628	69.1434	68.1703	84.4094	89.4889	78.3529	86.9225	68.3027	62.4898	48.6124	86.2731	72.9841	75.1649	98.5026	67.188	65.1637	100	71.7463	91.3422	84.9856	89.8199	61.8307	52.896	38.4255	72.4266	83.929
	APOBEC3H	15.9263	4.8006	4.09917	34.3877	41.9541	40.9997	0.39084	29.7918	0.77783	5.99839	39.5183	2.10259	41.9373	1.54056	21.9812	0.77783	100	25.4171	57.0182	0.77783	66.6375	2.65586	0	5.82981	1.91644	85.0637
	ASCC3	94.3729	82.2146	87.9723	92.08	92.7119	94.4839	91.3586	95.1826	78.5151	86.8761	97.7063	82.662	95.5365	78.9116	100	73.918	85.3908	87.0736	88.3447	78.1885	93.897	90.444	86.0373	83.7327	77.9445	99.3308
	ATF3	79.3509	95.8173	100	81.5326	83.9301	86.644	79.8124	89.9469	59.2844	89.6613	74.1992	84.966	81.6614	93.61	68.4948	81.5997	67.9754	80.1719	84.6762	53.2507	78.8644	74.754	67.2529	99.3725	78.7379	69.4099
	BAX	61.6139	100	87.335	59.0426	73.7276	83.4721	69.9076	66.9799	98.0213	80.9432	51.5831	69.7241	71.7981	84.9285	64.5141	73.7097	57.0144	61.9828	78.3491	91.9198	66.1361	62.8887	93.1235	98.401	63.667	89.0635
	BBC3	58.4905	72.1711	78.9473	79.6586	77.3768	72.8168	67.1396	53.0243	20.1546	87.1175	84.4448	90.1371	68.4911	70.5005	89.1894	48.2552	100	65.0707	83.598	80.9087	80.78	57.0733	15.211	26.9156	80.8523	84.7242
	BLCAP	87.8987	93.8801	91.1894	81.9324	87.9001	84.7154	90.1227	85.8851	81.7471	98.7459	83.7069	90.8468	88.9624	100	83.4162	89.7247	78.0931	83.9887	80.3741	89.2032	79.6985	94.696	88.5207	90.2661	89.9965	79.0012
	BLOC1S2	73.0862	88.5756	63.0329	46.0639	25.651	29.8097	36.663	53.4809	100	76.39	44.6617	75.425	54.4449	78.4544	47.6263	79.7496	55.5723	60.7735	62.3543	86.3525	36.139	81.0479	88.7734	98.3222	57.5397	69.9462
	BTG2	52.1549	56.8672	44.9081	59.4735	71.1378	94.1202	26.4776	65.7314	28.7882	45.5069	76.553	63.0089	80.9091	63.5316	44.9367	100	91.8804	70.6776	46.1664	33.4586	85.7997	48.379	56.8298	28.5965	62.8139	94.0003
	CCNG1	7.26544	14.1307	50.9709	21.6899	32.21	11.884	100	20.6377	56.6345	38.3363	22.729	10.7401	6.07789	11.884	7.26544	2.46915	22.2116	8.43622	53.0258	67.6213	19.5036	1.84281	0	22.7333	3.68563	57.0354
	CD82	76.7558	62.2044	66.7893	79.6097	80.4898	70.0637	100	71.7002	73.3885	57.0749	74.2123	78.9592	81.5933	88.6334	93.4686	62.7359	95.0027	72.2497	74.4831	87.7449	91.0889	66.3443	60.0687	51.4721	81.8681	95.3292
	CDC42SE1	60.5822	77.7364	73.4135	83.6375	64.0871	86.0104	81.3679	73.5336	90.1544	100	64.6675	61.2237	83.6004	78.284	67.5069	53.8648	56.087	59.1558	64.148	89.0542	59.4398	72.0678	69.638	94.0915	54.3535	70.6841
	CDIP1	25.9366	50.7028	25.241	45.9526	57.6542	12.7089	5.74961	27.3037	4.50064	84.8969	39.2226	67.1419	17.0522	100	15.81	10.9638	48.8537	31.0432	36.2659	6.77047	31.7386	68.0447	5.74961	7.41059	70.338	27.9097
	CDKN1A	96.1542	78.2521	90.6036	98.5736	90.4682	100	88.8521	89.6846	93.2549	92.3179	93.5556	93.3263	94.6098	79.8517	91.2991	82.9772	81.3883	93.8007	83.5819	85.057	97.9295	90.391	87.4596	82.7322	92.0076	93.1489
	CEL	96.0995	87.3041	87.5047	89.9677	92.3025	98.8882	97.6041	93.6286	91.94	93.2577	96.0902	88.5495	90.8373	82.7579	83.1791	91.2341	79.3287	89.599	84.9076	100	84.6559	94.5853	97.6565	86.3186	87.0284	87.5956
	CMBL	77.7951	73.9004	82.2466	80.6212	73.833	72.559	66.9532	70.3809	69.7873	72.0323	72.7207	73.8287	74.5856	76.0369	70.7442	72.1233	73.1358	72.3335	100	66.9277	74.7246	78.0371	75.1347	82.1425	72.3472	77.3654
	CSNK1G1	87.4055	94.0921	88.5369	82.5302	93.0394	81.941	89.5044	82.0893	84.4783	91.331	82.1575	90.6155	84.8156	100	81.7805	87.7684	86.941	81.2227	89.4325	85.7891	86.2706	85.5228	84.9277	82.5974	89.7728	90.1798
	CYFIP2	75.4546	90.0617	87.5919	81.5721	83.2025	83.1209	85.7857	83.7759	84.0987	88.5716	81.272	78.6175	76.4157	79.8157	69.9551	83.4307	67.1476	84.5974	80.0567	85.6491	69.3985	79.6791	79.4484	100	82.6053	74.175
	CYSRT1	79.429	89.691	71.1552	77.5319	72.648	71.2723	38.4868	72.2273	55.7153	82.4849	80.4575	81.1385	77.21	100	59.7743	54.4609	59.0696	78.1138	78.6721	42.8724	60.7888	87.6901	85.6453	67.7825	73.2298	79.0054
	DCP1B	68.4503	62.5316	73.6278	77.934	78.7328	71.7153	5.05869	71.9053	10.995	89.9523	78.5956	75.1508	74.9783	100	57.0715	46.1135	66.2169	67.6987	78.952	15.0359	68.7382	60.9346	51.5192	42.0126	78.7088	56.3725
	DDB2	91.7001	78.8819	100	90.8296	99.3286	90.2286	98.7481	87	66.0123	85.1096	91.9079	80.8052	94.8056	73.5086	80.8531	72.545	90.2852	80.9952	89.4931	79.7172	89.1816	82.776	63.2397	79.4521	90.1071	88.4616
	DDIT4	85.4048	77.9231	79.32	89.0586	95.4363	77.9283	72.8905	90.4502	67.9018	92.3294	81.4328	89.4826	83.8088	100	66.1582	69.9989	88.8191	88.7728	78.0433	71.3801	80.4053	79.5456	73.6936	74.2812	91.6589	77.3383
	DGKA	36.8047	70.7163	64.3449	31.7807	37.0636	35.4867	22.1966	58.3736	4.71485	20.6962	41.9319	48.1116	29.0523	37.4502	15.8904	79.0264	33.7347	42.2216	17.5476	13.468	49.7911	42.9084	100	72.275	61.2745	47.2562
	DNAI3	83.1322	99.5685	98.2877	91.4906	89.7871	89.802	80.5025	95.7593	69.6209	100	90.4575	91.8216	93.1777	96.3747	68.4524	91.0271	79.2818	85.7723	80.5339	72.8458	81.344	90.0805	89.4375	96.3437	89.6644	84.0575
	DRAM1	39.3589	56.5828	52.6238	35.1567	43.6553	37.8169	9.00793	44.5538	6.09647	57.304	36.0652	67.9145	50.497	100	26.9956	58.5815	46.8453	47.3825	32.1618	10.1284	45.6257	67.333	47.6146	54.0622	58.3295	35.8319
	DUSP14	58.4761	63.2943	83.8045	59.0936	64.4789	58.7333	17.158	56.4334	31.3509	46.3638	56.6124	68.4738	65.9791	68.3201	71.6547	54.3726	60.0761	54.2233	62.4863	38.5414	54.0218	61.9359	64.0936	100	64.0831	68.0959
	EFNB1	62.8906	79.0447	83.0277	74.4662	73.0837	59.3248	52.8435	68.6986	59.6166	85.1881	58.5359	65.1257	66.8849	100	56.8277	56.6257	69.0054	48.0565	80.2156	47.3274	64.2017	60.1855	65.4784	75.588	52.5807	77.2832
	EI24	64.861	64.7613	83.4955	80.2666	78.2912	74.4326	3.11032	72.6995	2.76793	100	84.1737	75.5744	71.057	77.8888	30.2294	10.6558	42.2915	76.0924	44.7796	8.01162	54.4322	69.85	11.4794	6.67691	86.4721	22.7005
	EPS8L2	49.7792	53.8882	93.9011	85.3952	60.4872	85.7206	9.11612	75.2724	10.3343	100	75.8468	51.7203	83.7382	76.2252	57.1231	17.3927	60.0572	58.7095	43.8551	11.579	71.5719	78.1605	26.0517	85.0347	45.6996	77.6098
	ETV7	85.8167	85.0289	83.5366	66.742	86.388	73.7509	81.0175	79.8358	79.2415	88.8413	73.7048	85.124	85.6269	73.0423	80.478	84.5799	78.0006	77.8027	66.3658	88.0507	78.9214	82.4342	94.3081	81.4786	84.027	100
	FAM210B	60.7553	76.0917	64.0802	64.0993	66.9885	62.5626	76.705	79.3934	100	76.3723	54.5532	60.3705	71.7981	85.1449	62.2454	65.0165	57.2349	68.4502	60.0765	82.7919	59.8257	71.0064	50.1952	98.7978	68.1058	75.6233
	FAS	75.3671	79.0188	85.0925	82.4468	82.6224	70.2721	69.7656	77.1664	55.6168	87.4129	70.2323	87.7971	76.9267	73.7319	94.2966	75.3884	81.5807	70.5171	73.6058	62.5155	76.1965	100	69.124	72.7163	80.0614	82.1501
	FBXO22	83.6401	95.0473	93.6845	87.8045	89.8973	83.266	91.5475	82.5641	84.2986	100	88.4872	83.6564	89.5451	88.4605	78.4982	78.3491	88.5211	76.1798	95.1182	93.7646	87.7223	80.7672	83.3273	82.0444	78.1454	94.883
	FDXR	79.0957	95.7245	89.3885	89.2653	79.3994	78.199	92.1297	88.0425	73.9315	94.2048	71.892	71.1276	77.7058	83.1448	78.2902	81.6837	72.458	78.2345	100	82.7602	73.4873	73.3822	82.5402	93.4729	68.1146	93.287
	FHL2	86.6949	86.1709	84.302	88.4261	86.2388	86.6873	85.3704	84.4691	100	90.6237	85.6998	85.1869	85.1689	96.3024	83.5167	87.5623	80.0175	83.4703	84.3479	82.6555	85.7522	83.7008	85.0769	85.0381	82.3219	89.3969
	GADD45A	54.3526	63.5015	63.2731	64.9024	72.106	45.0373	28.481	70.5535	25.4842	100	62.2056	73.5428	60.8769	97.2664	58.1029	33.3916	59.9983	69.4995	74.5561	54.4269	52.3375	59.1516	29.0514	48.707	67.0884	56.4649
	GDF15	92.6619	88.5247	91.7189	81.4387	89.0156	84.2894	62.2699	92.7223	68.3556	99.4335	82.915	96.5125	94.7327	94.9696	96.5294	89.6221	89.1933	86.7822	80.2564	62.4415	88.342	96.682	89.649	90.1424	89.7966	100
	GPR87	8.56654	0.958161	0.722121	35.233	82.4038	2.54951	1.19194	4.45072	0.722121	4.85792	62.5799	2.54951	3.08771	1.6529	12.2339	0.483778	100	19.0764	90.1437	0.722121	80.9996	1.5382	0.722121	0.483778	11.1749	77.0734
	GRIN2C	6.97441	1.79457	4.42149	57.6883	28.197	5.28048	0.901725	17.993	1.79457	100	12.2699	3.55428	3.55428	0.901725	69.7892	2.6787	87.1108	3.55428	11.8741	0.901725	47.5126	1.34815	24.4706	1.79457	1.79457	92.0028
	HES2	69.4247	67.5245	73.6603	77.5352	81.5267	51.9524	6.52511	83.5988	15.3087	100	84.1879	81.859	63.5745	66.1005	77.2913	32.9759	77.239	89.2015	75.8022	13.8283	66.6907	71.2332	43.1869	41.0607	90.2799	55.2297
	IKBIP	17.7432	5.7993	5.59537	45.5752	86.7644	81.7841	3.35865	4.6909	3.04837	6.3276	83.9474	8.77262	54.2686	89.4222	83.6258	4.40306	92.3373	8.19029	81.1404	4.54755	70.2359	4.67706	2.08769	0	9.33637	100
	INKA2	96.5664	94.7487	91.2978	90.8474	95.7039	92.9331	79.8543	93.4329	88.12	93.2155	97.043	92.5497	100	91.0653	93.2256	96.2243	84.8146	93.2501	83.8899	83.1726	89.303	92.7808	89.0814	84.5425	89.0922	97.3086
	INPP1	74.2029	88.9914	87.7957	75.2495	68.1217	80.3996	93.2778	79.9696	77.5938	92.71	68.7894	88.549	83.1229	88.5276	70.7479	99.8589	42.2264	79.9391	63.3354	87.3446	55.9527	74.8484	100	92.0128	85.8282	81.0771
	ISCU	78.0892	77.5465	83.5174	81.7554	90.0686	94.4859	45.2973	63.1064	52.1026	71.0204	100	81.134	95.2165	92.8441	48.218	46.087	85.1114	69.7194	89.4032	60.0662	78.7753	77.9102	46.4742	59.4895	81.4564	71.2778
	KANK3	33.4245	53.5065	8.35845	47.2413	66.3636	70.1633	3.84052	64.1995	5.6199	37.5601	49.5607	33.8597	31.8705	75.309	67.0853	63.7912	89.8582	55.3609	69.2778	100	68.3274	48.8185	45.0358	56.7944	44.1595	78.1447
	KLHDC7A	79.3101	78.3729	59.9145	66.3603	79.4782	96.6971	73.7624	80.2678	35.1269	70.7186	75.2061	76.7973	95.4842	57.1457	71.5235	94.8023	56.3213	79.9609	87.9096	75.6254	78.8864	82.5377	97.8432	100	64.426	64.6578
	KLHL30	83.5099	94.4105	90.1426	80.4204	92.1008	83.8083	94.9929	90.5498	89.7701	93.0568	79.6996	91.296	94.3471	100	86.4434	94.3824	68.6583	84.6766	82.3279	87.0548	80.9031	88.1777	95.6587	94.0726	85.4277	84.7249
	LIF	35.8072	54.934	38.5728	35.2447	56.6436	54.957	83.8397	45.1949	100	45.3197	32.4472	27.3112	53.3577	42.7526	41.8934	52.5218	46.1793	42.2503	48.7021	57.0073	43.9721	37.4792	47.8756	44.6795	10.9885	63.014
	LRP1	45.4573	42.6167	45.4573	28.0291	32.4712	45.4573	77.7398	46.8653	100	63.3153	35.4014	46.8653	64.6758	22.0058	48.2733	36.8599	30.9994	35.4014	15.8689	53.8332	44.037	29.5143	36.8599	56.578	28.0291	51.0652
	MDM2	73.1798	88.1499	81.7887	78.4487	80.7671	81.1694	73.7462	80.0577	58.167	95.3387	69.9722	64.6844	88.3091	77.476	75.3597	75.8635	75.0806	71.8186	81.1694	76.2693	89.6108	68.179	76.2021	100	69.7572	79.5311
	NADSYN1	62.2026	58.947	57.5804	56.2317	73.922	55.106	39.5612	59.1774	7.98486	51.039	45.4409	54.255	56.6321	35.4493	81.2263	67.2151	100	54.6388	67.1275	74.616	86.0445	50.6509	63.4891	60.893	36.72	80.0112
	NINJ1	16.0637	42.9177	87.4262	17.589	19.8363	14.5245	33.5146	18.3448	1.67704	44.1992	9.02193	57.3092	5.79609	100	9.82071	70.5699	13.7478	23.5493	19.1005	3.33756	11.4033	14.5245	1.67704	80.2651	12.9711	11.4033
	NUPR1	84.8676	69.6689	64.3638	90.9316	97.4191	78.372	60.5334	89.9822	88.0128	94.0247	76.9112	71.8989	78.897	87.0713	83.2183	65.5357	77.4193	81.2418	82.6964	70.7096	100	78.4273	79.6071	87.3528	67.9655	86.6151
	PANK1	48.7504	6.68209	53.4973	78.6009	71.5413	60.2641	2.07414	59.5456	8.26716	100	82.9698	40.4076	54.169	7.22297	32.6944	4.78598	69.1311	55.6948	45.6	3.15361	66.1349	21.8211	1.62842	2.94156	62.731	75.1178
	PARD6G	91.4375	85.1709	80.3505	88.4572	65.8787	87.1307	7.2978	64.9839	14.4998	100	90.6895	84.1652	80.4095	75.9493	87.6117	98.8223	67.6922	74.7144	93.6536	28.1382	83.6796	90.7988	90.9131	28.0369	70.8489	71.1522
	PGF	86.3537	88.3307	87.1436	92.3455	86.887	86.0325	89.5448	84.9722	85.0149	88.2055	88.775	93.7921	88.4812	94.8692	81.0929	85.6194	83.4769	80.3752	85.3214	92.026	83.3578	80.8522	92.1984	97.1583	89.0642	100
	PHLDA3	43.607	65.4087	46.259	52.806	46.913	37.3166	46.6832	47.7786	100	58.1135	30.7923	54.008	42.5885	65.8644	63.2714	54.152	38.6978	51.5477	48.3799	48.2475	35.2195	57.158	64.9463	82.9156	32.6517	80.1095
	PHPT1	66.7123	85.3406	79.3162	69.487	64.7764	43.1117	63.2918	73.8131	58.3228	94.3307	55.4807	84.6366	51.1748	100	43.5376	70.8282	63.4462	71.6328	67.6869	60.7387	61.4291	77.8056	63.2783	75.7849	84.2842	58.0803
	PLK2	84.4765	78.6712	78.688	81.3276	96.687	84.3604	72.6546	80.1434	75.1275	77.8731	89.5742	83.9452	86.3466	85.895	83.9049	76.0684	100	77.0913	85.853	72.4237	93.8763	78.4009	72.7854	67.0459	86.2377	98.1649
	PLK3	94.3438	95.3435	100	93.1248	96.3371	93.4953	91.6479	95.0021	86.0136	98.0112	93.2233	93.2787	94.2182	93.2881	93.0427	99.37	84.2591	92.1946	98.0799	87.1939	97.5276	94.0855	95.9082	97.4968	97.52	92.1051
	PNPO	83.2642	79.0447	84.5615	86.6821	85.9911	82.3021	76.7418	82.7017	81.4307	85.0212	82.2227	77.0944	85.9348	65.0104	80.5442	88.2229	79.3264	79.9586	80.8946	81.3389	80.5172	75.3425	83.9427	100	85.928	95.6202
	POLH	74.1446	76.2551	77.9658	91.2838	80.1852	69.8719	74.3443	81.3047	84.8514	89.0199	82.9918	70.7066	82.252	69.3858	83.0996	63.1868	88.8746	80.2445	83.3392	83.685	88.53	66.23	70.0679	73.6934	81.6179	100
	PPM1D	4.54527	2.29492	1.15314	24.9292	6.20352	8.91899	1.15314	22.0909	2.29492	6.75276	38.9907	2.29492	5.65427	17.2003	6.75276	13.1336	10.5163	19.1814	6.75276	1.15314	13.6487	13.6487	3.42556	100	2.29492	6.75276
	PRDM1	98.5366	91.6919	91.3439	84.5673	96.1715	87.5164	93.725	95.2709	86.7441	92.6287	87.796	100	97.3137	96.921	90.8167	92.4368	85.0688	86.2622	91.402	89.197	94.2909	86.2931	94.4371	72.3355	95.564	90.5211
	PRKAB1	76.3296	83.1603	76.3022	55.8853	73.807	58.9601	93.0209	75.4924	80.2175	86.0835	63.283	80.2773	70.7938	100	76.5185	78.0929	47.7098	70.1682	64.4071	77.5248	64.2862	65.1568	74.5754	80.0036	75.3393	77.8102
	PRKX	29.7674	26.1832	15.674	17.8483	32.833	31.4798	25.8123	33.6328	20.9611	18.6896	23.9201	25.439	24.6852	16.9883	37.5619	29.0681	63.9925	20.558	26.5518	44.7018	39.7959	14.781	36.6429	23.5357	20.7616	100
	PSTPIP2	71.8365	75.5439	72.2382	60.7917	67.1222	66.6074	76.9658	70.045	72.9045	72.6976	55.7109	73.4774	73.413	67.0504	63.6608	81.2022	47.4467	65.9542	70.4914	77.4028	60.8195	71.8731	100	73.4166	58.6743	67.6323
	PTP4A1	92.7867	98.7587	91.824	93.1532	92.804	92.9306	93.4695	92.9044	93.4833	94.6556	88.9135	91.4775	95.2458	89.2976	87.4851	94.6743	81.6637	91.2791	97.4947	91.816	87.2595	94.1384	93.4021	100	88.6103	93.6262
	RAP2B	85.3757	92.3843	83.7964	75.5037	83.7338	77.9564	77.5033	87.1462	84.9776	72.5808	82.0643	88.9221	89.4212	90.9635	81.1601	86.08	76.7684	78.5242	82.4496	80.2403	80.0626	83.1206	100	86.5358	80.3932	92.7283
	RNF19B	53.7851	69.9421	86.9796	53.4599	51.0886	46.9802	65.6245	53.1643	45.0525	69.4422	40.5391	63.4275	57.6865	100	49.8725	57.2244	42.8318	51.679	57.399	59.5875	48.1907	46.1749	73.1893	84.2148	61.8434	39.713
	RPS27L	86.7507	80.917	82.0716	85.7504	91.1919	93.2299	95.1851	87.4684	91.8945	93.8685	91.1926	84.7902	91.9318	89.9013	86.7507	78.3242	94.259	85.2829	82.9724	100	97.8725	81.8726	67.6702	74.3206	80.7455	94.3387
	RRM2B	70.5181	64.3538	84.0349	71.5734	80.0007	75.4943	67.7797	74.6219	56.521	74.021	78.3269	72.5333	78.5982	100	60.5876	54.0149	61.4642	70.8474	55.6918	71.9072	69.3762	68.0357	64.5842	60.4129	80.7241	77.7485
	SERPINE1	65.9602	73.4162	92.1439	80.0488	83.574	58.1555	5.45557	70.5993	3.48566	95.6342	75.9924	76.6452	68.6331	100	73.2693	71.0864	79.7588	67.2423	71.3885	14.2871	76.3775	69.3922	48.8203	71.4684	67.3029	82.4132
	SERTAD1	28.323	46.5864	49.0825	66.4407	14.2747	15.9901	1.46229	51.4162	2.48666	75.1608	11.2208	73.4438	34.2083	99.0392	78.7	14.981	44.7095	39.8379	50.6651	2.48959	40.2466	66.549	4.98502	77.7179	28.8713	100
	SESN1	45.64	35.8604	27.0226	44.9354	76.5121	65.8241	27.7098	40.5442	23.9642	27.9368	52.6291	23.4812	63.121	34.6363	49.3903	27.2527	36.6632	37.0629	40.9249	42.0423	49.718	33.5913	40.1698	23.9642	21.5144	100
	SESN2	74.4395	41.9004	16.8891	82.1017	82.7465	86.2165	35.0824	84.8855	47.7717	100	90.879	36.0635	80.992	72.4904	86.9371	20.8562	82.6459	83.9253	75.6886	19.9639	80.4657	82.5543	11.1487	43.5841	72.6234	87.6188
	SULF2	58.8014	77.2943	99.506	29.92	67.2635	34.0554	13.8766	73.871	29.0506	51.0399	33.2545	61.8203	51.2159	46.0498	65.3969	73.9929	71.8798	50.0825	61.1995	32.441	59.6932	55.6271	87.5132	100	63.6398	80.5037
	SUSD6	2.76075	0.563031	0	21.0246	5.90513	21.4135	0	29.8583	0	100	27.9878	1.12052	5.12051	0	13.5246	1.12052	2.21927	5.64909	6.41261	0	2.21927	18.8333	0	0	0.563031	6.41261
	TGFA	79.9698	75.422	93.0181	96.4873	97.6829	79.8447	65.9331	70.9594	77.2251	69.3668	96.4161	82.7477	82.6892	74.6492	69.6873	71.7885	100	76.9597	79.5303	80.281	95.8942	64.5453	42.7681	83.2721	88.2227	83.8455
	TIGAR	84.7835	78.905	72.8789	94.3616	91.1711	88.0451	8.8334	83.8358	27.8977	90.4236	91.499	86.1902	85.8064	87.5175	100	78.9418	93.641	81.8698	91.3348	40.6745	97.6705	87.6098	73.1504	73.5972	78.3656	94.5011
	TMEM63B	79.9847	85.6481	67.9766	67.1059	78.9426	89.2268	91.9084	95.3809	89.6434	78.7327	70.8671	71.4068	88.3827	57.7196	73.1766	85.0216	55.6147	82.8312	65.5207	98.2861	73.9425	80.7427	100	87.069	67.5627	71.5866
	TMEM68	75.791	89.3477	93.6299	81.0292	76.5507	79.4991	76.9701	75.6694	77.2924	94.731	73.4943	87.9008	79.9365	100	73.0259	78.4321	61.7044	78.4464	78.2638	76.3042	70.0445	84.8405	75.2858	90.4718	82.1143	71.3373
	TNFRSF10B	69.5646	62.6071	38.1351	45.6951	25.0326	53.0637	22.3991	86.2619	32.9721	44.446	62.6071	19.6917	80.7281	16.9589	69.5646	91.624	34.2543	76.3598	38.1351	45.6951	49.3794	50.6179	8.60294	89.4918	22.3991	100
	TP53I3	91.2775	98.6198	90.8502	91.9554	90.3691	89.3153	93.9265	92.7763	89.1586	96.6631	88.4987	93.1612	87.6355	94.8142	87.0604	91.3134	89.1779	87.4101	100	87.1033	91.0698	87.1637	92.9374	95.0212	88.5737	92.9039
	TP53INP1	84.733	97.1822	100	78.3822	80.6639	84.4523	89.4404	91.0941	97.858	79.8712	75.5753	95.9795	89.3655	81.273	83.1723	96.6127	79.5403	79.2333	87.8684	89.6984	85.4249	85.0792	98.9686	96.2683	88.3971	93.6794
	TRAF4	15.1074	59.919	25.8757	64.9634	64.1322	58.172	7.33731	34.5249	33.0419	83.3899	76.72	63.7308	68.0209	40.4366	59.8887	22.5398	83.2143	58.7816	67.804	7.65562	65.6986	54.1188	100	9.47551	6.18599	50.6029
	TRIAP1	91.4477	90.9814	94.1215	91.5519	89.6735	81.427	90.8565	88.3641	86.3906	93.172	85.7257	94.6891	84.3826	89.3871	91.4042	91.9523	86.6177	89.1767	87.2366	77.4385	87.1817	87.1475	93.4165	100	91.5201	87.3811
	TSKU	75.7849	65.2324	73.7991	82.9139	80.9057	91.1126	40.2481	80.5396	50.9097	100	83.4266	76.3295	86.6811	85.5646	75.3808	55.9065	74.3227	82.9562	65.2022	59.499	74.3751	92.0836	38.3657	64.9537	66.8109	71.7004
	XPC	75.6282	78.9799	68.9917	82.2585	77.9701	72.1105	53.1535	72.7746	44.0443	64.5726	81.5598	80.4652	75.643	100	79.2708	69.7949	73.3591	79.009	92.444	49.0431	71.4467	78.9064	35.3789	48.6021	77.0228	61.565
	ZMAT3	39.4331	32.6181	29.7805	82.3264	63.0335	54.6939	32.6181	48.5854	19.876	35.0323	100	39.4306	73.4163	22.398	62.5536	23.4435	75.9666	39.6732	72.2511	23.7875	63.6544	25.3023	22.7488	20.9715	38.3994	81.2832
	ZNF337	92.5889	89.1054	96.4099	89.8338	96.4243	86.7279	94.6659	88.0274	95.5247	88.6415	88.8721	91.0239	86.0983	89.6803	99.1398	90.5075	91.3792	88.8727	85.9552	92.4569	94.5512	87.04	91.6446	94.8052	88.647	100
	ZNF385A	32.4241	49.3175	44.3357	26.8186	36.5252	30.0999	43.8439	24.4696	47.7755	26.5341	14.1365	60.3781	26.9433	100	37.4529	48.4164	27.9362	23.9053	32.9259	38.7996	29.5673	49.8423	76.134	38.5777	25.9626	33.6691
	ZNF561	67.1929	83.7753	98.6861	79.9855	86.8587	54.7074	95.1572	72.7442	100	94.1229	76.5115	88.5084	73.829	90.023	7.32622	73.2626	81.5526	70.3558	60.9977	98.3718	78.4358	66.394	52.6726	27.7294	81.0831	67.3167
	ZNF79	78.5803	74.6409	87.2011	81.3889	75.8517	67.0401	62.5208	74.9363	60.3194	78.2313	70.7245	83.037	70.1237	100	73.3175	74.2774	78.3731	71.9467	84.4938	59.3408	76.369	70.1524	63.5909	72.796	75.4741	74.3663
