# Supplementary material for: Cell differentiation modifies the p53 transcriptional program through a combination of gene silencing and constitutive transactivation
Source: Cell Death Differ. 2023 Jan 21;30(4):952–65. doi: 10.1038/s41418-023-01113-4 (PMC10070495; doi:10.1038/s41418-023-01113-4)
Supplement: Supplementary file 6 — Supplemental File 2 [file 41418_2023_1113_MOESM6_ESM.xlsx]

## Sheet: A. p53 target co-dependencies
DepMap p53 core target genetic co-dependencies: Spearman correlations of gene effect scores
	Geneid	ABCA12	ACER2	ADIRF	AMZ2	ANKRA2	ANXA4	APOBEC3C	APOBEC3H	ASCC3	ATF3	BAX	BLCAP	BLOC1S2	BTG2	CASTOR3	CCNG1	CD82	CDC42SE1	CDIP1	CDKN1A	CEL	CMBL	CSNK1G1	DCP1B	DDB2	DDIT4	DGKA	DNAI3	DRAM1	DUSP14	EFNB1	EPS8L2	ETV7	FAM210B	FAS	FBXO22	FDXR	FHL2	GADD45A	GDF15	GPR87	GRIN2C	HES2	IKBIP	INKA2	INPP1	ISCU	KANK3
	ABCA12	1	0.0588044	0.0289181	0.0243456	0.0802659	-0.00657768	-0.00385533	-0.00310546	-0.000663724	0.0428781	-0.0142657	0.00425199	-0.0277831	-0.0332822	-0.0118175	0.065907	0.00674367	-0.0970074	-0.0341095	-0.0624219	0.0444751	-0.0380135	-0.0823423	-0.0228139	0.00508094	-0.0328169	-0.00258869	0.0677375	0.0211753	-0.0165596	-0.0462533	0.0430311	-0.0139878	-0.0791804	-0.0317086	0.0221084	-0.0312596	0.0272387	0.0116369	-0.010387	-0.0713282	-0.00672861	0.00408004	-0.0481792	0.0839405	0.0420748	0.0815116	0.0192768
	ACER2	0.0588044	1	-0.0465563	0.0399009	-0.00494878	0.0380936	0.0706445	0.0951209	0.0200855	-0.0547632	0.00246618	-0.0169237	-0.0167989	0.0228099	0.0620615	0.0296944	0.0421073	0.0368691	0.00490999	-0.0202921	0.0673249	0.00939656	0.0340082	0.00892167	0.140984	-0.0641226	-0.0299217	-0.0077717	-0.00818012	0.0246392	-0.0641728	-0.0285597	-0.113139	0.0110118	-0.0367536	0.025927	0.0111648	-0.0470185	-0.0443764	0.017675	0.00774311	-0.0460373	0.0665222	-0.0507915	-0.0503027	0.0144424	-0.0155109	0.0223294
	ADIRF	0.0289181	-0.0465563	1	0.00353916	0.116264	0.0573246	-0.0693042	-0.146179	-0.0739201	0.0343414	0.0102457	-0.00544725	0.125762	0.0857275	0.0284215	-0.0409847	-0.050134	0.0137888	0.0854178	0.0102969	-0.0308367	0.0119533	-0.000490636	0.0109022	-0.0194206	0.195751	0.00574225	-0.000486081	0.0770079	-0.0445941	0.0602104	0.00945665	0.119265	-0.0412431	0.215516	0.00590763	0.0289803	0.0496068	-0.0550775	-0.0235516	-0.0823155	-0.0219748	0.00990386	0.0852826	0.0632902	0.150476	0.0135854	-0.00116254
	AMZ2	0.0243456	0.0399009	0.00353916	1	0.0170964	-0.077947	-0.0780964	0.0843681	0.0521347	0.0246864	-0.00641502	0.00429725	-0.0891375	-0.010898	-0.12967	-0.0372443	0.0401168	-0.0641104	0.0797069	-0.021398	-0.0111463	-0.045267	-0.0271657	0.00504785	-0.0898908	-0.00804946	-0.017121	-0.0334324	0.0132393	-0.00909143	-0.00699435	-0.0367097	-0.0409244	0.0103173	0.0301479	-0.111728	-0.0134859	-0.00582866	-0.0426001	-0.026998	0.0473629	0.198898	0.0244306	-0.0092935	0.00466722	0.000926657	0.115697	-0.0516865
	ANKRA2	0.0802659	-0.00494878	0.116264	0.0170964	1	0.0829641	-0.0829875	-0.0392283	-0.0519627	0.176066	0.000306058	0.00681769	-0.0204258	-0.00970627	0.0844687	-0.0130462	0.0366314	0.0256129	0.0260686	0.043145	-0.0186257	0.0737434	0.029677	0.00191353	-0.000839114	0.0169714	0.0859356	0.114208	0.112906	-0.0862318	-0.0176871	0.0210866	0.151347	-0.130643	0.0683522	0.0213626	-0.0878611	-0.0324975	-0.0673649	-0.0585319	-0.0269469	-0.0582972	0.0471285	0.00790057	0.0891202	0.113276	-0.0467347	-0.0711752
	ANXA4	-0.00657768	0.0380936	0.0573246	-0.077947	0.0829641	1	0.0158655	-0.0144561	-0.0403889	0.0197609	-0.00623017	0.00235431	0.00767988	0.0289679	0.0154444	-0.0784547	0.0906208	0.0387129	0.0104455	0.112248	-0.00966193	-0.0491089	-0.0153777	-0.0440377	0.0346376	-0.044154	0.0442171	0.0842786	0.00727097	0.0227813	0.0483249	-0.0853409	0.0911475	-0.0905627	-0.0131552	0.023379	-0.0271023	0.0623349	0.0432207	0.0185302	0.0441826	-0.0569521	0.0253626	0.00899858	0.107149	0.101874	0.065019	-0.0146397
	APOBEC3C	-0.00385533	0.0706445	-0.0693042	-0.0780964	-0.0829875	0.0158655	1	0.19407	0.00772318	-0.0249844	-0.0387587	-0.0270737	0.0506761	-0.0390847	0.0374883	-0.0161693	-0.031491	0.0967059	-0.0505135	0.0753309	-0.0298413	0.000742011	-0.00632881	0.0359679	0.0928267	-0.0688513	-0.0107248	-0.0790688	-0.0865438	0.0790929	-0.056627	0.0443611	-0.108479	0.0472866	-0.0401978	0.0846879	0.0492553	0.0298143	0.0737657	0.0635489	0.0269129	-0.0785101	0.0226883	-0.0424905	-0.103714	-0.0166402	-0.0447627	0.0694181
	APOBEC3H	-0.00310546	0.0951209	-0.146179	0.0843681	-0.0392283	-0.0144561	0.19407	1	0.0504159	-0.0674249	-0.0391992	-0.088677	-0.0558503	-0.0463723	-0.0967324	-0.0160477	0.0974412	0.030561	-0.0494923	0.0736121	-0.00203964	-0.0730367	0.00398308	-0.00187576	0.0452874	-0.0608995	-0.0203772	-0.0127174	-0.0865914	0.10798	0.0352935	0.0217998	-0.152511	0.0307319	-0.0122754	-0.0110736	-0.0157619	-0.0471038	0.119396	0.0658746	0.0777096	-0.0325913	-0.00449693	-0.03763	-0.0270714	-0.0803025	0.064248	0.0153035
	ASCC3	-0.000663724	0.0200855	-0.0739201	0.0521347	-0.0519627	-0.0403889	0.00772318	0.0504159	1	-0.0102187	-0.0995065	-0.0320252	-0.101772	-0.00523543	-0.0940599	0.0526453	0.0607705	-0.110318	-0.000608742	0.00733091	0.0170633	-0.0813398	-0.0036511	-0.0354775	-0.0276937	-0.0655185	-0.0380062	-0.0355865	-0.0603583	0.00713417	-0.0219026	-0.00017227	-0.0655914	0.035537	-0.0692286	0.0161781	0.0185778	-0.079454	0.0542345	0.0692283	0.060871	0.0233179	-0.0120511	-0.0739764	-0.0181764	-0.109241	0.0684652	-0.0423984
	ATF3	0.0428781	-0.0547632	0.0343414	0.0246864	0.176066	0.0197609	-0.0249844	-0.0674249	-0.0102187	1	-0.0256112	-0.0615945	0.00384306	0.108926	0.00959329	0.0270682	-0.000567688	0.0457933	-0.0324061	0.0108431	-0.0322879	0.0636925	0.0184993	0.0146155	-0.0202345	0.0706796	0.146942	0.00598408	0.0252974	-0.033187	-0.0148972	0.0341447	0.075003	-0.0806974	0.0253474	-0.00889832	-0.10656	-0.00527004	0.0581187	-0.0328709	-0.121796	0.0550954	0.057772	0.0447035	0.0591027	0.0838708	-0.054621	-0.0263587
	BAX	-0.0142657	0.00246618	0.0102457	-0.00641502	0.000306058	-0.00623017	-0.0387587	-0.0391992	-0.0995065	-0.0256112	1	-0.0328852	0.0420351	0.0514626	0.0389709	0.0416699	-0.058798	-0.0537092	0.0192469	-0.151995	0.0283816	-0.0381042	-0.0592617	-0.0272221	-0.0348531	0.0668013	0.026369	-0.0340597	0.0852704	-0.0245994	0.0118738	0.0457314	0.0212366	0.0144788	-0.0294152	0.0137507	0.0980409	-0.00604216	-0.0517874	0.0522214	-0.0803232	0.00542624	-0.0962019	-0.0222576	-0.0265378	0.0367214	-0.088246	0.0421534
	BLCAP	0.00425199	-0.0169237	-0.00544725	0.00429725	0.00681769	0.00235431	-0.0270737	-0.088677	-0.0320252	-0.0615945	-0.0328852	1	0.0335724	0.0759926	0.0201133	-0.0480559	-0.0280773	-0.0319281	-0.00397294	-0.0461855	0.0466095	0.069976	0.018753	-0.0369402	-0.00599873	-0.0493881	-0.0266498	-0.0275768	0.0496469	0.0211013	0.0164018	-0.0543113	0.0267564	0.131272	0.0212662	0.0197316	-0.0537764	0.0110764	-0.0637171	-0.0197812	-0.00285416	0.00134801	-0.0271425	-0.0582519	-0.0297446	-0.0127957	-0.0350227	-0.0433319
	BLOC1S2	-0.0277831	-0.0167989	0.125762	-0.0891375	-0.0204258	0.00767988	0.0506761	-0.0558503	-0.101772	0.00384306	0.0420351	0.0335724	1	0.100092	0.0989221	0.0654112	-0.0927866	0.0693877	0.0553773	0.0229954	0.0229242	0.0183792	-0.00603854	0.101132	0.0544709	0.118383	-0.00839215	-0.0762317	0.0869218	0.124396	0.00168293	0.0717138	0.0332106	0.0306252	0.0397976	0.0349718	0.0665941	0.018127	0.0419012	0.00612207	-0.0518235	-0.0871805	0.0138672	0.117478	-0.0776028	0.0585279	-0.201437	0.0354902
	BTG2	-0.0332822	0.0228099	0.0857275	-0.010898	-0.00970627	0.0289679	-0.0390847	-0.0463723	-0.00523543	0.108926	0.0514626	0.0759926	0.100092	1	0.0782682	0.0361125	-0.054384	0.129652	-0.0118209	-0.00162474	0.08132	0.00984177	-0.00551734	0.0385667	0.0485852	0.0588728	-0.0373667	0.0354837	0.0446969	0.0609214	0.0528729	-0.0240962	0.0713601	0.00573283	0.00643967	0.0762801	-0.00965523	0.0572391	0.012057	0.0390831	0.00863748	0.0313808	0.0247462	0.00540317	-0.00964597	0.0790602	-0.101732	0.0111306
	CASTOR3	-0.0118175	0.0620615	0.0284215	-0.12967	0.0844687	0.0154444	0.0374883	-0.0967324	-0.0940599	0.00959329	0.0389709	0.0201133	0.0989221	0.0782682	1	0.0875437	-0.0318777	0.0741406	-0.0532882	-0.0941867	0.0665793	0.141187	0.0358605	0.0689309	0.0933332	0.00308204	0.0754639	-0.0420938	0.0209622	0.0313794	-0.0250192	0.0562171	-0.0188589	0.0298461	-0.00472772	0.112106	-0.0676602	0.0156628	0.0232278	-0.0843113	-0.0229459	-0.0593475	0.0594809	0.0458975	-0.107339	0.115349	-0.184989	-0.0335891
	CCNG1	0.065907	0.0296944	-0.0409847	-0.0372443	-0.0130462	-0.0784547	-0.0161693	-0.0160477	0.0526453	0.0270682	0.0416699	-0.0480559	0.0654112	0.0361125	0.0875437	1	-0.113127	-0.017889	0.0692037	-0.173892	0.034314	0.0277349	0.0618488	-0.0161597	0.0306579	0.0199282	-0.013124	-0.153441	0.000971364	0.0448401	-0.0658473	0.109367	-0.118771	0.107525	-0.0660425	0.0452659	0.0673323	-0.0245381	-0.0199798	-0.0211055	-0.0481431	0.0232579	0.0510997	-0.0490438	-0.131397	-0.00779501	-0.0567856	0.0868571
	CD82	0.00674367	0.0421073	-0.050134	0.0401168	0.0366314	0.0906208	-0.031491	0.0974412	0.0607705	-0.000567688	-0.058798	-0.0280773	-0.0927866	-0.054384	-0.0318777	-0.113127	1	0.0068247	-0.0333537	0.0383682	-0.0721062	-0.0256837	0.00345138	0.0256049	0.216381	0.00946769	0.0757495	0.13933	-0.0509242	0.000673696	0.057003	-0.0448477	-0.0181572	0.0346837	0.0131335	-0.0302719	-0.100126	-0.0355906	0.0651558	0.0293804	0.10767	-0.0991622	0.00284782	0.00693575	0.101753	-0.0313226	0.0262295	-0.07138
	CDC42SE1	-0.0970074	0.0368691	0.0137888	-0.0641104	0.0256129	0.0387129	0.0967059	0.030561	-0.110318	0.0457933	-0.0537092	-0.0319281	0.0693877	0.129652	0.0741406	-0.017889	0.0068247	1	-0.0406979	0.185323	-0.031679	0.0309638	0.0857614	0.0856272	0.111155	0.0832634	0.117967	-0.0394066	0.0500608	0.125966	0.0468383	-0.0934426	0.0714974	-0.0416939	0.0366475	-0.00574093	-0.0989643	0.0842785	-0.0254466	-0.00361382	0.0556746	-0.043241	0.00843263	0.0994481	-0.101054	0.0400842	-0.137002	-0.042491
	CDIP1	-0.0341095	0.00490999	0.0854178	0.0797069	0.0260686	0.0104455	-0.0505135	-0.0494923	-0.000608742	-0.0324061	0.0192469	-0.00397294	0.0553773	-0.0118209	-0.0532882	0.0692037	-0.0333537	-0.0406979	1	-0.165549	-0.0715719	-0.0288253	-0.0250111	0.00224163	-0.0852579	0.0403129	-0.0693182	-0.0325043	0.0666112	-0.0448828	-0.0749624	0.0390702	0.0873319	0.0720777	0.0243587	-0.056577	0.0470896	0.0490545	-0.0993461	0.101264	-0.0430613	0.0142113	-0.0510003	-0.0233569	-0.0373267	0.032231	0.114626	0.0893044
	CDKN1A	-0.0624219	-0.0202921	0.0102969	-0.021398	0.043145	0.112248	0.0753309	0.0736121	0.00733091	0.0108431	-0.151995	-0.0461855	0.0229954	-0.00162474	-0.0941867	-0.173892	0.0383682	0.185323	-0.165549	1	-0.0515529	0.00402109	0.0274391	0.0334251	0.043909	-0.0147375	0.0754326	-0.0215687	0.00170061	0.0750622	0.0373607	-0.0554935	0.154297	-0.038088	0.0498442	-0.111298	0.0894241	0.0719025	0.0561449	0.0201289	0.0984837	-0.0599565	0.0639702	0.0724335	0.0233475	0.0079824	0.0227906	-0.0463045
	CEL	0.0444751	0.0673249	-0.0308367	-0.0111463	-0.0186257	-0.00966193	-0.0298413	-0.00203964	0.0170633	-0.0322879	0.0283816	0.0466095	0.0229242	0.08132	0.0665793	0.034314	-0.0721062	-0.031679	-0.0715719	-0.0515529	1	0.0321869	-0.0174341	0.0774045	-0.00896881	-0.0669121	0.0204721	-0.0108248	0.00100434	0.0749688	0.0182777	0.0975503	-0.092217	0.00887963	-0.0600009	0.00673568	-0.0101445	-0.0542812	0.0448585	-0.123905	0.0495829	0.0044603	0.0608161	-0.0199022	-0.0131029	0.0535517	-0.0120145	-0.0809672
	CMBL	-0.0380135	0.00939656	0.0119533	-0.045267	0.0737434	-0.0491089	0.000742011	-0.0730367	-0.0813398	0.0636925	-0.0381042	0.069976	0.0183792	0.00984177	0.141187	0.0277349	-0.0256837	0.0309638	-0.0288253	0.00402109	0.0321869	1	0.00202664	0.0657835	0.072096	0.0173329	0.0178538	-0.114615	0.0813152	-0.0200656	-0.105659	0.0459946	0.0323193	0.0794665	0.0298077	0.021693	-0.0582825	-0.00699521	-0.0438932	-0.0738221	0.0843221	-0.0166368	-0.047119	0.00024895	-0.138673	0.0474362	-0.0577062	-0.0859287
	CSNK1G1	-0.0823423	0.0340082	-0.000490636	-0.0271657	0.029677	-0.0153777	-0.00632881	0.00398308	-0.0036511	0.0184993	-0.0592617	0.018753	-0.00603854	-0.00551734	0.0358605	0.0618488	0.00345138	0.0857614	-0.0250111	0.0274391	-0.0174341	0.00202664	1	0.0113101	0.0399096	0.0325109	0.0505427	-0.00444016	-0.0563478	0.0645256	0.00838522	0.00181829	-0.0379767	0.0458918	0.00897009	0.0872768	-0.00323537	0.0122114	-0.00264213	-0.0207112	0.0394112	0.0359957	-0.0014787	0.0267998	-0.0159675	0.0283458	-0.0434815	-0.000808689
	DCP1B	-0.0228139	0.00892167	0.0109022	0.00504785	0.00191353	-0.0440377	0.0359679	-0.00187576	-0.0354775	0.0146155	-0.0272221	-0.0369402	0.101132	0.0385667	0.0689309	-0.0161597	0.0256049	0.0856272	0.00224163	0.0334251	0.0774045	0.0657835	0.0113101	1	0.0714969	-0.00547361	0.00897248	-0.0277196	-0.00422905	-4.39577e-05	-0.00693777	0.0910651	0.0570636	-0.0015385	-0.0331682	0.033818	-0.0188664	-0.0440345	-0.0235296	-0.00689133	0.0597421	-0.0626826	0.0343673	0.104939	-0.0926281	0.0143825	-0.0584736	-0.0508296
	DDB2	0.00508094	0.140984	-0.0194206	-0.0898908	-0.000839114	0.0346376	0.0928267	0.0452874	-0.0276937	-0.0202345	-0.0348531	-0.00599873	0.0544709	0.0485852	0.0933332	0.0306579	0.216381	0.111155	-0.0852579	0.043909	-0.00896881	0.072096	0.0399096	0.0714969	1	0.0535218	0.0863679	-0.00494925	-0.0118056	0.133491	0.00433836	-0.01197	-0.0504205	0.0698636	0.011511	0.0294189	-0.0518197	-0.0219273	0.00832196	0.0221053	0.134588	-0.124846	0.0700107	-0.0111073	-0.0820753	-0.0114982	-0.106256	-2.14033e-06
	DDIT4	-0.0328169	-0.0641226	0.195751	-0.00804946	0.0169714	-0.044154	-0.0688513	-0.0608995	-0.0655185	0.0706796	0.0668013	-0.0493881	0.118383	0.0588728	0.00308204	0.0199282	0.00946769	0.0832634	0.0403129	-0.0147375	-0.0669121	0.0173329	0.0325109	-0.00547361	0.0535218	1	0.0795465	-0.0319577	-0.0026454	0.00655286	0.00307479	-0.0233638	0.115972	0.00161507	0.117275	-0.0516228	-0.100452	0.0515041	-0.0889783	-0.0284273	-0.119205	0.0536679	-0.0608439	0.127081	0.0567706	0.0282856	-0.0253946	0.0440798
	DGKA	-0.00258869	-0.0299217	0.00574225	-0.017121	0.0859356	0.0442171	-0.0107248	-0.0203772	-0.0380062	0.146942	0.026369	-0.0266498	-0.00839215	-0.0373667	0.0754639	-0.013124	0.0757495	0.117967	-0.0693182	0.0754326	0.0204721	0.0178538	0.0505427	0.00897248	0.0863679	0.0795465	1	0.0456523	0.141056	-0.0201543	0.0109646	-0.0936104	-0.000583714	0.00355516	0.0855515	-0.0043612	-0.113536	-0.0184987	-0.0130227	-0.0442919	0.00699766	-0.0443996	0.0477077	0.160424	0.0918301	0.0386678	-0.0639322	-0.0164479
	DNAI3	0.0677375	-0.0077717	-0.000486081	-0.0334324	0.114208	0.0842786	-0.0790688	-0.0127174	-0.0355865	0.00598408	-0.0340597	-0.0275768	-0.0762317	0.0354837	-0.0420938	-0.153441	0.13933	-0.0394066	-0.0325043	-0.0215687	-0.0108248	-0.114615	-0.00444016	-0.0277196	-0.00494925	-0.0319577	0.0456523	1	-0.0184079	-0.075402	0.142633	-0.0930268	0.0578422	-0.150914	0.0340334	0.0173479	-0.106929	-0.0132651	0.0439651	-0.0304594	-0.0376362	-0.00869546	0.0577129	0.00638712	0.361796	0.0236195	0.0276298	-0.0537882
	DRAM1	0.0211753	-0.00818012	0.0770079	0.0132393	0.112906	0.00727097	-0.0865438	-0.0865914	-0.0603583	0.0252974	0.0852704	0.0496469	0.0869218	0.0446969	0.0209622	0.000971364	-0.0509242	0.0500608	0.0666112	0.00170061	0.00100434	0.0813152	-0.0563478	-0.00422905	-0.0118056	-0.0026454	0.141056	-0.0184079	1	-0.034704	-0.0151946	-0.0256222	0.0840945	0.01282	0.110708	0.001207	0.0624997	0.109965	-0.0728695	0.0119225	-0.0852389	-0.0439415	-0.00603654	0.183783	0.0278242	0.125958	-0.116775	0.0086812
	DUSP14	-0.0165596	0.0246392	-0.0445941	-0.00909143	-0.0862318	0.0227813	0.0790929	0.10798	0.00713417	-0.033187	-0.0245994	0.0211013	0.124396	0.0609214	0.0313794	0.0448401	0.000673696	0.125966	-0.0448828	0.0750622	0.0749688	-0.0200656	0.0645256	-4.39577e-05	0.133491	0.00655286	-0.0201543	-0.075402	-0.034704	1	0.109989	-0.089101	-0.122392	0.107403	-0.047188	0.0741462	0.0232233	-0.0537788	0.0797225	0.0530935	0.170961	0.00221043	0.080726	-0.00469935	-0.12459	-0.0331963	-0.0824393	0.00628645
	EFNB1	-0.0462533	-0.0641728	0.0602104	-0.00699435	-0.0176871	0.0483249	-0.056627	0.0352935	-0.0219026	-0.0148972	0.0118738	0.0164018	0.00168293	0.0528729	-0.0250192	-0.0658473	0.057003	0.0468383	-0.0749624	0.0373607	0.0182777	-0.105659	0.00838522	-0.00693777	0.00433836	0.00307479	0.0109646	0.142633	-0.0151946	0.109989	1	-0.0820245	0.030609	-0.0304317	-0.000623327	-0.00674552	0.0062246	-0.00505283	0.08639	0.00107555	0.030334	0.0292683	-0.0205817	0.0396387	0.0710076	0.0162091	-0.0412213	-0.0184561
	EPS8L2	0.0430311	-0.0285597	0.00945665	-0.0367097	0.0210866	-0.0853409	0.0443611	0.0217998	-0.00017227	0.0341447	0.0457314	-0.0543113	0.0717138	-0.0240962	0.0562171	0.109367	-0.0448477	-0.0934426	0.0390702	-0.0554935	0.0975503	0.0459946	0.00181829	0.0910651	-0.01197	-0.0233638	-0.0936104	-0.0930268	-0.0256222	-0.089101	-0.0820245	1	0.00202596	-0.0370264	-0.0277966	0.0208439	0.0448598	-0.123019	0.0316613	-0.0343027	-0.0262703	0.0103357	0.106056	-0.00114778	-0.148214	-0.0273196	-0.0837593	0.0194412
	ETV7	-0.0139878	-0.113139	0.119265	-0.0409244	0.151347	0.0911475	-0.108479	-0.152511	-0.0655914	0.075003	0.0212366	0.0267564	0.0332106	0.0713601	-0.0188589	-0.118771	-0.0181572	0.0714974	0.0873319	0.154297	-0.092217	0.0323193	-0.0379767	0.0570636	-0.0504205	0.115972	-0.000583714	0.0578422	0.0840945	-0.122392	0.030609	0.00202596	1	-0.179434	0.0778611	-0.0539419	-0.0710762	0.0679101	-0.0842857	0.0104845	-0.0751478	-0.0142274	-0.10355	0.0217862	0.13205	0.1137	-0.0220955	-0.0520554
	FAM210B	-0.0791804	0.0110118	-0.0412431	0.0103173	-0.130643	-0.0905627	0.0472866	0.0307319	0.035537	-0.0806974	0.0144788	0.131272	0.0306252	0.00573283	0.0298461	0.107525	0.0346837	-0.0416939	0.0720777	-0.038088	0.00887963	0.0794665	0.0458918	-0.0015385	0.0698636	0.00161507	0.00355516	-0.150914	0.01282	0.107403	-0.0304317	-0.0370264	-0.179434	1	0.00896432	0.027469	0.0404123	-0.0439293	-0.00126821	0.0544281	0.0830524	-0.0205036	0.00295516	-0.0109948	-0.147848	-0.0486309	-0.0128403	0.0390211
	FAS	-0.0317086	-0.0367536	0.215516	0.0301479	0.0683522	-0.0131552	-0.0401978	-0.0122754	-0.0692286	0.0253474	-0.0294152	0.0212662	0.0397976	0.00643967	-0.00472772	-0.0660425	0.0131335	0.0366475	0.0243587	0.0498442	-0.0600009	0.0298077	0.00897009	-0.0331682	0.011511	0.117275	0.0855515	0.0340334	0.110708	-0.047188	-0.000623327	-0.0277966	0.0778611	0.00896432	1	-0.0516569	0.0158872	0.0875028	-0.0843402	-0.00537619	-0.0764937	0.0226556	-0.0388973	0.101655	0.0520483	0.10235	-0.0189481	-0.0341562
	FBXO22	0.0221084	0.025927	0.00590763	-0.111728	0.0213626	0.023379	0.0846879	-0.0110736	0.0161781	-0.00889832	0.0137507	0.0197316	0.0349718	0.0762801	0.112106	0.0452659	-0.0302719	-0.00574093	-0.056577	-0.111298	0.00673568	0.021693	0.0872768	0.033818	0.0294189	-0.0516228	-0.0043612	0.0173479	0.001207	0.0741462	-0.00674552	0.0208439	-0.0539419	0.027469	-0.0516569	1	0.00246213	-0.0971194	0.132878	-0.0233215	0.0690974	-0.0253782	0.0564391	-0.0275325	-0.0599259	0.00540968	-0.181976	-0.0365691
	FDXR	-0.0312596	0.0111648	0.0289803	-0.0134859	-0.0878611	-0.0271023	0.0492553	-0.0157619	0.0185778	-0.10656	0.0980409	-0.0537764	0.0665941	-0.00965523	-0.0676602	0.0673323	-0.100126	-0.0989643	0.0470896	0.0894241	-0.0101445	-0.0582825	-0.00323537	-0.0188664	-0.0518197	-0.100452	-0.113536	-0.106929	0.0624997	0.0232233	0.0062246	0.0448598	-0.0710762	0.0404123	0.0158872	0.00246213	1	0.043465	0.049269	0.0954198	0.00980576	0.00285064	0.000534609	-0.0624741	-0.0752768	0.0468672	-0.0304029	0.0308682
	FHL2	0.0272387	-0.0470185	0.0496068	-0.00582866	-0.0324975	0.0623349	0.0298143	-0.0471038	-0.079454	-0.00527004	-0.00604216	0.0110764	0.018127	0.0572391	0.0156628	-0.0245381	-0.0355906	0.0842785	0.0490545	0.0719025	-0.0542812	-0.00699521	0.0122114	-0.0440345	-0.0219273	0.0515041	-0.0184987	-0.0132651	0.109965	-0.0537788	-0.00505283	-0.123019	0.0679101	-0.0439293	0.0875028	-0.0971194	0.043465	1	-0.0426606	-0.0137654	-0.053204	-0.0179788	-0.0445384	-0.00188723	0.0102312	0.172239	-0.0183358	0.0270935
	GADD45A	0.0116369	-0.0443764	-0.0550775	-0.0426001	-0.0673649	0.0432207	0.0737657	0.119396	0.0542345	0.0581187	-0.0517874	-0.0637171	0.0419012	0.012057	0.0232278	-0.0199798	0.0651558	-0.0254466	-0.0993461	0.0561449	0.0448585	-0.0438932	-0.00264213	-0.0235296	0.00832196	-0.0889783	-0.0130227	0.0439651	-0.0728695	0.0797225	0.08639	0.0316613	-0.0842857	-0.00126821	-0.0843402	0.132878	0.049269	-0.0426606	1	0.0630481	0.0485199	-0.0321531	0.0193995	-0.00944349	0.0434695	-0.0268422	-0.0836407	-0.00693317
	GDF15	-0.010387	0.017675	-0.0235516	-0.026998	-0.0585319	0.0185302	0.0635489	0.0658746	0.0692283	-0.0328709	0.0522214	-0.0197812	0.00612207	0.0390831	-0.0843113	-0.0211055	0.0293804	-0.00361382	0.101264	0.0201289	-0.123905	-0.0738221	-0.0207112	-0.00689133	0.0221053	-0.0284273	-0.0442919	-0.0304594	0.0119225	0.0530935	0.00107555	-0.0343027	0.0104845	0.0544281	-0.00537619	-0.0233215	0.0954198	-0.0137654	0.0630481	1	0.0620954	-0.10468	-0.0302723	-0.0654975	-0.0317756	-0.0467566	0.0279686	0.161971
	GPR87	-0.0713282	0.00774311	-0.0823155	0.0473629	-0.0269469	0.0441826	0.0269129	0.0777096	0.060871	-0.121796	-0.0803232	-0.00285416	-0.0518235	0.00863748	-0.0229459	-0.0481431	0.10767	0.0556746	-0.0430613	0.0984837	0.0495829	0.0843221	0.0394112	0.0597421	0.134588	-0.119205	0.00699766	-0.0376362	-0.0852389	0.170961	0.030334	-0.0262703	-0.0751478	0.0830524	-0.0764937	0.0690974	0.00980576	-0.053204	0.0485199	0.0620954	1	-0.00418147	0.0452883	-0.0133426	-0.13561	-0.0478952	0.0331399	-0.0611154
	GRIN2C	-0.00672861	-0.0460373	-0.0219748	0.198898	-0.0582972	-0.0569521	-0.0785101	-0.0325913	0.0233179	0.0550954	0.00542624	0.00134801	-0.0871805	0.0313808	-0.0593475	0.0232579	-0.0991622	-0.043241	0.0142113	-0.0599565	0.0044603	-0.0166368	0.0359957	-0.0626826	-0.124846	0.0536679	-0.0443996	-0.00869546	-0.0439415	0.00221043	0.0292683	0.0103357	-0.0142274	-0.0205036	0.0226556	-0.0253782	0.00285064	-0.0179788	-0.0321531	-0.10468	-0.00418147	1	-0.0127025	-0.0424164	-0.00972996	0.0208985	0.0774397	-0.0576591
	HES2	0.00408004	0.0665222	0.00990386	0.0244306	0.0471285	0.0253626	0.0226883	-0.00449693	-0.0120511	0.057772	-0.0962019	-0.0271425	0.0138672	0.0247462	0.0594809	0.0510997	0.00284782	0.00843263	-0.0510003	0.0639702	0.0608161	-0.047119	-0.0014787	0.0343673	0.0700107	-0.0608439	0.0477077	0.0577129	-0.00603654	0.080726	-0.0205817	0.106056	-0.10355	0.00295516	-0.0388973	0.0564391	0.000534609	-0.0445384	0.0193995	-0.0302723	0.0452883	-0.0127025	1	-0.0229421	-0.0997931	-0.010667	-0.0580109	-0.0465083
	IKBIP	-0.0481792	-0.0507915	0.0852826	-0.0092935	0.00790057	0.00899858	-0.0424905	-0.03763	-0.0739764	0.0447035	-0.0222576	-0.0582519	0.117478	0.00540317	0.0458975	-0.0490438	0.00693575	0.0994481	-0.0233569	0.0724335	-0.0199022	0.00024895	0.0267998	0.104939	-0.0111073	0.127081	0.160424	0.00638712	0.183783	-0.00469935	0.0396387	-0.00114778	0.0217862	-0.0109948	0.101655	-0.0275325	-0.0624741	-0.00188723	-0.00944349	-0.0654975	-0.0133426	-0.0424164	-0.0229421	1	-0.00745738	0.0338805	-0.0666222	-0.039841
	INKA2	0.0839405	-0.0503027	0.0632902	0.00466722	0.0891202	0.107149	-0.103714	-0.0270714	-0.0181764	0.0591027	-0.0265378	-0.0297446	-0.0776028	-0.00964597	-0.107339	-0.131397	0.101753	-0.101054	-0.0373267	0.0233475	-0.0131029	-0.138673	-0.0159675	-0.0926281	-0.0820753	0.0567706	0.0918301	0.361796	0.0278242	-0.12459	0.0710076	-0.148214	0.13205	-0.147848	0.0520483	-0.0599259	-0.0752768	0.0102312	0.0434695	-0.0317756	-0.13561	-0.00972996	-0.0997931	-0.00745738	1	0.0417299	0.168026	-0.0621781
	INPP1	0.0420748	0.0144424	0.150476	0.000926657	0.113276	0.101874	-0.0166402	-0.0803025	-0.109241	0.0838708	0.0367214	-0.0127957	0.0585279	0.0790602	0.115349	-0.00779501	-0.0313226	0.0400842	0.032231	0.0079824	0.0535517	0.0474362	0.0283458	0.0143825	-0.0114982	0.0282856	0.0386678	0.0236195	0.125958	-0.0331963	0.0162091	-0.0273196	0.1137	-0.0486309	0.10235	0.00540968	0.0468672	0.172239	-0.0268422	-0.0467566	-0.0478952	0.0208985	-0.010667	0.0338805	0.0417299	1	-0.037153	-0.0702693
	ISCU	0.0815116	-0.0155109	0.0135854	0.115697	-0.0467347	0.065019	-0.0447627	0.064248	0.0684652	-0.054621	-0.088246	-0.0350227	-0.201437	-0.101732	-0.184989	-0.0567856	0.0262295	-0.137002	0.114626	0.0227906	-0.0120145	-0.0577062	-0.0434815	-0.0584736	-0.106256	-0.0253946	-0.0639322	0.0276298	-0.116775	-0.0824393	-0.0412213	-0.0837593	-0.0220955	-0.0128403	-0.0189481	-0.181976	-0.0304029	-0.0183358	-0.0836407	0.0279686	0.0331399	0.0774397	-0.0580109	-0.0666222	0.168026	-0.037153	1	0.0437864
	KANK3	0.0192768	0.0223294	-0.00116254	-0.0516865	-0.0711752	-0.0146397	0.0694181	0.0153035	-0.0423984	-0.0263587	0.0421534	-0.0433319	0.0354902	0.0111306	-0.0335891	0.0868571	-0.07138	-0.042491	0.0893044	-0.0463045	-0.0809672	-0.0859287	-0.000808689	-0.0508296	-2.14033e-06	0.0440798	-0.0164479	-0.0537882	0.0086812	0.00628645	-0.0184561	0.0194412	-0.0520554	0.0390211	-0.0341562	-0.0365691	0.0308682	0.0270935	-0.00693317	0.161971	-0.0611154	-0.0576591	-0.0465083	-0.039841	-0.0621781	-0.0702693	0.0437864	1
	KLHDC7A	-0.0551695	-0.0444523	0.0458117	0.046598	-0.0301192	0.032414	-0.043205	-0.038123	0.0381447	-0.0530616	-0.031878	0.0516812	0.0349781	0.0187492	0.0147634	0.00567332	0.0183862	0.0802713	0.00363945	0.0401685	0.0112249	0.0278981	0.0478171	0.013949	0.0209829	-0.0179539	0.0369585	0.0571849	0.0547759	0.0790994	0.0652607	-0.0541984	0.0110547	0.0240087	0.0649346	-0.0504815	0.0137503	0.0551328	-0.0347669	0.0499206	0.111683	-0.0280593	0.0408362	0.0280835	0.0297059	0.0677528	0.0377823	-0.103463
	KLHL30	0.0231744	-0.0367732	0.0711949	0.0132015	0.028215	0.0111416	-0.0620444	-0.0849704	0.0242931	0.0391709	-0.0397737	0.0448049	0.042293	0.043496	0.0578955	-0.00483722	0.0297528	0.0415773	0.0003055	0.0370982	0.0371087	0.0503437	0.0134112	0.0805498	-0.0363114	0.0165456	-0.00898655	0.0211462	0.08435	0.0187308	0.0395015	0.00665397	0.0708793	-0.00705807	-0.00736663	0.0171976	0.00882554	-0.0115656	-0.0644824	-0.00777438	0.121408	0.0372626	-0.0228401	0.0491998	-0.0219082	0.08422	-0.0586896	-0.0961485
	LIF	-0.00938503	-0.0356359	0.05	-0.0154404	0.0294857	0.028294	0.13173	0.064207	-0.0345013	-0.0514495	0.000363431	-0.0514617	0.0386383	0.00746148	-0.0492634	-0.0162973	-0.00335096	-0.0770206	0.0476055	0.00766184	0.0224011	-0.00743106	0.0191325	0.00470833	-0.0460896	-0.0139295	-0.00232626	0.0213005	0.0512701	-0.0137683	-0.0172365	0.0534067	-0.000974871	-0.0117456	0.0272094	5.20488e-05	0.00605669	-0.00882356	-0.0111136	0.0277082	-0.0424842	-0.0433914	-0.00981214	0.0211979	0.041497	0.0176239	0.00417573	0.0733566
	LRP1	-0.0443265	0.0137105	-0.0142341	0.0493497	-0.131902	-0.0012549	-0.0274221	0.0720466	0.100355	-0.148763	-0.0402785	0.00966145	0.0146606	0.0804505	-0.116768	0.0512843	0.0703233	0.0527225	0.0142472	0.0331189	0.0640704	-0.0658585	0.00510429	-0.00950722	0.0746096	-0.0388442	0.0817661	0.0434184	0.0479333	0.240506	0.0731571	-0.15163	-0.1488	0.122201	0.0108415	-0.0548248	-0.0136279	-0.0669589	-0.0016645	0.0423602	0.133164	0.0169561	0.0195612	0.0784496	0.00807471	-0.0156509	0.0498167	0.0161109
	MDM2	0.00370275	0.0603162	-0.0385674	-0.0707615	0.048596	-0.0679278	-0.0192988	-0.0626317	-0.163053	0.06964	0.0897173	0.0493717	0.0992383	0.0406207	0.217452	0.180701	-0.00283337	0.0585592	0.0419215	-0.344097	0.0646929	0.169809	-0.0220837	0.0765382	0.088733	0.0415943	0.0837704	-0.0826631	0.0209024	-0.0227196	-0.108814	0.0715571	-0.0581354	0.0974679	-0.0272904	0.0360012	-0.220187	-0.0495986	-0.0163008	-0.0505237	-0.0750547	-0.00498805	-0.00092079	0.0278842	-0.137163	0.0243247	-0.225563	0.0147895
	NADSYN1	-0.00704882	-0.0267229	-0.0959698	-0.0260549	-0.0180478	0.00432979	0.0195877	0.0163389	0.102749	-0.0157933	2.34653e-05	-0.0435465	-0.18742	-0.0493398	-0.112275	-0.0578193	0.0195664	-0.123702	-0.0744024	-0.0937903	-0.0122052	-0.0897945	-0.0545024	-0.145008	-0.0385736	-0.0291783	-0.0106236	0.097997	-0.1139	-0.0694746	-0.022791	0.00497534	-0.0267655	-0.0296946	-0.0505655	0.0158713	-0.0627409	-0.10987	-0.00428827	-0.0202754	-0.0571539	0.0801751	-0.0173274	-0.0685137	0.198917	-0.0735439	0.107504	0.00806817
	NINJ1	-0.0335591	0.00982888	0.00304601	-0.0686552	-0.00815828	0.0391175	0.0287382	-0.0311129	0.00376382	0.0314019	0.0333523	-4.09406e-05	0.127058	0.0865975	0.122555	0.0266877	-0.0283247	0.186532	-0.0836991	0.146429	0.0622903	0.00457852	0.0354017	0.0475823	0.107076	0.0521234	0.0991928	-0.0272888	0.0252363	0.0990329	0.0553635	-0.0209374	0.0229783	0.0488163	-0.0102832	0.0869211	0.0150858	0.0973581	0.0788129	-0.0130655	0.0249781	-0.0315009	-0.0160204	0.080584	-0.119071	0.0220541	-0.199092	0.0322858
	NUPR1	-0.0324451	-0.0107885	0.132753	-0.0390573	0.0499439	-0.00711175	-0.057205	-0.10806	-0.103046	-0.0123217	0.10787	0.0526297	0.0745057	0.0265997	0.0559672	-0.0604542	-0.0139524	0.0225495	0.155681	-0.024046	-0.128555	0.00551968	-0.00491806	-0.0198285	0.0102982	0.100823	-0.00246936	-0.0169995	0.0722684	-0.0945419	-0.0144904	0.00637849	0.0963768	0.00173829	0.0289268	-0.00478779	0.0133802	0.113462	-0.0469375	0.0154776	-0.0992037	-0.0354271	-0.0642663	0.0509718	0.0212125	0.0607035	-0.0323405	0.0480512
	PANK1	0.0191665	-0.0589304	0.0542427	1.7059e-05	0.0675256	0.0655868	-0.0333796	-0.039666	-0.0190008	0.00562351	-0.00356023	0.0463065	0.0311249	-0.0438468	-0.0160274	-0.10921	-0.0394788	-0.104521	0.0514671	-0.0703437	0.0278982	-0.044334	-0.0118393	-0.0408367	-0.0861957	0.013232	0.00379255	0.0221081	-0.0448387	-0.0246945	0.0383532	0.0544358	0.0932496	-0.0754639	0.0966076	0.071165	0.0120225	-0.051603	0.0511379	-0.0267994	-0.0107079	0.065631	0.0173414	-0.0695144	0.0304629	-0.0330379	0.0231463	-0.0187566
	PARD6G	-0.00958146	0.0997653	-0.03385	-0.0552631	-0.0958673	-0.09123	0.0536056	0.0458926	0.00627121	-0.0601424	0.024139	0.0146371	0.0991086	0.0330109	0.144111	0.0959581	-0.0368546	0.0794275	-0.0311832	-0.0522048	0.0674495	0.122616	0.0407634	0.0679998	0.146458	-0.0394937	0.0402306	-0.0838177	-0.00119988	0.119463	-0.0833816	0.0964719	-0.136416	0.135926	-0.00626977	0.0581129	-0.00173824	-0.0279954	0.0293129	-0.00565783	0.0918839	-0.0259746	0.10186	0.00880556	-0.166753	-0.0458812	-0.186948	0.0261314
	PGF	-0.0484034	-0.00348396	0.0720745	0.0182986	0.0915461	0.0848808	0.0179107	0.00237637	-0.0275255	0.0330238	0.0311937	0.04078	0.026462	-0.0292711	0.00598056	-0.0744088	0.0366716	0.0354622	0.0342353	0.021901	-0.105791	0.0483674	-0.00700139	-0.00832308	-0.00550276	0.0259771	-0.0242279	0.0113922	0.0282511	-0.00100047	0.0075357	-0.062425	0.0711557	0.0188658	0.0210145	0.00782671	-0.0511611	0.0217566	-0.000679916	0.0467604	0.00848756	-0.0906561	0.0285172	0.0138841	0.0513301	-0.0035019	-0.0237609	-0.00753238
	PHLDA3	0.0199573	0.0662127	-0.0690856	-0.0825954	-0.0693279	-0.0278025	0.123047	0.0659045	-0.0126745	-0.0369464	-0.0979501	-0.0570275	0.0598069	0.0820028	0.107089	0.0592789	0.00799682	0.160372	-0.0829403	0.102865	0.0436036	0.0134219	-0.00785487	0.0139113	0.0649349	-0.043965	0.0495929	-0.14747	-0.0590442	0.168429	-0.0200831	-0.0356304	-0.14632	0.110065	-0.0558399	0.0417658	0.065469	-0.0285297	0.119751	0.0329324	0.159889	-0.0208792	0.163525	0.0105532	-0.171928	-0.0264376	-0.0470267	0.0548651
	PHPT1	-0.0155626	0.0447886	-0.0614235	-0.000693728	-0.0255343	-0.0392091	0.0121554	-0.0482552	-0.0141615	0.0446327	0.0149809	-0.0446547	0.0741227	0.0495832	0.0574826	-0.0311888	-0.0551624	0.103293	-0.110662	0.010576	0.121799	0.0317492	-0.0136406	0.0280911	0.0397961	-0.0160726	0.0412898	0.0128049	0.0124704	0.129121	0.0539222	0.00689245	-0.0197597	0.0139091	-0.0304559	0.0655754	0.00242838	-0.0676858	0.0506216	0.00426945	0.0158545	0.0166853	0.052495	0.0468549	-0.0898635	-0.032281	-0.134459	-0.04006
	PLK2	0.0202196	-0.0170433	0.0241684	-0.0878179	0.0461612	0.0402648	-0.0330496	-0.0321441	-0.00226932	0.0537319	0.0796164	0.00581203	0.0953481	0.0406953	0.0674914	0.0560469	-0.130464	-0.0436584	-0.0213719	-0.0738372	-0.00662302	-0.0124398	-0.0102916	-0.0835048	0.0220179	0.0539413	0.0141304	0.0167726	0.0393172	-0.0238574	0.0294887	-0.0355124	-0.0243506	-0.0793713	0.00714024	0.00603686	0.00552881	9.54922e-05	-0.0214571	-0.0258037	-0.107968	-0.0281079	0.000350755	0.0397043	0.0410812	0.0682632	-0.0552669	0.0493378
	PLK3	0.0103641	-0.00503834	-0.0787804	-0.0619524	-0.0277532	0.0369199	0.0104574	0.0860876	0.0261285	-0.0537396	-0.0343446	-0.00317637	-0.0652961	-0.00824547	0.0038647	-0.0326699	0.00582233	0.0115285	-0.121484	0.00646515	0.0243782	-0.058153	0.0540865	-0.041364	0.0827399	-0.0788889	-0.00810403	0.0713415	-0.0835958	0.0498383	0.00655846	0.00681741	-0.119735	0.0391932	-0.0466004	0.105958	-0.0110864	-0.0851245	0.144014	0.00170244	0.0832989	-0.0109313	0.100782	-0.0935979	0.068785	-0.0493787	0.0208907	-0.0329614
	PNPO	-0.0961067	0.0213228	-0.0404813	0.140588	-0.0306215	-0.0171583	0.0605383	0.0830131	-0.0514602	-0.0315846	-0.00330624	0.0366384	0.0541596	0.0522618	-0.009258	0.00614537	-0.0502404	0.0910987	0.00672051	0.0611333	0.0185758	0.075287	-0.00143275	-0.00675007	0.0321302	-0.0389329	-0.0458132	-0.0799687	0.0256543	0.161766	0.0481152	-0.0426524	-0.0162043	0.0180114	-0.0448458	0.0134732	0.14289	-0.00143678	0.0751774	0.000740923	0.0759083	0.0740923	0.0263659	-0.024258	-0.129074	0.0489634	-0.0552038	-0.0665601
	POLH	0.0424132	-0.0576283	0.0764763	-0.0620239	0.13794	0.0312384	-0.00855512	-0.0464631	-0.0757067	0.146099	0.000328177	-0.0774021	0.105167	0.0636259	0.0242134	0.0165936	-0.0409749	0.0815511	-0.0330188	0.20836	-0.00869619	0.0153156	0.0140134	0.0454723	-0.00676257	0.100357	0.0273473	0.0210755	0.0219886	-0.0234292	0.0819757	0.0954566	0.278845	-0.166161	0.0625703	0.0363136	-0.00764335	0.029779	0.0674648	-0.0272616	-0.0986865	-0.00699978	0.0236782	0.0752456	0.0969373	0.103836	-0.153954	-0.0271873
	PPM1D	0.0418153	0.08739	-0.00562355	-0.0125217	0.0236516	-0.0566794	-0.0301761	-0.0746971	-0.100117	0.090782	0.0576449	0.0265455	0.0753297	0.0517096	0.207094	0.186484	-0.0713319	-0.0295319	0.033174	-0.346653	0.044279	0.168671	-0.0537002	0.0433265	0.0613248	-0.0717965	0.00551461	-0.133804	0.00798264	-0.0779521	-0.107958	0.113104	-0.110506	0.106294	-0.0583486	0.0997182	-0.0469122	-0.0601755	0.0276912	-0.0348829	-0.0804043	-0.0231463	0.0108171	-0.0234627	-0.178056	0.00688307	-0.168001	0.0495161
	PRDM1	0.0452723	0.00998674	-0.122107	0.0557184	-0.0487426	-0.023432	0.0805366	0.151322	0.0267024	-0.0270997	-0.0598515	-0.0347705	-0.0797955	-0.0139327	-0.108246	-0.0649095	0.0804292	0.0158042	-0.129099	0.0639412	0.0365341	-0.0973656	-0.00942025	-0.003474	0.00228779	-0.0242762	-0.0140095	0.0452046	-0.0644018	-0.00636999	-0.0608464	-0.0337138	-0.0379255	0.00892433	-0.0263762	-0.0304433	-0.0395194	-0.0154462	0.0974379	-0.044923	0.0434784	-0.0478046	-0.00921184	0.000350873	0.0327988	-0.0189452	0.072707	-0.00935993
	PRKAB1	0.091655	0.0674006	0.0373831	0.00189037	0.0246067	0.0190241	-0.0132439	0.0197107	0.013514	-0.0248242	0.0346186	-0.0229857	0.0480773	0.0226336	0.0488493	0.0713068	-0.0390413	-0.0461524	-0.0264543	-0.0606271	0.0500826	0.0227954	-0.0765023	0.0656662	-0.0111303	0.0154712	0.0597786	-0.03707	0.203639	0.005909	-0.0396391	0.107745	-0.0599317	0.0103187	0.00953614	0.0201195	0.0377112	-0.0451339	0.0448084	-0.0525869	-0.080457	-0.0679437	0.0250265	0.114759	-0.0292811	0.0637619	-0.0936403	-0.0265885
	PRKX	0.0342445	-0.0274657	0.0453524	0.0637764	0.0504622	-0.0179551	-0.0342376	-0.101788	0.00947144	-0.00352047	0.00302138	0.0518627	-0.01745	-0.0984446	-0.0624054	-0.0094146	-0.0743781	-0.102338	0.104456	-0.191017	0.0179669	0.0148892	-0.0418875	-0.0344235	-0.0905332	-0.0455149	-0.044931	-0.0362711	0.0562858	-0.0839041	-0.0548816	0.0148228	-0.0210877	0.0397975	0.0475133	-0.0196682	0.0202306	0.00146919	-0.113425	0.0136057	-0.066876	-0.0264839	-0.0374143	0.0894315	0.0200005	-0.0290238	0.123653	0.00618817
	PSTPIP2	0.00632108	0.0205156	0.00454407	-0.0040631	0.0649141	-0.0610677	-0.0111903	-0.0516158	-0.0929783	0.0181164	0.0293527	-0.0330509	0.076909	-0.0239002	0.102517	-0.045143	-0.016503	0.00141922	-0.0113396	-0.0699739	-0.0877138	-0.00157105	-0.0416811	-0.0358421	0.000340901	0.0469519	0.0104444	0.0673263	0.0506016	-0.0488821	0.00165485	-0.0140556	0.0223452	-0.0319964	0.0627841	0.0187207	-0.0140385	0.022714	0.0257252	-0.0773669	-0.136058	-0.0184992	0.0560873	0.0572074	0.00928406	0.0435081	-0.11242	-0.0375332
	PTP4A1	0.0280234	-0.0454422	-0.0219913	0.0540017	-0.0219198	0.0165934	-0.0771123	-0.0436465	0.0468561	0.0371197	-0.0113338	0.00362103	-0.0561541	0.00316683	-0.0441292	0.0276171	0.028346	-0.024648	0.0627997	-0.136843	-0.0571715	-0.0182623	-0.0524596	-0.000441129	-0.156689	-0.0584088	-0.0404968	0.0208327	0.0701146	-0.176814	-0.0892866	-0.0468765	0.0488405	-0.0793955	-0.0123285	0.0473061	-0.0761103	0.109929	-0.0767801	-0.0395702	-0.0908094	0.0475356	-0.0790986	-0.0427682	0.0974627	0.0158213	0.0966932	0.0210163
	RAP2B	-0.0258091	0.0223298	-0.0278779	-0.0827331	-0.0363773	-0.0337931	0.118802	-0.0392226	-0.0511008	-0.0265244	0.00158866	0.038696	0.0627047	0.103303	0.12958	-0.0164255	0.00631154	0.176148	-0.104369	0.119696	-0.0513718	0.091083	0.00530386	0.0176661	0.0890037	0.0458996	0.00295749	-0.0490387	0.104652	0.0727345	-0.00415551	-0.0266722	-0.0552616	-0.000691397	0.0391504	0.0648018	0.0111151	0.231017	0.0190695	0.0246953	0.0320148	-0.0719503	0.0260501	0.0590522	-0.101797	-0.00361501	-0.125028	-0.0558434
	RNF19B	-0.026325	0.0368173	0.0319577	-0.0905285	-0.0415323	0.0409078	-0.00395348	0.0242382	0.069884	-0.0301934	-0.0328415	0.0297422	0.0985501	0.0570883	0.0654722	0.0290804	-0.00906803	0.0626307	-0.104985	0.128699	0.0503554	-0.0287004	0.0428218	-0.0310447	0.0676659	0.0234754	-0.00942582	0.0349808	0.0211922	0.155615	0.101449	-0.0217402	-0.105466	0.0251308	-0.0297332	0.0935837	0.100936	0.00509146	0.153251	0.0346439	0.0331794	-0.0568261	0.160767	0.0369018	-0.019915	0.0349332	-0.0828595	-0.0192912
	RPS27L	-0.0475923	0.0223823	0.00904521	0.0992372	-0.0354413	-0.0539768	-0.00598674	0.00639104	0.00636107	-0.0819028	0.0487906	0.0263243	-0.0210132	-0.0862916	-0.109992	0.111183	-0.0835359	-0.0719835	0.0423257	-0.151463	0.0377786	-0.0159147	0.0146829	-0.0428494	-0.0360468	-0.0137895	-0.0461909	-0.0701448	-0.0153814	-0.0314892	-0.0512086	-0.00119225	-0.101797	0.0815238	-0.0561003	0.0590105	0.0146885	-0.104984	0.00511718	-0.00169056	0.000307968	0.0666165	-0.044265	-0.00743233	-0.075836	-0.14419	0.0605163	0.0794874
	RRM2B	-0.000420755	-0.0549417	0.0844766	0.0516268	-0.00218627	-0.0148897	-0.203938	-0.165743	-0.00860988	0.0413353	0.0666871	0.0823779	-0.0277569	0.0269084	-0.0878949	0.0568849	-0.0526445	-0.051141	0.183224	-0.1682	0.0125827	-0.0126504	-0.0421034	-0.039241	-0.148036	0.0752056	-0.0355005	0.00708013	0.11462	-0.189091	-0.112356	-0.0101821	0.165122	-0.0502146	0.0792961	-0.08618	-0.0266464	0.027405	-0.142151	-0.0216577	-0.12468	0.0713304	-0.155124	0.0144539	0.0831693	0.0335607	0.117119	-0.0493693
	SERPINE1	0.00152836	0.0484525	0.0229123	0.0690913	0.0738398	-0.0446739	-0.0379612	-0.0139409	-0.0115697	0.0117084	-0.0236537	0.0492591	0.00194632	-0.0235601	0.174021	0.0162313	0.00408866	0.00958872	0.0181863	-0.0740901	0.0171537	0.106313	0.000329577	0.0505582	-0.0111732	0.00669549	0.00382898	-0.0150164	0.0170116	0.0135027	-0.0790746	-0.0697878	0.024466	0.0560218	0.0394542	-0.0470456	-0.0223632	0.0358267	-0.0981519	0.00873671	0.00142481	-0.0191165	-0.0939405	-0.0306719	0.00202201	-0.00268058	0.0400725	-0.0568692
	SERTAD1	0.011798	-0.0438031	0.00303797	-0.11613	0.0386998	-0.0557593	0.082637	0.046773	-0.0964221	-0.0421169	0.117725	0.00381733	0.0123911	-0.00117277	0.0405715	-0.0263737	-0.0492107	0.0472091	-0.0241715	-0.052298	-0.0837014	0.00152033	-0.051664	-0.0378437	0.00796124	-0.00259601	0.0621657	-0.0874547	0.0423427	-0.0636076	-0.0168321	0.0150225	0.0214633	0.0237131	-0.0430654	0.0507365	0.0202871	0.0658741	-0.00967408	0.112959	-0.0143526	-0.115084	0.030296	0.00500654	-0.0893425	-0.0320786	-0.0811926	0.0702814
	SESN1	0.0252339	0.0274378	-0.101626	0.00742724	-0.0290161	-0.0321251	0.00354499	0.13507	0.0691053	-0.0125373	-0.00454484	-0.0206593	-0.057741	-0.0232398	-0.00375515	0.0904458	0.0395664	0.00806183	-0.0507222	-0.0130799	0.0732041	-0.000599573	0.0722526	-0.0339491	0.0459953	-0.0091348	0.000291179	-0.0455043	-0.0844108	0.123863	0.00543553	0.016791	-0.0851046	-0.0367242	-0.0654412	0.0533821	0.00151596	-0.0551642	0.0636719	0.00669306	0.125736	0.126835	0.000906919	-0.0679408	-0.0240904	-0.00641964	-0.0359013	0.0245786
	SESN2	-0.013975	-0.071332	0.0226815	-0.0100118	0.0782546	0.00995418	-0.034043	-0.0276515	-0.0209069	0.0458775	-0.0213725	0.0358336	0.0277418	0.0895745	0.0422587	-0.0732401	0.00190476	0.0748953	0.0908995	0.0450176	-0.0536892	0.0260984	0.0217125	-0.00585786	-0.0202968	0.169485	0.0138436	0.0707606	0.0394156	-0.00357151	0.0207788	-0.0354435	0.113123	-0.0942039	0.0569274	-0.0152099	-0.0512206	0.0441315	-0.0209944	-0.00202615	-0.0273424	-0.0088889	0.0614661	0.0150753	0.0272094	0.0628873	-0.0262753	0.0382097
	SULF2	-0.0275614	0.0431005	-0.0251158	0.0613417	0.0550437	-0.0437045	-0.0222708	0.0461853	-0.00620578	0.0473954	0.00129081	0.180962	-0.079337	0.0589317	-0.0338322	-0.0174875	0.0319422	0.0309784	0.0411271	-0.0726114	0.0229508	0.0631306	-0.0623531	0.0338504	-0.0238854	-0.0117836	0.00695694	-0.0132673	0.00670438	-0.101268	0.0303491	0.0330487	0.111481	0.110382	0.0628183	-0.00349337	-0.111624	-0.0217731	-0.0898054	0.0291083	0.0409157	0.0315235	-0.0557398	-0.0192216	0.00631538	0.00613121	-0.0181277	-0.0978966
	SUSD6	-0.00454803	0.00652291	0.0565924	0.054744	0.0965569	-0.00470649	-0.075372	-0.086922	-0.00954844	-0.0220524	0.000735389	0.0707461	-0.00657749	-0.0194742	-0.00276006	-0.043379	0.00566698	0.0108491	0.0330304	-0.0334853	-0.0296823	-0.0182152	0.0234806	0.0196976	-0.0347068	0.061145	0.0202003	0.0934141	0.0645399	0.0528748	-0.000276183	-0.0401379	0.0754091	-0.0896034	0.0538421	-0.0425287	-0.033419	0.000912405	-0.0683075	-0.0467556	0.00625053	0.00274003	-0.000666663	-0.00689744	0.105296	0.00852828	0.0362722	-0.0224455
	TGFA	0.039011	0.0198365	0.00705074	-0.0911903	0.0255225	0.0870264	-0.0186796	-0.0726522	0.072472	0.0265793	0.0559344	0.0437304	0.0254035	0.0404837	0.0414294	-0.0082139	-0.0286025	0.0100338	0.00288236	0.0334115	0.00103629	0.0484588	0.030121	-0.0425046	0.0161979	0.0268135	-0.0255172	0.0196603	0.0783221	0.0101143	0.0420592	-0.0975844	0.0868644	-0.013413	0.0325501	-0.0165269	0.0310075	0.129029	-0.00893871	0.0261768	-0.0350155	-0.0616277	-0.0544218	-0.0332981	0.0620561	0.0730191	-0.015183	0.0506785
	TIGAR	0.0021724	0.010849	-0.0582039	-0.0582328	-0.0219031	-0.0240822	0.0877359	-0.0510914	-0.0168368	0.00384017	-0.00309709	0.0132407	0.0467521	0.0230839	0.0591562	-0.0105854	-0.0282972	0.0406038	-0.115814	0.0243583	0.0703457	0.065275	-0.0215835	0.108904	0.0244444	-0.10857	-0.00967479	-0.0982032	0.0298688	0.137193	0.0444678	0.065398	-0.0669918	-0.0361616	-0.0926239	0.0972993	0.0519667	-0.0973938	-0.0162667	-0.00711042	0.122027	-0.0197275	0.0437678	-0.0212287	-0.148708	-0.0110304	-0.135876	0.00992764
	TMEM63B	-0.0721977	-0.0298801	-0.0203769	0.0226721	-0.0187351	0.0422888	0.0562585	0.0938569	0.0659437	-0.0537151	-0.0387455	-0.0840278	-0.0258996	-0.0376283	-0.0222113	-0.0869998	0.00607976	0.0281395	-0.0528005	0.158379	-0.00637698	-0.062113	-0.0287577	0.0430395	-0.063933	-0.0626991	-0.0416738	-0.0287899	-0.0782141	-0.0393243	0.0554917	-0.0534119	0.136397	-0.049549	-0.0256384	-0.0139789	0.0299292	0.0030284	0.0505106	0.0103914	0.0435802	-0.0201304	-0.0357719	-0.0190881	0.0275005	0.00233906	0.0486116	-0.0364171
	TMEM68	0.0582339	0.0126529	0.0159878	-0.0203367	0.0259781	-0.0141532	0.0346122	-0.000849968	-0.0478071	0.0647738	0.0780447	-0.0425192	-0.0594941	-0.122726	0.0307189	-0.0146476	-0.057683	-0.134767	0.0111613	-0.100805	-0.0743413	0.006592	-0.0549173	-0.0776741	-0.0432558	-0.00106382	0.00467836	-0.0257648	0.0165162	-0.177783	-0.0897306	0.0583828	0.0245218	-0.071371	-0.0243815	-0.0168573	-0.0209855	0.0233692	-0.0533143	-0.00958092	-0.163713	-0.0491291	-0.0489269	-0.0568278	0.0563393	-0.0223229	0.0427309	0.0459509
	TNFRSF10B	-0.0685541	-0.0037998	0.000537038	-0.0542594	0.00161743	-0.0257234	-0.0156067	-0.109187	-0.133708	-0.0309451	0.0794297	0.0178122	0.0843666	0.0049883	0.117044	0.00350052	-0.0236827	0.0923985	0.0272788	0.0302924	-0.0773406	0.0490505	-0.00636361	0.0712254	0.0789953	0.0213932	0.083711	-0.0904605	0.113467	-0.0573795	-0.061476	0.0289472	0.0783649	0.0554686	0.0593521	-0.0278684	0.052391	0.136391	-0.0740937	-0.0639347	0.0210116	-0.0377726	0.0175504	0.0507282	-0.113121	0.0555587	-0.129255	-0.0468017
	TP53I3	-0.0122032	0.0669967	-0.0731789	-0.020006	-0.00664316	-0.00829221	-0.00308375	-0.0407588	-0.0520355	0.0276666	-0.106359	0.0631299	0.000130345	-0.00121108	0.0567255	0.0404854	0.113759	0.209346	-0.0820276	0.0682387	-0.003585	0.174567	0.0661457	0.0736912	0.170585	-0.0406222	0.0608884	-0.0492871	-0.00701983	0.0891064	-0.00753602	-0.0813754	-0.0596262	0.110726	0.0198516	0.004165	-0.0986772	-0.030398	-0.0151414	0.00367278	0.137607	-0.00263662	0.0373114	0.0016144	-0.147987	-0.0666603	-0.0762865	-0.0293744
	TP53INP1	-0.018855	-0.0384163	-0.0316305	-0.0601984	-0.0571681	-0.049019	0.00429996	0.0434922	-0.026887	-0.045191	0.00295088	-0.0202305	0.0407182	0.0236015	0.0989521	0.0407498	0.0108188	0.136614	0.0218262	-0.0143136	0.0352905	0.0155103	0.0298643	-0.0106257	0.0436302	0.00912474	0.00257474	-0.0255097	0.0380321	0.0849232	-0.0097794	-0.0406444	-0.0731418	0.046013	0.0297984	0.0493418	-0.0122744	0.0711086	-0.0198467	-0.0259699	-0.00397532	-0.0149772	0.0192788	0.0211609	-0.0724702	-0.0213301	-0.0639448	0.0418789
	TRAF4	-0.0612991	0.0121323	0.119438	0.0134117	0.0861426	0.0256872	0.0285758	-0.0667005	-0.0590984	0.0265067	0.0436768	0.0156939	0.108052	0.0715813	0.0431105	-0.00481098	-0.0389561	0.0909852	0.0420804	0.0375666	-0.0933014	0.0184467	0.055787	-0.0460552	0.073548	0.064855	-0.00283951	-0.0345839	0.109357	0.0921549	0.0741802	0.0277135	0.107392	-0.0282075	0.074847	0.00842188	0.0362234	0.0992686	-0.00466889	0.0117887	-0.0573108	0.0649775	0.0285323	0.0400952	-0.027794	0.15877	-0.0999099	-0.0284948
	TRIAP1	-0.0115905	-0.0291601	-0.0171052	-0.0440551	-0.130876	-0.000765314	0.0527672	0.0381606	0.0143119	-0.0519677	0.0050469	-0.0207147	0.110617	0.00632617	-0.121721	-0.00772761	-0.0813728	-0.0370307	0.0437086	0.0264873	-0.0778228	-0.0496955	-0.0600637	0.0274424	-0.0452622	-0.0901368	-0.0368648	-0.0781231	0.12991	0.0266746	0.0150687	0.0371104	0.00277458	0.00249103	0.0129136	0.0628649	0.328345	0.0860541	0.0422452	0.0737347	-0.0119143	-0.0283441	-0.0504626	-0.000751698	-0.0276376	-0.000103143	-0.0688256	0.0447624
	TSKU	-0.0139709	0.0340491	-0.0839057	0.00725743	0.057356	0.0619272	0.0126901	0.0545823	0.0184191	-0.0461072	-0.120742	0.00537224	-0.101481	-0.0495069	-0.0358841	-0.0805394	0.0909302	0.0313761	-0.072965	0.0613355	0.00390078	-0.0408509	-0.0410406	-0.0167107	0.0226707	-0.0485174	0.0506962	0.0168372	-0.0281095	-0.0528843	-0.055082	-0.0995671	0.00620407	0.0213838	0.0357766	-0.0542603	-0.0738373	-0.0196832	0.0179724	-0.0455024	0.0389947	-0.050686	0.0391779	-0.0457125	0.0683379	-0.00874097	0.107134	-0.0280169
	XPC	0.0517736	0.00515471	-0.0601896	-0.0872003	-0.0326311	-0.00147703	0.0243987	0.0395453	-0.0336621	0.0326748	0.00518668	-0.0458149	0.00269588	0.00543116	0.0445317	0.0722558	0.0132812	-0.0766648	-0.0251359	-0.0266678	0.0128348	-0.00207421	0.0153547	-0.0653204	0.0127441	-0.00498319	0.0199548	-0.0179424	0.0234207	0.0839554	0.00920494	-0.0104092	-0.0471462	0.0470202	-0.0505387	0.0301964	-0.0439184	0.0168707	0.0745957	-0.00700952	-0.0729791	-0.054374	-0.00836709	0.00216121	-0.0111629	-0.0448511	-0.0352646	0.00456106
	ZMAT3	-0.0516794	-0.082367	0.0505011	0.079702	0.0360299	-0.00109617	-0.0804892	-0.0186295	-0.0394386	-0.0376872	0.0177442	0.0100602	0.0433818	0.0624024	-0.0571122	-0.127429	0.0131756	0.00650361	0.00343527	0.118075	-0.0217537	0.00426041	0.00444173	0.059421	-0.0350509	0.0429132	0.0263066	0.112958	0.0606369	0.0576352	0.0663769	-0.0472873	0.0974067	-0.0410293	0.107811	-0.0194457	-0.0326402	0.00705425	-0.0434108	0.0364509	0.0733476	-0.0231459	0.00961046	0.0661244	0.0872101	0.0591575	0.0221238	-0.121502
	ZNF337	0.0487253	0.00706728	0.0558571	-0.0521241	0.078124	-0.0777913	0.0424804	-0.0972206	-0.15698	0.072666	0.0818606	0.0913656	0.00720459	-0.0872548	0.100257	0.0747249	-0.124576	-0.030046	0.0121547	-0.11048	-0.0425053	0.0739901	-0.0500321	0.00817425	-0.0170153	0.0728977	-0.035514	-0.0423875	0.00767055	-0.151709	-0.0668033	0.0780169	0.0650294	0.0326731	-0.0284362	-0.0106704	-0.0434167	0.0267544	-0.0290401	-0.0858397	-0.20018	0.0306625	-0.0350753	-0.0467103	-0.0775303	-0.00575604	-0.0872766	0.0553424
	ZNF385A	-0.0327621	-0.0446047	0.0922052	0.00355569	0.105976	0.0455653	-0.0689875	-0.06644	-0.049573	0.0232182	0.0396555	-0.0125473	0.00741157	0.0169969	-0.00974601	-0.123716	0.082105	0.0644587	0.0933527	0.0594003	-0.0133773	-0.0134731	0.0253511	0.0610107	-0.018812	0.120863	0.291808	0.10476	0.14158	-0.0513114	0.0324695	-0.0505133	0.104231	-0.0864375	0.0674946	-0.0268934	-0.0796632	0.0331939	-0.0289279	-0.0343041	-0.0161147	-0.00924341	5.67213e-05	0.218091	0.116395	0.0969082	0.0211321	-0.0762129
	ZNF561	-0.0265783	0.0121798	0.00193489	0.0316322	-0.0272787	-0.0466981	-0.0479868	-0.014591	0.040674	-0.0127174	0.0367066	0.00110502	-0.0104607	-0.0509548	-0.0496552	-0.0309129	-0.0572203	-0.0685252	-0.00219378	-0.0775697	0.00081153	-0.0678365	-0.0598841	0.0180126	-0.037295	0.0214395	-0.0139065	0.0306921	0.0483497	-0.0297804	-0.0104361	-0.03379	0.00370754	0.00441113	0.00277334	-0.0192472	-0.0280111	-0.0474804	-0.0382565	0.0439949	-0.0270989	0.0355005	-0.0191034	0.00627944	0.0349562	-0.0299534	0.0210656	0.0556897
	ZNF79	-0.0244178	0.0145694	-0.0418903	-0.0474746	-0.0227299	-0.0248134	0.121869	0.12293	-0.00968176	-0.0136333	-0.030565	-0.066362	0.0380031	0.00705374	0.0800659	0.140559	-0.0787157	0.0847045	-0.045908	0.00960172	0.178818	0.00166131	0.0563343	0.0170331	0.0421549	-0.056861	-0.0236563	-0.0756502	-0.146073	0.203788	0.00361364	0.116153	-0.167941	0.0543667	-0.0863956	0.102646	0.0159572	-0.12239	0.114605	0.00574508	0.0693467	0.045317	0.11738	-0.0317328	-0.163018	-0.00157131	-0.109474	0.0394124
[truncated: 49 more columns]

## Sheet: B. p53 target Spearman FDR
DepMap p53 core target genetic co-dependencies: Spearman correlations of gene effect scores
	Geneid	ABCA12	ACER2	ADIRF	AMZ2	ANKRA2	ANXA4	APOBEC3C	APOBEC3H	ASCC3	ATF3	BAX	BLCAP	BLOC1S2	BTG2	CASTOR3	CCNG1	CD82	CDC42SE1	CDIP1	CDKN1A	CEL	CMBL	CSNK1G1	DCP1B	DDB2	DDIT4	DGKA	DNAI3	DRAM1	DUSP14	EFNB1	EPS8L2	ETV7	FAM210B	FAS	FBXO22	FDXR	FHL2	GADD45A	GDF15	GPR87	GRIN2C	HES2	IKBIP	INKA2	INPP1	ISCU	KANK3
	ABCA12	0	0.167015	0.553467	0.625956	0.0429397	0.913801	0.950458	0.960207	0.991764	0.337992	0.795514	0.945588	0.571353	0.482605	0.834719	0.111269	0.911872	0.0113007	0.468503	0.135981	0.319672	0.406289	0.0367416	0.651787	0.93357	0.488624	0.966493	0.099144	0.676292	0.754425	0.30079	0.335463	0.8005	0.0464716	0.506447	0.663036	0.515136	0.577873	0.837894	0.85712	0.0786066	0.911872	0.947739	0.27528	0.0327645	0.347949	0.03921	0.706808
	ACER2	0.167015	0	0.295167	0.378984	0.934733	0.405284	0.0821119	0.0133275	0.69334	0.203545	0.968408	0.747818	0.750127	0.651787	0.138436	0.539352	0.34781	0.423841	0.934951	0.690393	0.101515	0.870086	0.469782	0.876917	8.27295e-05	0.1234	0.53744	0.896555	0.889633	0.62175	0.124246	0.561019	0.00247904	0.847646	0.425541	0.596968	0.846594	0.28965	0.32104	0.734573	0.897074	0.301852	0.106705	0.246762	0.250723	0.791954	0.773202	0.659256
	ADIRF	0.553467	0.295167	0	0.952697	0.00181205	0.180252	0.0896274	3.86192e-05	0.0665068	0.465052	0.858618	0.927764	0.000614361	0.0286115	0.563036	0.364404	0.253053	0.801999	0.0293854	0.858031	0.522102	0.832147	0.993665	0.849651	0.704706	5.82726e-09	0.923659	0.993665	0.0538685	0.318203	0.156315	0.869691	0.00127923	0.360429	7.23334e-11	0.92094	0.552934	0.259551	0.200182	0.639833	0.0367981	0.664349	0.863751	0.0296484	0.129652	2.04514e-05	0.805585	0.987116
	AMZ2	0.625956	0.378984	0.952697	0	0.745501	0.0505397	0.0501072	0.0318357	0.232398	0.621404	0.916281	0.9452	0.0221266	0.849651	0.000374818	0.417647	0.375674	0.123432	0.0448266	0.674492	0.846594	0.310687	0.578215	0.933752	0.0209098	0.891678	0.745201	0.480247	0.810145	0.875269	0.909005	0.425713	0.365261	0.858031	0.533329	0.00286882	0.806528	0.922674	0.342357	0.580683	0.285681	2.91232e-09	0.62581	0.871847	0.93887	0.989827	0.00190635	0.237213
	ANKRA2	0.0429397	0.934733	0.00181205	0.745501	0	0.0351355	0.0350937	0.388096	0.234208	2.859e-07	0.996059	0.910646	0.688241	0.867253	0.031659	0.812789	0.426478	0.602944	0.594808	0.334489	0.717188	0.0670188	0.539441	0.977223	0.990551	0.746852	0.0281323	0.00223591	0.00252477	0.0275753	0.735042	0.67722	1.78988e-05	0.000328544	0.0953337	0.674557	0.0246061	0.492777	0.101413	0.169346	0.581502	0.171434	0.289034	0.894402	0.0221266	0.00246124	0.292812	0.0792613
	ANXA4	0.913801	0.405284	0.180252	0.0505397	0.0351355	0	0.766032	0.791954	0.371477	0.698629	0.916849	0.97024	0.898013	0.553078	0.773983	0.0489545	0.01975	0.395171	0.856535	0.0027225	0.867253	0.263449	0.775173	0.324441	0.45986	0.323094	0.32243	0.0318566	0.905577	0.651852	0.275242	0.0295282	0.0189569	0.0197902	0.811528	0.64222	0.579203	0.13644	0.333398	0.718914	0.322819	0.183096	0.607506	0.876351	0.00440717	0.00750341	0.116711	0.788509
	APOBEC3C	0.950458	0.0821119	0.0896274	0.0501072	0.0350937	0.766032	0	8.26012e-09	0.897074	0.615052	0.394463	0.579203	0.247631	0.389765	0.414139	0.761037	0.510285	0.0115984	0.248681	0.0608852	0.53845	0.99158	0.916281	0.437815	0.0162891	0.0922604	0.852298	0.0467659	0.0269382	0.0467163	0.187424	0.321142	0.0039329	0.286665	0.374536	0.0310404	0.261709	0.538965	0.0669523	0.127363	0.582169	0.0488732	0.652996	0.343165	0.00627328	0.752815	0.316359	0.0894119
	APOBEC3H	0.960207	0.0133275	3.86192e-05	0.0318357	0.388096	0.791954	8.26012e-09	0	0.249345	0.101062	0.38827	0.0229221	0.193223	0.297786	0.0115841	0.763241	0.010956	0.526917	0.26017	0.0676404	0.975528	0.0705848	0.949177	0.977306	0.310687	0.148798	0.689033	0.819562	0.0268735	0.00412841	0.450614	0.667124	1.5198e-05	0.524662	0.827729	0.846928	0.767787	0.289207	0.00126014	0.111294	0.0512952	0.491563	0.942062	0.412722	0.579203	0.0428792	0.122336	0.776491
	ASCC3	0.991764	0.69334	0.0665068	0.232398	0.234208	0.371477	0.897074	0.249345	0	0.858766	0.00925104	0.500678	0.00753965	0.93086	0.0146765	0.226032	0.149579	0.00327685	0.992387	0.904312	0.746044	0.0397434	0.95263	0.445484	0.572084	0.113815	0.406289	0.44457	0.153478	0.908369	0.666353	0.998268	0.113351	0.445484	0.0900644	0.761037	0.71801	0.0456022	0.208211	0.0900644	0.14885	0.642397	0.831325	0.0662562	0.72522	0.00362964	0.0945008	0.344258
	ATF3	0.337992	0.203545	0.465052	0.621404	2.859e-07	0.698629	0.615052	0.101062	0.858766	0	0.602944	0.142614	0.950458	0.00375149	0.867465	0.579203	0.992586	0.303477	0.494563	0.850022	0.496488	0.126451	0.719212	0.788928	0.691275	0.0819304	3.51171e-05	0.919549	0.608727	0.48351	0.785316	0.467891	0.0620282	0.0418495	0.60754	0.877051	0.00469221	0.930116	0.172583	0.487795	0.000961474	0.200042	0.176244	0.317071	0.164117	0.0329175	0.205143	0.589356
	BAX	0.795514	0.968408	0.858618	0.916281	0.996059	0.916849	0.394463	0.38827	0.00925104	0.602944	0	0.487612	0.348626	0.239118	0.390969	0.353538	0.167015	0.213242	0.70726	1.6417e-05	0.563732	0.405241	0.162735	0.577873	0.456149	0.10531	0.58935	0.469332	0.0296496	0.622468	0.834592	0.304518	0.676292	0.791954	0.544895	0.802277	0.0104676	0.919054	0.236267	0.231342	0.0428389	0.927829	0.0120859	0.660511	0.586983	0.425713	0.0238546	0.347521
	BLCAP	0.945588	0.747818	0.927764	0.9452	0.910646	0.97024	0.579203	0.0229221	0.500678	0.142614	0.487612	0	0.478147	0.0582211	0.692748	0.276755	0.567577	0.501899	0.949177	0.300219	0.294523	0.0860145	0.715666	0.422744	0.919549	0.261088	0.585312	0.57333	0.259123	0.677003	0.75826	0.207774	0.584271	0.00030618	0.676102	0.698748	0.212927	0.846928	0.126294	0.698416	0.963091	0.984266	0.578656	0.171783	0.539352	0.818349	0.453921	0.331847
	BLOC1S2	0.571353	0.750127	0.000614361	0.0221266	0.688241	0.898013	0.247631	0.193223	0.00753965	0.950458	0.348626	0.478147	0	0.00877509	0.00965389	0.114389	0.0163368	0.089572	0.197776	0.648976	0.649599	0.72102	0.919054	0.00795284	0.20687	0.00141745	0.886008	0.0571141	0.0262376	0.000721241	0.980685	0.0769722	0.48351	0.525702	0.380336	0.45416	0.106315	0.725827	0.350665	0.918161	0.235873	0.0258033	0.801252	0.0015793	0.0517097	0.169346	1.75931e-09	0.445484
	BTG2	0.482605	0.651787	0.0286115	0.849651	0.867253	0.553078	0.389765	0.297786	0.93086	0.00375149	0.239118	0.0582211	0.00877509	0	0.0496003	0.435556	0.207319	0.000374818	0.834719	0.980868	0.0397524	0.865104	0.926748	0.397175	0.270087	0.16629	0.416296	0.445484	0.317071	0.148647	0.225187	0.629835	0.0786066	0.923671	0.916281	0.0569139	0.867253	0.181057	0.831325	0.389765	0.881383	0.512478	0.62033	0.927829	0.867305	0.0467659	0.00754755	0.846594
	CASTOR3	0.834719	0.138436	0.563036	0.000374818	0.031659	0.773983	0.414139	0.0115841	0.0146765	0.867465	0.390969	0.692748	0.00965389	0.0496003	0	0.0252349	0.502829	0.0656722	0.217918	0.0144941	0.106364	8.08445e-05	0.439871	0.0917853	0.0155471	0.960207	0.0605412	0.347858	0.677974	0.512478	0.61567	0.189821	0.713844	0.53845	0.938483	0.00275937	0.0995542	0.770032	0.644082	0.0318566	0.649293	0.161997	0.160891	0.30273	0.00431465	0.00198582	5.27704e-08	0.477931
	CCNG1	0.111269	0.539352	0.364404	0.417647	0.812789	0.0489545	0.761037	0.763241	0.226032	0.579203	0.353538	0.276755	0.114389	0.435556	0.0252349	0	0.00247904	0.729618	0.0901814	4.28305e-07	0.465305	0.571897	0.140092	0.761037	0.525303	0.69595	0.811948	1.30929e-05	0.988977	0.315892	0.112905	0.00359323	0.00134851	0.00427007	0.110262	0.310687	0.101515	0.623787	0.695354	0.677003	0.275653	0.643754	0.243219	0.264135	0.000301719	0.896323	0.184324	0.0262792
	CD82	0.911872	0.34781	0.253053	0.375674	0.426478	0.01975	0.510285	0.010956	0.149579	0.992586	0.167015	0.567577	0.0163368	0.207319	0.502829	0.00247904	0	0.910646	0.481199	0.401022	0.075066	0.601925	0.953381	0.602944	5.93463e-11	0.869691	0.0592553	0.000105636	0.245076	0.991764	0.183889	0.315892	0.725364	0.459252	0.811946	0.531763	0.00876521	0.44457	0.115932	0.545418	0.00420995	0.00947107	0.963091	0.909316	0.00754237	0.513684	0.591741	0.0786066
	CDC42SE1	0.0113007	0.423841	0.801999	0.123432	0.602944	0.395171	0.0115984	0.526917	0.00327685	0.303477	0.213242	0.501899	0.089572	0.000374818	0.0656722	0.729618	0.910646	0	0.367666	4.97071e-08	0.507028	0.520444	0.0285473	0.0288702	0.00302196	0.034339	0.00149008	0.385422	0.254033	0.000601424	0.293053	0.0154298	0.0780498	0.353538	0.426433	0.923659	0.00963708	0.0318566	0.606149	0.952697	0.194849	0.333134	0.885285	0.00929119	0.00801157	0.375756	0.000146089	0.343165
	CDIP1	0.468503	0.934951	0.0293854	0.0448266	0.594808	0.856535	0.248681	0.26017	0.992387	0.494563	0.70726	0.949177	0.197776	0.834719	0.217918	0.0901814	0.481199	0.367666	0	1.78298e-06	0.0777377	0.555578	0.614716	0.9722	0.0296516	0.372659	0.0896274	0.492777	0.106246	0.315892	0.0631002	0.389801	0.0255972	0.0750805	0.625956	0.186365	0.289329	0.264135	0.00936882	0.00785938	0.335147	0.796183	0.244207	0.64222	0.417058	0.497582	0.00213314	0.0218313
	CDKN1A	0.135981	0.690393	0.858031	0.674492	0.334489	0.0027225	0.0608852	0.0676404	0.904312	0.850022	1.6417e-05	0.300219	0.648976	0.980868	0.0144941	4.28305e-07	0.401022	4.97071e-08	1.78298e-06	0	0.238256	0.948713	0.575197	0.480247	0.325468	0.787061	0.0606577	0.671292	0.980685	0.0617941	0.41755	0.196829	1.14852e-05	0.405284	0.256633	0.00298594	0.0216441	0.0759656	0.190592	0.692703	0.0100335	0.156808	0.12431	0.0733046	0.64222	0.892938	0.651787	0.298786
	CEL	0.319672	0.101515	0.522102	0.846594	0.717188	0.867253	0.53845	0.975528	0.746044	0.496488	0.563732	0.294523	0.649599	0.0397524	0.106364	0.465305	0.075066	0.507028	0.0777377	0.238256	0	0.498349	0.739855	0.0522263	0.876351	0.104505	0.687121	0.850067	0.988847	0.0621642	0.724395	0.0109062	0.0172031	0.877051	0.156589	0.911872	0.860169	0.2081	0.315892	0.000768108	0.259551	0.942856	0.149154	0.696167	0.811948	0.214888	0.831784	0.0409887
	CMBL	0.406289	0.870086	0.832147	0.310687	0.0670188	0.263449	0.99158	0.0705848	0.0397434	0.126451	0.405241	0.0860145	0.72102	0.865104	8.08445e-05	0.571897	0.601925	0.520444	0.555578	0.948713	0.498349	0	0.975528	0.111956	0.0750683	0.741705	0.730426	0.00213314	0.0397524	0.693708	0.00532377	0.301941	0.496232	0.0455953	0.538965	0.668761	0.171499	0.90864	0.325636	0.0667336	0.0318566	0.752815	0.289068	0.996688	0.000116084	0.284753	0.176661	0.0281323
	CSNK1G1	0.0367416	0.469782	0.993665	0.578215	0.539441	0.775173	0.916281	0.949177	0.95263	0.719212	0.162735	0.715666	0.919054	0.926748	0.439871	0.140092	0.953381	0.0285473	0.614716	0.575197	0.739855	0.975528	0	0.844146	0.37895	0.492777	0.248681	0.942983	0.188663	0.120328	0.886449	0.978416	0.406683	0.30273	0.876351	0.0256785	0.957752	0.828943	0.965629	0.682117	0.385422	0.437321	0.982284	0.583615	0.764527	0.564173	0.330386	0.990927
	DCP1B	0.651787	0.876917	0.849651	0.933752	0.977223	0.324441	0.437815	0.977306	0.445484	0.788928	0.577873	0.422744	0.00795284	0.397175	0.0917853	0.761037	0.602944	0.0288702	0.9722	0.480247	0.0522263	0.111956	0.844146	0	0.0780498	0.927246	0.876351	0.572049	0.94579	0.99957	0.909522	0.0190445	0.181822	0.981783	0.48351	0.473276	0.713844	0.324441	0.640252	0.909614	0.15845	0.134052	0.464763	0.0055503	0.0165568	0.793382	0.16993	0.246258
	DDB2	0.93357	8.27295e-05	0.704706	0.0209098	0.990551	0.45986	0.0162891	0.310687	0.572084	0.691275	0.456149	0.919549	0.20687	0.270087	0.0155471	0.525303	5.93463e-11	0.00302196	0.0296516	0.325468	0.876351	0.0750683	0.37895	0.0780498	0	0.215096	0.0272938	0.934733	0.834719	0.000227896	0.945048	0.832094	0.249345	0.086693	0.839831	0.544895	0.235873	0.66505	0.887148	0.663036	0.000197828	0.000688216	0.0860145	0.846594	0.0375948	0.839988	0.00483112	0.999944
	DDIT4	0.488624	0.1234	5.82726e-09	0.891678	0.746852	0.323094	0.0922604	0.148798	0.113815	0.0819304	0.10531	0.261088	0.00141745	0.16629	0.960207	0.69595	0.869691	0.034339	0.372659	0.787061	0.104505	0.741705	0.492777	0.927246	0.215096	0	0.0453417	0.501502	0.965629	0.914224	0.960207	0.64222	0.00185815	0.980868	0.00161372	0.237491	0.00850439	0.238924	0.0222959	0.563036	0.0012859	0.213376	0.149035	0.000522334	0.184414	0.564993	0.607007	0.324132
	DGKA	0.966493	0.53744	0.923659	0.745201	0.0281323	0.32243	0.852298	0.689033	0.406289	3.51171e-05	0.58935	0.585312	0.886008	0.416296	0.0605412	0.811948	0.0592553	0.00149008	0.0896274	0.0606577	0.687121	0.730426	0.248681	0.876351	0.0272938	0.0453417	0	0.305753	8.21681e-05	0.692379	0.849115	0.0152223	0.992488	0.952697	0.0290584	0.944512	0.00240994	0.719212	0.813259	0.321682	0.90864	0.320728	0.281462	4.21899e-06	0.0178396	0.395703	0.12431	0.756349
	DNAI3	0.099144	0.896555	0.993665	0.480247	0.00223591	0.0318566	0.0467659	0.819562	0.44457	0.919549	0.469332	0.57333	0.0571141	0.445484	0.347858	1.30929e-05	0.000105636	0.385422	0.492777	0.671292	0.850067	0.00213314	0.942983	0.572049	0.934733	0.501502	0.305753	0	0.720708	0.0607128	6.96399e-05	0.0160069	0.175547	1.90847e-05	0.469332	0.741705	0.00449264	0.810145	0.325239	0.528935	0.412722	0.880374	0.176661	0.916281	0	0.638516	0.572463	0.212927
	DRAM1	0.676292	0.889633	0.0538685	0.810145	0.00252477	0.905577	0.0269382	0.0268735	0.153478	0.608727	0.0296496	0.259123	0.0262376	0.317071	0.677974	0.988977	0.245076	0.254033	0.106246	0.980685	0.988847	0.0397524	0.188663	0.94579	0.834719	0.965629	8.21681e-05	0.720708	0	0.458928	0.779637	0.602944	0.0323751	0.818069	0.00316941	0.986755	0.135433	0.00337997	0.0712658	0.832825	0.0296734	0.325412	0.919054	6.65189e-08	0.571193	0.000601424	0.00170807	0.880566
	DUSP14	0.754425	0.62175	0.318203	0.875269	0.0275753	0.651852	0.0467163	0.00412841	0.908369	0.48351	0.622468	0.677003	0.000721241	0.148647	0.512478	0.315892	0.991764	0.000601424	0.315892	0.0617941	0.0621642	0.693708	0.120328	0.99957	0.000227896	0.914224	0.692379	0.0607128	0.458928	0	0.00347994	0.0221266	0.000907843	0.00430387	0.288212	0.0656722	0.644082	0.212927	0.0448266	0.220665	7.39538e-07	0.972824	0.0417787	0.938625	0.000705376	0.48351	0.0365543	0.91651
	EFNB1	0.30079	0.124246	0.156315	0.909005	0.735042	0.275242	0.187424	0.450614	0.666353	0.785316	0.834592	0.75826	0.980685	0.225187	0.61567	0.112905	0.183889	0.293053	0.0631002	0.41755	0.724395	0.00532377	0.886449	0.909522	0.945048	0.960207	0.849115	6.96399e-05	0.779637	0.00347994	0	0.0383488	0.527732	0.53107	0.992387	0.911872	0.916938	0.933752	0.027692	0.988081	0.531975	0.548939	0.686484	0.384366	0.0812907	0.761037	0.362594	0.720708
	EPS8L2	0.335463	0.561019	0.869691	0.425713	0.67722	0.0295282	0.321142	0.667124	0.998268	0.467891	0.304518	0.207774	0.0769722	0.629835	0.189821	0.00359323	0.315892	0.0154298	0.389801	0.196829	0.0109062	0.301941	0.978416	0.0190445	0.832094	0.64222	0.0152223	0.0160069	0.602944	0.0221266	0.0383488	0	0.975528	0.421227	0.571249	0.67994	0.315892	0.000853084	0.507301	0.465305	0.590818	0.857957	0.00494135	0.987294	2.93274e-05	0.577267	0.0331334	0.704318
	ETV7	0.8005	0.00247904	0.00127923	0.365261	1.78988e-05	0.0189569	0.0039329	1.5198e-05	0.113351	0.0620282	0.676292	0.584271	0.48351	0.0786066	0.713844	0.00134851	0.725364	0.0780498	0.0255972	1.14852e-05	0.0172031	0.496232	0.406683	0.181822	0.249345	0.00185815	0.992488	0.175547	0.0323751	0.000907843	0.527732	0.975528	0	1.54934e-07	0.0508725	0.211464	0.0796808	0.097945	0.0318566	0.856446	0.0613854	0.795996	0.00638525	0.667311	0.00027793	0.00236508	0.663114	0.233347
	FAM210B	0.0464716	0.847646	0.360429	0.858031	0.000328544	0.0197902	0.286665	0.524662	0.445484	0.0418495	0.791954	0.00030618	0.525702	0.923671	0.53845	0.00427007	0.459252	0.353538	0.0750805	0.405284	0.877051	0.0455953	0.30273	0.981783	0.086693	0.980868	0.952697	1.90847e-05	0.818069	0.00430387	0.53107	0.421227	1.54934e-07	0	0.876351	0.575113	0.371127	0.325427	0.985808	0.206989	0.0349473	0.686625	0.961621	0.847826	3.06769e-05	0.269826	0.817851	0.39035
	FAS	0.506447	0.425541	7.23334e-11	0.533329	0.0953337	0.811528	0.374536	0.827729	0.0900644	0.60754	0.544895	0.676102	0.380336	0.916281	0.938483	0.110262	0.811946	0.426433	0.625956	0.256633	0.156589	0.538965	0.876351	0.48351	0.839831	0.00161372	0.0290584	0.469332	0.00316941	0.288212	0.992387	0.571249	0.0508725	0.876351	0	0.237213	0.766023	0.0252769	0.0318453	0.927926	0.0559608	0.653224	0.391996	0.0076026	0.233347	0.00713321	0.712672	0.467891
	FBXO22	0.663036	0.596968	0.92094	0.00286882	0.674557	0.64222	0.0310404	0.846928	0.761037	0.877051	0.802277	0.698748	0.45416	0.0569139	0.00275937	0.310687	0.531763	0.923659	0.186365	0.00298594	0.911872	0.668761	0.0256785	0.473276	0.544895	0.237491	0.944512	0.741705	0.986755	0.0656722	0.911872	0.67994	0.211464	0.575113	0.237213	0	0.968408	0.0111764	0.000247313	0.642397	0.0908013	0.607267	0.18768	0.574149	0.156967	0.927829	9.48136e-08	0.427274
	FDXR	0.515136	0.846594	0.552934	0.806528	0.0246061	0.579203	0.261709	0.767787	0.71801	0.00469221	0.0104676	0.212927	0.106315	0.867253	0.0995542	0.101515	0.00876521	0.00963708	0.289329	0.0216441	0.860169	0.171499	0.957752	0.713844	0.235873	0.00850439	0.00240994	0.00449264	0.135433	0.644082	0.916938	0.315892	0.0796808	0.371127	0.766023	0.968408	0	0.330386	0.261709	0.0129497	0.865284	0.963091	0.993008	0.135611	0.0610656	0.291707	0.529902	0.521649
	FHL2	0.577873	0.28965	0.259551	0.922674	0.492777	0.13644	0.538965	0.289207	0.0456022	0.930116	0.919054	0.846928	0.725827	0.181057	0.770032	0.623787	0.44457	0.0318566	0.264135	0.0759656	0.2081	0.90864	0.828943	0.324441	0.66505	0.238924	0.719212	0.810145	0.00337997	0.212927	0.933752	0.000853084	0.097945	0.325427	0.0252769	0.0111764	0.330386	0	0.34141	0.802259	0.219085	0.72844	0.319144	0.977223	0.858618	5.87006e-07	0.721861	0.579203
	GADD45A	0.837894	0.32104	0.200182	0.342357	0.101413	0.333398	0.0669523	0.00126014	0.208211	0.172583	0.236267	0.126294	0.350665	0.831325	0.644082	0.695354	0.115932	0.606149	0.00936882	0.190592	0.315892	0.325636	0.965629	0.640252	0.887148	0.0222959	0.813259	0.325239	0.0712658	0.0448266	0.027692	0.507301	0.0318566	0.985808	0.0318453	0.000247313	0.261709	0.34141	0	0.131331	0.271019	0.498932	0.704905	0.869691	0.330386	0.583211	0.0333055	0.909316
	GDF15	0.85712	0.734573	0.639833	0.580683	0.169346	0.718914	0.127363	0.111294	0.0900644	0.487795	0.231342	0.698416	0.918161	0.389765	0.0318566	0.677003	0.545418	0.952697	0.00785938	0.692703	0.000768108	0.0667336	0.682117	0.909614	0.663036	0.563036	0.321682	0.528935	0.832825	0.220665	0.988081	0.465305	0.856446	0.206989	0.927926	0.642397	0.0129497	0.802259	0.131331	0	0.138265	0.00569292	0.531763	0.113925	0.50527	0.292737	0.568994	3.26953e-06
	GPR87	0.0786066	0.897074	0.0367981	0.285681	0.581502	0.322819	0.582169	0.0512952	0.14885	0.000961474	0.0428389	0.963091	0.235873	0.881383	0.649293	0.275653	0.00420995	0.194849	0.335147	0.0100335	0.259551	0.0318566	0.385422	0.15845	0.000197828	0.0012859	0.90864	0.412722	0.0296734	7.39538e-07	0.531975	0.590818	0.0613854	0.0349473	0.0559608	0.0908013	0.865284	0.219085	0.271019	0.138265	0	0.946398	0.310687	0.808834	0.000172702	0.278744	0.484045	0.146927
	GRIN2C	0.911872	0.301852	0.664349	2.91232e-09	0.171434	0.183096	0.0488732	0.491563	0.642397	0.200042	0.927829	0.984266	0.0258033	0.512478	0.161997	0.643754	0.00947107	0.333134	0.796183	0.156808	0.942856	0.752815	0.437321	0.134052	0.000688216	0.213376	0.320728	0.880374	0.325412	0.972824	0.548939	0.857957	0.795996	0.686625	0.653224	0.607267	0.963091	0.72844	0.498932	0.00569292	0.946398	0	0.81978	0.344102	0.866816	0.678987	0.0521965	0.176945
	HES2	0.947739	0.106705	0.863751	0.62581	0.289034	0.607506	0.652996	0.942062	0.831325	0.176244	0.0120859	0.578656	0.801252	0.62033	0.160891	0.243219	0.963091	0.885285	0.244207	0.12431	0.149154	0.289068	0.982284	0.464763	0.0860145	0.149035	0.281462	0.176661	0.919054	0.0417787	0.686484	0.00494135	0.00638525	0.961621	0.391996	0.18768	0.993008	0.319144	0.704905	0.531763	0.310687	0.81978	0	0.649293	0.0090213	0.853325	0.173571	0.295785
	IKBIP	0.27528	0.246762	0.0296484	0.871847	0.894402	0.876351	0.343165	0.412722	0.0662562	0.317071	0.660511	0.171783	0.0015793	0.927829	0.30273	0.264135	0.909316	0.00929119	0.64222	0.0733046	0.696167	0.996688	0.583615	0.0055503	0.846594	0.000522334	4.21899e-06	0.916281	6.65189e-08	0.938625	0.384366	0.987294	0.667311	0.847826	0.0076026	0.574149	0.135611	0.977223	0.869691	0.113925	0.808834	0.344102	0.649293	0	0.902024	0.472427	0.106246	0.379666
	INKA2	0.0327645	0.250723	0.129652	0.93887	0.0221266	0.00440717	0.00627328	0.579203	0.72522	0.164117	0.586983	0.539352	0.0517097	0.867305	0.00431465	0.000301719	0.00754237	0.00801157	0.417058	0.64222	0.811948	0.000116084	0.764527	0.0165568	0.0375948	0.184414	0.0178396	0	0.571193	0.000705376	0.0812907	2.93274e-05	0.00027793	3.06769e-05	0.233347	0.156967	0.0610656	0.858618	0.330386	0.50527	0.000172702	0.866816	0.0090213	0.902024	0	0.353194	1.17864e-06	0.137655
	INPP1	0.347949	0.791954	2.04514e-05	0.989827	0.00246124	0.00750341	0.752815	0.0428792	0.00362964	0.0329175	0.425713	0.818349	0.169346	0.0467659	0.00198582	0.896323	0.513684	0.375756	0.497582	0.892938	0.214888	0.284753	0.564173	0.793382	0.839988	0.564993	0.395703	0.638516	0.000601424	0.48351	0.761037	0.577267	0.00236508	0.269826	0.00713321	0.927829	0.291707	5.87006e-07	0.583211	0.292737	0.278744	0.678987	0.853325	0.472427	0.353194	0	0.419606	0.0844047
	ISCU	0.03921	0.773202	0.805585	0.00190635	0.292812	0.116711	0.316359	0.122336	0.0945008	0.205143	0.0238546	0.453921	1.75931e-09	0.00754755	5.27704e-08	0.184324	0.591741	0.000146089	0.00213314	0.651787	0.831784	0.176661	0.330386	0.16993	0.00483112	0.607007	0.12431	0.572463	0.00170807	0.0365543	0.362594	0.0331334	0.663114	0.817851	0.712672	9.48136e-08	0.529902	0.721861	0.0333055	0.568994	0.484045	0.0521965	0.173571	0.106246	1.17864e-06	0.419606	0	0.327186
	KANK3	0.706808	0.659256	0.987116	0.237213	0.0792613	0.788509	0.0894119	0.776491	0.344258	0.589356	0.347521	0.331847	0.445484	0.846594	0.477931	0.0262792	0.0786066	0.343165	0.0218313	0.298786	0.0409887	0.0281323	0.990927	0.246258	0.999944	0.324132	0.756349	0.212927	0.880566	0.91651	0.720708	0.704318	0.233347	0.39035	0.467891	0.427274	0.521649	0.579203	0.909316	3.26953e-06	0.146927	0.176945	0.295785	0.379666	0.137655	0.0844047	0.327186	0
	KLHDC7A	0.199316	0.319977	0.303412	0.294523	0.533711	0.494542	0.333568	0.405136	0.404971	0.221033	0.502829	0.237213	0.45416	0.715666	0.786727	0.925075	0.72102	0.0429397	0.952697	0.37486	0.846181	0.570333	0.279972	0.80065	0.677584	0.728768	0.422649	0.181099	0.203479	0.0467163	0.116502	0.208601	0.84726	0.631142	0.117255	0.248771	0.802277	0.199623	0.45791	0.255489	0.00287148	0.567872	0.366347	0.567577	0.539352	0.099094	0.410221	0.00644002
	KLHL30	0.645117	0.425321	0.0791921	0.810607	0.566331	0.846594	0.138436	0.0303466	0.626521	0.388448	0.38067	0.315973	0.345468	0.330386	0.174963	0.936531	0.539352	0.35503	0.996059	0.420218	0.42014	0.250296	0.80748	0.042279	0.432015	0.754624	0.876351	0.676523	0.0318453	0.715675	0.385482	0.912884	0.0809931	0.908415	0.903517	0.744424	0.878008	0.839106	0.120568	0.896555	0.000996045	0.41755	0.65138	0.26227	0.66505	0.032007	0.167949	0.0121396
	LIF	0.870086	0.443858	0.254668	0.773983	0.543769	0.564956	0.000288175	0.122653	0.461811	0.239162	0.996059	0.239118	0.396206	0.902024	0.261709	0.759328	0.955468	0.0538574	0.28277	0.898013	0.658237	0.902233	0.709538	0.938625	0.301142	0.80065	0.970567	0.675361	0.241323	0.802259	0.744497	0.2166	0.988977	0.835604	0.577873	0.99957	0.919054	0.878008	0.846594	0.572049	0.343165	0.331231	0.865284	0.676292	0.356422	0.735205	0.946398	0.0689553
	LRP1	0.321142	0.803219	0.795996	0.261088	0.000283078	0.985947	0.575435	0.0752005	0.00857029	2.70405e-05	0.373249	0.867253	0.788454	0.0424508	0.00170807	0.241222	0.0841514	0.225187	0.79584	0.484216	0.12365	0.111352	0.933422	0.868933	0.0635196	0.39273	0.0384132	0.331035	0.278474	1.2717e-13	0.0708703	1.72765e-05	2.70219e-05	0.000925735	0.850022	0.202887	0.804561	0.104179	0.980685	0.344746	0.000237771	0.747089	0.701692	0.0489545	0.89154	0.770171	0.256868	0.761829
	MDM2	0.951649	0.153871	0.397175	0.0814914	0.270033	0.0978769	0.706781	0.134415	2.75385e-06	0.0881591	0.0211823	0.261088	0.00943822	0.368336	4.6218e-11	1.20811e-07	0.963091	0.169277	0.350393	0	0.119053	9.0049e-07	0.66325	0.0558864	0.0228178	0.354825	0.0331334	0.035915	0.678987	0.652828	0.0039265	0.0777721	0.172513	0.010956	0.577425	0.437321	2.44522e-11	0.259551	0.759328	0.248681	0.0617941	0.934422	0.989827	0.5705	0.000143098	0.625956	6.31861e-12	0.786388
	NADSYN1	0.908415	0.584558	0.0122728	0.594934	0.727086	0.945048	0.701336	0.758537	0.00686732	0.767292	0.999768	0.330084	3.33118e-08	0.261088	0.00271992	0.175735	0.701692	0.000782512	0.0644284	0.0150064	0.828943	0.0210382	0.206526	4.61393e-05	0.397175	0.548957	0.853935	0.0104676	0.00231598	0.0891259	0.652828	0.934426	0.584271	0.539352	0.248681	0.766032	0.133812	0.00340549	0.945233	0.690528	0.181176	0.0432717	0.741705	0.0941881	2.91232e-09	0.0679339	0.00427194	0.89154
	NINJ1	0.478147	0.86526	0.960538	0.0935119	0.889873	0.389317	0.557161	0.517663	0.950868	0.51236	0.481199	0.99957	0.000522334	0.0268735	0.000892803	0.585109	0.564508	3.93263e-08	0.0332189	3.76396e-05	0.136763	0.940885	0.446283	0.282912	0.00442078	0.232398	0.00945391	0.577425	0.609785	0.00958052	0.199195	0.678477	0.649062	0.267091	0.858031	0.0262376	0.781135	0.0109696	0.0476832	0.81244	0.615052	0.510285	0.763619	0.0422666	0.00130593	0.663384	2.85518e-09	0.496488
	NUPR1	0.493931	0.850677	0.000250984	0.389861	0.255359	0.908394	0.181059	0.00411242	0.00670499	0.826786	0.00416125	0.226138	0.0640037	0.586395	0.192139	0.152452	0.80065	0.654638	9.35569e-06	0.630454	0.000426038	0.926748	0.934941	0.697468	0.858031	0.00818677	0.968408	0.746323	0.0742297	0.0140197	0.791954	0.916281	0.0118687	0.980127	0.553421	0.937254	0.80804	0.00241475	0.290879	0.773714	0.00945391	0.445843	0.122245	0.244549	0.676292	0.150254	0.495871	0.276755
	PANK1	0.708957	0.165675	0.208211	0.999768	0.100607	0.113351	0.480869	0.382482	0.711485	0.925217	0.952697	0.298786	0.517535	0.326269	0.763619	0.00363551	0.384961	0.00576974	0.239118	0.084073	0.570333	0.321142	0.834592	0.366347	0.0276434	0.810145	0.950769	0.663036	0.315892	0.62138	0.403164	0.206989	0.0156441	0.0605412	0.0116925	0.0792623	0.831784	0.237569	0.24285	0.583615	0.852572	0.113111	0.741705	0.0889682	0.528935	0.485134	0.645133	0.715666
	PARD6G	0.867465	0.00903449	0.472832	0.198722	0.0123738	0.0188429	0.214195	0.30273	0.91651	0.155419	0.628869	0.788509	0.00951339	0.485154	5.29136e-05	0.0122728	0.423914	0.0456231	0.516201	0.231479	0.100934	0.000888136	0.367233	0.0975928	3.76396e-05	0.38479	0.373978	0.0330546	0.986755	0.00125621	0.0346572	0.0117978	0.000156393	0.000166625	0.91651	0.172583	0.980127	0.56865	0.546307	0.925084	0.0177615	0.595984	0.00750341	0.878308	1.46494e-06	0.30273	3.64216e-08	0.59355
	PGF	0.272365	0.952922	0.0750805	0.722726	0.0183162	0.0305138	0.729374	0.96986	0.574149	0.485134	0.516201	0.367233	0.588248	0.547045	0.919549	0.0644284	0.426202	0.445509	0.466618	0.66505	0.00507336	0.272593	0.90864	0.887148	0.926863	0.595984	0.627167	0.842411	0.565543	0.988847	0.900837	0.135981	0.0792623	0.713844	0.677437	0.895853	0.242731	0.667635	0.991764	0.292737	0.883939	0.0197031	0.561212	0.801126	0.24073	0.952922	0.635923	0.90076
	PHLDA3	0.695666	0.10914	0.0908013	0.0360354	0.0896274	0.571249	0.00085259	0.111269	0.81996	0.422744	0.0105063	0.182193	0.157981	0.0377803	0.00442078	0.162629	0.892938	4.23038e-06	0.0351788	0.00682367	0.329378	0.80748	0.895347	0.800686	0.117255	0.325239	0.259551	3.23271e-05	0.164576	1.13483e-06	0.694419	0.443858	3.79223e-05	0.00335292	0.193223	0.352592	0.11402	0.561083	0.00122105	0.486598	4.58626e-06	0.679138	2.54387e-06	0.855322	6.18204e-07	0.588532	0.28965	0.20242
	PHPT1	0.772103	0.316138	0.144233	0.991764	0.604694	0.388237	0.829289	0.274329	0.797069	0.317736	0.782616	0.317448	0.0657185	0.259551	0.17849	0.516201	0.199316	0.00653416	0.00318081	0.854879	0.000961474	0.505766	0.804561	0.567577	0.380336	0.76273	0.359587	0.818293	0.823751	0.000400587	0.212927	0.909614	0.698629	0.800686	0.528935	0.11337	0.969102	0.0994968	0.248147	0.945536	0.766142	0.751826	0.227883	0.291707	0.0209418	0.496488	0.000200941	0.375968
	PLK2	0.691316	0.746212	0.628244	0.0246528	0.300355	0.37339	0.485134	0.498932	0.97167	0.213145	0.0450862	0.922748	0.0130339	0.367666	0.100738	0.191491	0.000336162	0.328869	0.674492	0.0667269	0.913325	0.824426	0.858031	0.0336376	0.664019	0.211464	0.797551	0.750127	0.38679	0.634005	0.54496	0.445484	0.625956	0.0457741	0.908369	0.919054	0.926748	0.99921	0.674066	0.599779	0.00412841	0.567577	0.996059	0.382043	0.362957	0.0958257	0.198722	0.261088
	PLK3	0.857459	0.933752	0.0477821	0.13915	0.571782	0.423052	0.856535	0.0278143	0.59355	0.213145	0.465052	0.958925	0.115126	0.888502	0.950458	0.490914	0.922674	0.839541	0.000988723	0.915828	0.625956	0.172395	0.209902	0.358626	0.0357074	0.047437	0.891197	0.0786066	0.0334099	0.256633	0.914371	0.910646	0.00122105	0.38827	0.294523	0.00498062	0.846928	0.0299839	5.32181e-05	0.980685	0.0342566	0.849115	0.00819687	0.0152223	0.0926338	0.261088	0.67901	0.486045
	PNPO	0.0121777	0.67509	0.369944	8.76985e-05	0.525702	0.744627	0.151773	0.0350443	0.239118	0.508734	0.956256	0.426478	0.208935	0.230825	0.872104	0.917937	0.251512	0.0190295	0.911872	0.146823	0.71801	0.0610656	0.98265	0.911872	0.499026	0.39136	0.303412	0.0439542	0.602542	3.37114e-06	0.277765	0.341429	0.760756	0.727728	0.315892	0.806528	6.2951e-05	0.98265	0.0612772	0.99158	0.0586193	0.0657326	0.58935	0.626718	0.000400587	0.265182	0.199195	0.106452
	POLH	0.344102	0.177014	0.0559969	0.138467	0.000128481	0.515502	0.882659	0.296498	0.0594325	3.88985e-05	0.996059	0.0522263	0.005431	0.126889	0.627378	0.753656	0.364458	0.0391443	0.485134	3.79402e-10	0.880374	0.776349	0.80022	0.308509	0.911872	0.00857029	0.576837	0.677338	0.664216	0.641344	0.0384478	0.0129165	0	1.62541e-06	0.134869	0.432015	0.89805	0.538977	0.100883	0.5777	0.00987954	0.90864	0.637655	0.0611375	0.0113547	0.0061935	1.21211e-05	0.577873
	PPM1D	0.351856	0.025476	0.925217	0.82248	0.637812	0.185311	0.532771	0.0631002	0.00876521	0.0194665	0.177014	0.586983	0.0608852	0.237141	5.04738e-10	3.93263e-08	0.0786066	0.542779	0.48351	0	0.32179	1.10142e-06	0.213255	0.331847	0.145048	0.0765456	0.926748	0.000220223	0.892938	0.0505397	0.00420995	0.00247904	0.00322922	0.00481876	0.170981	0.00906808	0.291209	0.155128	0.572084	0.455596	0.0425502	0.645133	0.850067	0.641149	2.00926e-07	0.909614	1.17864e-06	0.260052
	PRDM1	0.310687	0.862439	0.000932465	0.194464	0.26812	0.641344	0.042279	1.78988e-05	0.584928	0.579203	0.157653	0.45791	0.0446217	0.80065	0.00403152	0.117321	0.042493	0.767183	0.000400587	0.12431	0.42793	0.0109696	0.86993	0.95298	0.971387	0.626601	0.80022	0.311223	0.121091	0.916281	0.150478	0.475314	0.407529	0.876917	0.58935	0.529082	0.384379	0.773983	0.010956	0.315418	0.330386	0.279972	0.872901	0.996059	0.488904	0.712672	0.0721771	0.870589
	PRKAB1	0.018129	0.101189	0.416082	0.977223	0.622461	0.711026	0.810145	0.699027	0.806528	0.618745	0.459986	0.649052	0.276702	0.653449	0.266781	0.0786867	0.390057	0.300377	0.588268	0.150837	0.253795	0.651787	0.0559608	0.112905	0.846594	0.773714	0.158219	0.42071	1.07322e-09	0.92094	0.384366	0.00419915	0.156967	0.858031	0.86832	0.692748	0.411469	0.311866	0.315973	0.226685	0.0424508	0.0978466	0.614483	0.00211819	0.546965	0.125931	0.0152107	0.586407
	PRKX	0.467891	0.575969	0.311121	0.126962	0.250558	0.729374	0.467891	0.00771164	0.869691	0.952922	0.960796	0.237141	0.740609	0.0103676	0.137188	0.870086	0.0656215	0.0073773	0.00597693	1.76405e-08	0.729374	0.785339	0.352592	0.465239	0.0202288	0.309729	0.315973	0.434547	0.190716	0.0332813	0.203828	0.786424	0.677437	0.382298	0.28551	0.700818	0.692162	0.982284	0.00247904	0.805686	0.106068	0.588943	0.417136	0.0220587	0.69577	0.553389	0.000824647	0.917638
	PSTPIP2	0.916281	0.686484	0.940979	0.94799	0.117321	0.14727	0.846594	0.237491	0.0160451	0.725929	0.545808	0.485134	0.0543142	0.633197	0.00701988	0.311837	0.755032	0.98265	0.843675	0.0860145	0.0248248	0.981383	0.353538	0.440142	0.996059	0.290753	0.856535	0.101515	0.24835	0.26634	0.980768	0.799511	0.659222	0.501053	0.133449	0.715675	0.799799	0.652828	0.601219	0.0523474	0.000163957	0.719212	0.191044	0.181059	0.871904	0.330386	0.00267599	0.413688
	PTP4A1	0.568415	0.308949	0.664216	0.211047	0.66505	0.753656	0.0534507	0.328961	0.291707	0.42014	0.843675	0.952697	0.19058	0.958971	0.323291	0.572617	0.564173	0.621736	0.133378	0.000148402	0.181099	0.723562	0.228316	0.994632	7.92809e-06	0.170649	0.369944	0.680059	0.085329	2.53077e-07	0.0222188	0.291707	0.266801	0.0457155	0.826786	0.286589	0.0576478	0.00338809	0.0548627	0.384138	0.0194367	0.283488	0.0467163	0.339799	0.010956	0.766897	0.0115984	0.677437
	RAP2B	0.599779	0.659256	0.5705	0.0357074	0.430792	0.47362	0.00134679	0.388096	0.243219	0.587116	0.981341	0.395229	0.134052	0.00653416	0.000377399	0.756655	0.916281	2.83841e-07	0.00586508	0.00122392	0.240175	0.0190346	0.929392	0.734602	0.0222659	0.30273	0.961621	0.264135	0.00570142	0.0720642	0.946846	0.585109	0.198722	0.991764	0.388745	0.118179	0.846594	1.55396e-12	0.710122	0.62138	0.500762	0.0757111	0.594934	0.164576	0.00753166	0.952697	0.000672891	0.193223
	RNF19B	0.589915	0.424621	0.501502	0.019835	0.355828	0.365276	0.949495	0.627076	0.0866118	0.5325	0.488182	0.539352	0.00997407	0.181717	0.11402	0.550821	0.875724	0.134415	0.0055308	0.000418624	0.250232	0.557989	0.338847	0.519132	0.0995542	0.640988	0.86993	0.45416	0.676292	9.40457e-06	0.0079362	0.667819	0.00526864	0.611982	0.539352	0.0152223	0.00809386	0.933564	1.34488e-05	0.45986	0.48351	0.183889	3.99033e-06	0.423309	0.696002	0.454543	0.0353822	0.706798
	RPS27L	0.282871	0.658568	0.876111	0.00943822	0.44567	0.211298	0.919549	0.916281	0.916281	0.0381106	0.267407	0.589915	0.677437	0.0274404	0.00337627	0.00301812	0.0335717	0.075555	0.345158	1.76739e-05	0.410221	0.765434	0.788017	0.33843	0.43667	0.801999	0.300219	0.0851773	0.775173	0.510285	0.243535	0.986755	0.00753166	0.0392064	0.19098	0.164889	0.788017	0.0055308	0.933279	0.980685	0.996059	0.106246	0.32192	0.902233	0.058898	5.24978e-05	0.151928	0.0455516
	RRM2B	0.994953	0.201668	0.031659	0.237491	0.972832	0.784526	1.02799e-09	1.73211e-06	0.881742	0.358927	0.106068	0.0366931	0.571782	0.582169	0.0245515	0.183776	0.226032	0.24285	7.39619e-08	1.16647e-06	0.821558	0.820042	0.34781	0.388006	3.00516e-05	0.061211	0.445484	0.908415	0.00213314	2.35712e-08	0.0027754	0.85939	1.91752e-06	0.251816	0.0460086	0.027654	0.585312	0.575709	7.02552e-05	0.669363	0.000699847	0.0786066	1.01241e-05	0.791954	0.0346222	0.478147	0.00164337	0.261088
	SERPINE1	0.981783	0.271902	0.649738	0.0908013	0.0667269	0.317218	0.406876	0.80065	0.839106	0.836467	0.637812	0.261709	0.976914	0.639789	4.21235e-07	0.760409	0.947739	0.867465	0.725136	0.0657326	0.744627	0.00481695	0.996059	0.248681	0.846594	0.912001	0.950551	0.782103	0.746323	0.806528	0.0475516	0.0871887	0.625213	0.191726	0.385345	0.289575	0.658911	0.44017	0.0103703	0.879627	0.98265	0.709581	0.0148265	0.525303	0.975528	0.965296	0.375853	0.183872
	SERTAD1	0.834719	0.327	0.960543	0.00183272	0.395229	0.194123	0.0359276	0.292737	0.0118388	0.34781	0.00153182	0.950655	0.825622	0.987059	0.368931	0.58935	0.262215	0.287963	0.628244	0.230634	0.0332189	0.981783	0.237213	0.409078	0.893251	0.966493	0.137694	0.0253383	0.344957	0.126949	0.750127	0.782103	0.674066	0.637068	0.335147	0.247525	0.690393	0.111294	0.867253	0.00251412	0.79404	0.00205104	0.531753	0.934417	0.0217729	0.499854	0.0401431	0.084387
	SESN1	0.609785	0.575197	0.00761395	0.902233	0.552164	0.499026	0.952697	0.00018606	0.0908013	0.822239	0.940979	0.683392	0.176539	0.644067	0.950868	0.0199279	0.384138	0.89154	0.247525	0.812235	0.0697226	0.992387	0.0742297	0.471073	0.301941	0.874459	0.996221	0.308219	0.031769	0.000770008	0.927829	0.750127	0.0300083	0.425713	0.114194	0.216852	0.981783	0.199316	0.126569	0.912001	0.000614361	0.000537552	0.989827	0.0978466	0.629835	0.916281	0.439237	0.622852
	SESN2	0.8005	0.0786066	0.652996	0.862145	0.049614	0.863038	0.469332	0.572444	0.678987	0.30273	0.674492	0.44017	0.571897	0.021389	0.345943	0.0695603	0.977223	0.0624656	0.0192946	0.313852	0.213299	0.594183	0.668406	0.922112	0.690393	9.50298e-07	0.801252	0.0814914	0.385422	0.952697	0.682117	0.44567	0.00247904	0.0144886	0.183315	0.778579	0.241878	0.323291	0.677584	0.975528	0.576837	0.877051	0.143854	0.781232	0.577873	0.132831	0.590818	0.403815
	SULF2	0.573556	0.334646	0.612204	0.145027	0.200482	0.328238	0.660334	0.300219	0.916938	0.285363	0.985421	1.15649e-07	0.0458766	0.165675	0.473099	0.73852	0.501718	0.520247	0.362443	0.0725343	0.649293	0.130944	0.136339	0.472832	0.633417	0.834719	0.90929	0.810145	0.912001	0.00785938	0.531763	0.485134	0.0029258	0.00326548	0.133276	0.952922	0.00287944	0.667482	0.0210382	0.550263	0.365261	0.509945	0.19428	0.707782	0.916281	0.918119	0.725827	0.0105532
	SUSD6	0.940979	0.914636	0.186268	0.203705	0.011741	0.938625	0.0608224	0.0262376	0.868181	0.663384	0.99158	0.0815257	0.913801	0.703977	0.964226	0.331231	0.925075	0.850022	0.485134	0.479644	0.539441	0.724511	0.640988	0.699203	0.458928	0.14679	0.691667	0.0154553	0.120328	0.223562	0.996421	0.375371	0.0607128	0.0213524	0.212587	0.343165	0.480247	0.989827	0.0955426	0.292737	0.91651	0.964332	0.991764	0.909614	0.00535711	0.883208	0.432775	0.657179
	TGFA	0.390414	0.69744	0.908415	0.0188966	0.604781	0.026151	0.716047	0.0723379	0.0731306	0.586407	0.192481	0.328015	0.606955	0.369944	0.357546	0.889148	0.560245	0.861727	0.963046	0.480247	0.988539	0.271902	0.533711	0.343165	0.760756	0.583615	0.604781	0.699865	0.0493978	0.860281	0.350139	0.0108999	0.0262792	0.80748	0.492339	0.754754	0.519672	0.000401749	0.876856	0.592611	0.453924	0.142343	0.206989	0.482384	0.138436	0.0706331	0.779152	0.247631
	TIGAR	0.972991	0.850022	0.171955	0.171807	0.66505	0.62987	0.0247997	0.243223	0.749505	0.950458	0.960207	0.810145	0.292737	0.646678	0.163614	0.854822	0.564956	0.368545	0.00188199	0.625956	0.084073	0.115238	0.671072	0.00375324	0.625622	0.00390561	0.867253	0.0103443	0.538212	0.000143082	0.321142	0.114427	0.103974	0.434556	0.0165568	0.0110165	0.234208	0.0109696	0.759934	0.908394	0.000939978	0.698748	0.32741	0.676292	2.71383e-05	0.847535	0.000167185	0.863476
	TMEM63B	0.0745264	0.538212	0.689033	0.652996	0.715675	0.345468	0.189466	0.0149191	0.111079	0.213242	0.3946	0.0325544	0.597528	0.412722	0.661622	0.0261899	0.918914	0.567327	0.224472	5.94147e-06	0.916281	0.13817	0.556965	0.335441	0.12431	0.134052	0.353538	0.556341	0.0497037	0.38679	0.198015	0.2166	0.000156393	0.259866	0.602788	0.8005	0.53743	0.960589	0.248681	0.85712	0.329573	0.692703	0.440972	0.709992	0.574639	0.970437	0.269893	0.430019
	TMEM68	0.171807	0.820042	0.764147	0.68958	0.595984	0.797098	0.459986	0.990551	0.279972	0.118361	0.0503017	0.343165	0.160836	0.000877415	0.524816	0.788509	0.176741	0.000193286	0.846594	0.00818925	0.0647271	0.913801	0.201782	0.0514155	0.332985	0.988081	0.93887	0.600655	0.754857	2.10276e-07	0.0215768	0.170872	0.624048	0.0786066	0.625956	0.749324	0.677584	0.64222	0.217765	0.867465	2.47446e-06	0.263232	0.265689	0.183889	0.188663	0.659256	0.340263	0.302488
	TNFRSF10B	0.0940154	0.950769	0.993008	0.208181	0.980868	0.601219	0.771033	0.00363834	0.000221626	0.520748	0.0456231	0.73142	0.0318357	0.934422	0.00165532	0.952922	0.637655	0.0169188	0.577425	0.531753	0.0524251	0.264135	0.916281	0.079078	0.0470073	0.674492	0.0332189	0.0199244	0.00241475	0.179747	0.145139	0.553389	0.0492982	0.197006	0.161997	0.570565	0.22928	0.000156393	0.0657326	0.12431	0.677437	0.410221	0.736914	0.247525	0.00247904	0.196258	0.000394476	0.292562
	TP53I3	0.828943	0.103974	0.0698175	0.694807	0.912974	0.887779	0.960207	0.367233	0.233422	0.572225	0.00480005	0.130944	0.998796	0.986755	0.184911	0.369944	0.00235304	3.04208e-10	0.0377298	0.0958712	0.952697	3.81564e-07	0.109577	0.0672209	7.88605e-07	0.368336	0.148825	0.261699	0.90864	0.0221266	0.900837	0.0396586	0.159541	0.00316941	0.69735	0.946479	0.00987954	0.529902	0.77973	0.952253	0.000134744	0.965629	0.417136	0.980868	3.01338e-05	0.10614	0.0569139	0.545418
	TP53INP1	0.713844	0.400114	0.507731	0.155064	0.181099	0.264344	0.9452	0.330386	0.582372	0.311341	0.961621	0.691275	0.367641	0.638823	0.00963708	0.367272	0.850067	0.000153092	0.666574	0.794382	0.448781	0.773202	0.538212	0.853935	0.32899	0.874533	0.966656	0.604795	0.406235	0.0304554	0.866569	0.368139	0.0699873	0.301941	0.538977	0.261088	0.827729	0.0795225	0.69735	0.595984	0.949177	0.782616	0.706808	0.676505	0.0731306	0.675082	0.12431	0.350828
	TRAF4	0.145139	0.829643	0.00125677	0.80748	0.027692	0.601925	0.560776	0.106068	0.164117	0.58741	0.328647	0.769339	0.00411242	0.0777377	0.334646	0.937041	0.391001	0.0191813	0.347949	0.413321	0.0155785	0.7205	0.19385	0.301655	0.0679339	0.117755	0.963091	0.460305	0.00359323	0.0172724	0.0662562	0.572049	0.00430387	0.566343	0.0626249	0.885377	0.433765	0.00943679	0.93887	0.834719	0.180313	0.117019	0.561083	0.375756	0.571249	5.57512e-06	0.00893118	0.561627
	TRIAP1	0.838811	0.549065	0.745451	0.324441	0.00031984	0.99158	0.224868	0.404772	0.794382	0.234208	0.933752	0.682117	0.00319163	0.916281	0.000968545	0.897074	0.0396586	0.421227	0.328238	0.587748	0.0510051	0.258691	0.156151	0.575197	0.310687	0.020454	0.423841	0.0500316	0.000363581	0.585109	0.782103	0.42014	0.964226	0.96827	0.815991	0.132973	0	0.0278755	0.346071	0.0670188	0.832849	0.564173	0.248956	0.99158	0.572463	0.99921	0.0923886	0.316359
	TSKU	0.8005	0.469332	0.0328408	0.905745	0.179947	0.139329	0.819928	0.205591	0.720708	0.300951	0.00107908	0.927926	0.00771667	0.260052	0.439477	0.042279	0.0192677	0.512478	0.070849	0.145027	0.950083	0.366345	0.363516	0.751502	0.652996	0.271019	0.247631	0.749505	0.567577	0.22354	0.201758	0.00921237	0.916938	0.674492	0.440972	0.208181	0.0667269	0.699411	0.72844	0.308219	0.390619	0.247631	0.388448	0.304738	0.0953734	0.879627	0.00440717	0.568415
	XPC	0.236361	0.932454	0.155064	0.0257832	0.490938	0.982284	0.625956	0.384284	0.47628	0.490914	0.931783	0.303412	0.965097	0.927829	0.319144	0.0742297	0.810145	0.0553464	0.611982	0.585109	0.817851	0.975197	0.775633	0.114983	0.81921	0.934422	0.695666	0.728897	0.641344	0.0327534	0.873623	0.856981	0.288847	0.28965	0.248681	0.5325	0.325427	0.749141	0.0635415	0.90864	0.0708228	0.207319	0.886449	0.973077	0.846594	0.315892	0.449081	0.940979
	ZMAT3	0.237213	0.0366931	0.248696	0.0448266	0.436845	0.987808	0.0424278	0.717188	0.385422	0.411859	0.732968	0.861462	0.331231	0.136095	0.181623	0.000498535	0.811148	0.914964	0.953467	0.0014736	0.667635	0.945571	0.942983	0.161519	0.453578	0.337423	0.590207	0.00251412	0.150826	0.177014	0.109256	0.286665	0.0109696	0.363601	0.00418279	0.704318	0.490938	0.908415	0.331035	0.429388	0.0689553	0.645133	0.867465	0.109687	0.0257832	0.163614	0.663036	0.000988723
	ZNF337	0.268288	0.908415	0.193223	0.232398	0.0500316	0.0510547	0.343165	0.0110845	7.57864e-06	0.0723126	0.0382267	0.0186229	0.906809	0.0257035	0.00865415	0.0631002	0.000705376	0.535087	0.829289	0.00323261	0.343165	0.0662562	0.254253	0.889633	0.746323	0.0711498	0.445484	0.34433	0.898013	1.71433e-05	0.106246	0.0503494	0.116711	0.490914	0.56302	0.853325	0.331035	0.584271	0.55171	0.0283546	2.25762e-09	0.525303	0.453333	0.293053	0.0519081	0.923659	0.0256785	0.198015
	ZNF385A	0.489545	0.318142	0.0172031	0.952697	0.00497982	0.307291	0.0914904	0.107352	0.259586	0.644082	0.382483	0.822161	0.902462	0.746323	0.866569	0.000782512	0.0375268	0.120682	0.0155368	0.161667	0.80804	0.806528	0.60754	0.147823	0.714673	0.00106444	0	0.00566075	7.62728e-05	0.240907	0.495093	0.248681	0.00594444	0.02718	0.100738	0.582372	0.0449314	0.48351	0.553421	0.465305	0.761829	0.872214	0.99957	4.00352e-11	0.00179045	0.0113739	0.676525	0.0571585
	ZNF561	0.586407	0.828986	0.977006	0.507731	0.577425	0.293069	0.277765	0.789427	0.367969	0.819562	0.425713	0.987787	0.856535	0.244699	0.259116	0.520924	0.181059	0.0941712	0.972832	0.0518063	0.990927	0.0984767	0.157365	0.727728	0.417298	0.674367	0.800686	0.525198	0.272771	0.538977	0.856981	0.47362	0.951649	0.943353	0.964226	0.70726	0.568415	0.284328	0.403073	0.324936	0.579203	0.445484	0.709755	0.91651	0.454244	0.537164	0.677419	0.194752
	ZNF79	0.625956	0.789635	0.350741	0.284328	0.652828	0.61885	0.00095781	0.000858223	0.867253	0.804561	0.526917	0.107882	0.406289	0.908415	0.0436831	8.76985e-05	0.0480272	0.0310253	0.30273	0.867465	1.73868e-07	0.980685	0.188663	0.746303	0.347521	0.183872	0.637812	0.0596282	3.88985e-05	1.0504e-09	0.952697	0.00183272	1.17864e-06	0.207319	0.0272499	0.00692526	0.76462	0.000907843	0.00213314	0.923659	0.0896274	0.31065	0.00159565	0.506007	2.75385e-06	0.981383	0.00355646	0.385422
[truncated: 49 more columns]
