# Supplementary material for: Cell differentiation modifies the p53 transcriptional program through a combination of gene silencing and constitutive transactivation
Source: Cell Death Differ. 2023 Jan 21;30(4):952–65. doi: 10.1038/s41418-023-01113-4 (PMC10070495; doi:10.1038/s41418-023-01113-4)
Supplement: Supplementary file 7 — Supplemental File 3 [file 41418_2023_1113_MOESM7_ESM.xlsx]

## Sheet: iPSC Nutlin vs DMSO
Gene_name	chr	Geneid	baseMean	baseMean_DMSO	baseMean_Nutlin3	FoldChange	log2FoldChange	FoldChange_adj	log2FoldChange_adj	pvalue	padj	start	end	gene_type	hgnc_id
CDKN1A	chr6	ENSG00000124762.13	963.545	273.208	1653.88	6.12677	2.61513	6.05709	2.59863	2.13889e-72	3.03551e-68	36676460	36687339	protein_coding	HGNC:1784
SERPINE1	chr7	ENSG00000106366.9	733.156	219.898	1246.41	5.72889	2.51826	5.66492	2.50206	4.46335e-69	2.63772e-65	101127104	101139247	protein_coding	HGNC:8583
GDF15	chr19	ENSG00000130513.6	303.241	48.448	558.034	11.6946	3.54777	11.5443	3.5291	5.5758e-69	2.63772e-65	18374731	18389176	protein_coding	HGNC:30142
MT1X	chr16	ENSG00000187193.9	3351.6	1375.06	5328.15	3.97246	1.99003	3.93576	1.97664	1.47904e-66	5.24764e-63	56682470	56684196	protein_coding	HGNC:7405
PHLDA3	chr1	ENSG00000174307.7	1576.21	660.814	2491.61	3.80386	1.92746	3.77028	1.91467	1.01988e-65	2.89482e-62	201464278	201469237	protein_coding	HGNC:8934
FOSL1	chr11	ENSG00000175592.9	443.762	121.321	766.204	6.3283	2.66182	6.24896	2.64362	2.27531e-65	5.38186e-62	65892049	65900573	protein_coding	HGNC:13718
VGF	chr7	ENSG00000128564.7	1939.9	926.525	2953.28	3.34135	1.74043	3.30518	1.72473	1.20669e-58	2.44647e-55	101162509	101165569	protein_coding	HGNC:12684
BTG2	chr1	ENSG00000159388.6	302.411	77.8763	526.946	6.72538	2.74961	6.6107	2.7248	1.08587e-49	1.92634e-46	203305491	203309602	protein_coding	HGNC:1131
FLNC	chr7	ENSG00000128591.15	997.902	447.847	1547.96	3.31321	1.72823	3.27499	1.71149	1.37143e-46	2.16259e-43	128830377	128859274	protein_coding	HGNC:3756
CSRP1	chr1	ENSG00000159176.14	1251.48	635.548	1867.42	2.9102	1.54112	2.87986	1.526	7.61623e-46	1.0809e-42	201483530	201509456	protein_coding	HGNC:2469
COL1A1	chr17	ENSG00000108821.13	1974.33	1102.04	2846.62	2.57193	1.36285	2.54731	1.34897	9.55456e-43	1.23271e-39	50183289	50201632	protein_coding	HGNC:2197
MT1F	chr16	ENSG00000198417.7	804.679	355.279	1254.08	3.64281	1.86505	3.59178	1.8447	1.74098e-41	2.059e-38	56657731	56660698	protein_coding	HGNC:7398
PLK2	chr5	ENSG00000145632.15	1027.01	474.355	1579.66	3.26533	1.70723	3.21834	1.68632	2.25843e-37	2.46551e-34	58453982	58460139	protein_coding	HGNC:19699
RPS27L	chr15	ENSG00000185088.14	3464.45	2194.9	4734	2.15461	1.10743	2.13395	1.09353	2.90147e-36	2.94126e-33	63125872	63158021	protein_coding	HGNC:18476
UPP1	chr7	ENSG00000183696.14	1620.63	1003.56	2237.7	2.22937	1.15664	2.20625	1.1416	2.44428e-34	2.31261e-31	48088628	48108736	protein_coding	HGNC:12576
BBC3	chr19	ENSG00000105327.17	1213.48	694.194	1732.76	2.49623	1.31975	2.46752	1.30306	2.02492e-33	1.79611e-30	47220822	47232766	protein_coding	HGNC:17868
ANXA3	chr4	ENSG00000138772.13	2529.22	1642.19	3416.26	2.07746	1.05482	2.0561	1.03991	3.46308e-32	2.89106e-29	78551747	78610451	protein_coding	HGNC:541
MDM2	chr12	ENSG00000135679.25	5083.3	3403.56	6763.04	1.97195	0.979623	1.94682	0.961118	3.03549e-31	2.39332e-28	68808177	68850686	protein_coding	HGNC:6973
FDXR	chr17	ENSG00000161513.12	984.99	501.041	1468.94	2.93923	1.55544	2.89218	1.53216	4.58963e-31	3.42821e-28	74862497	74873031	protein_coding	HGNC:3642
TAGLN	chr11	ENSG00000149591.17	12302.8	8713.52	15892.1	1.81945	0.863502	1.80569	0.852554	1.35791e-30	9.63571e-28	117199370	117207464	protein_coding	HGNC:11553
ANXA1	chr9	ENSG00000135046.14	256.254	83.5158	428.993	5.09014	2.34771	4.95918	2.3101	2.55352e-29	1.7257e-26	73151865	73170393	protein_coding	HGNC:533
SESN2	chr1	ENSG00000130766.5	2383.08	1574.67	3191.49	2.02067	1.01483	1.99845	0.99888	3.71324e-29	2.39537e-26	28259518	28282491	protein_coding	HGNC:20746
JUN	chr1	ENSG00000177606.7	1007.72	599.071	1416.38	2.36142	1.23965	2.32898	1.2197	2.21433e-28	1.36634e-25	58780791	58784047	protein_coding	HGNC:6204
CNN1	chr19	ENSG00000130176.8	1158.23	654.838	1661.62	2.48857	1.31532	2.45156	1.2937	2.78937e-28	1.64945e-25	11538767	11550323	protein_coding	HGNC:2155
SULF2	chr20	ENSG00000196562.14	922.995	512.328	1333.66	2.58532	1.37034	2.54439	1.34732	1.15104e-27	6.53422e-25	47656348	47786616	protein_coding	HGNC:20392
INPP5D	chr2	ENSG00000168918.14	579.571	284.163	874.978	3.16348	1.66151	3.09992	1.63223	2.57251e-26	1.4042e-23	233059967	233207903	protein_coding	HGNC:6079
SLC30A1	chr1	ENSG00000170385.10	1599.19	969.136	2229.25	2.29347	1.19753	2.25805	1.17508	1.1389e-25	5.98641e-23	211571568	211579161	protein_coding	HGNC:11012
GADD45A	chr1	ENSG00000116717.13	754.237	411.074	1097.4	2.6839	1.42433	2.63694	1.39886	1.21658e-25	6.16633e-23	67685201	67688334	protein_coding	HGNC:4095
EDA2R	chrX	ENSG00000131080.15	525.355	275.635	775.075	2.78418	1.47725	2.73165	1.44977	4.05633e-25	1.98509e-22	66595637	66639298	protein_coding	HGNC:17756
CREB5	chr7	ENSG00000146592.17	209.907	79.3866	340.427	4.31262	2.10857	4.1907	2.06719	2.25257e-24	1.06562e-21	28299321	28825894	protein_coding	HGNC:16844
TES	chr7	ENSG00000135269.18	1697.75	1155.24	2240.26	1.93734	0.954077	1.91232	0.93532	5.59217e-24	2.56013e-21	116210506	116258783	protein_coding	HGNC:14620
EPS8L2	chr11	ENSG00000177106.16	1357.95	794.35	1921.55	2.35562	1.23611	2.31135	1.20874	9.64966e-24	4.27962e-21	694438	727727	protein_coding	HGNC:21296
SESN1	chr6	ENSG00000080546.13	1306.82	793.134	1820.5	2.26193	1.17755	2.22463	1.15357	9.28395e-22	3.99266e-19	108986437	109094819	protein_coding	HGNC:21595
SLC1A3	chr5	ENSG00000079215.14	787.193	1084.82	489.566	0.445433	-1.16672	0.453687	-1.14023	4.61605e-21	1.92679e-18	36606355	36688334	protein_coding	HGNC:10941
TAC1	chr7	ENSG00000006128.12	407.471	212.101	602.84	2.84428	1.50806	2.7784	1.47426	2.29589e-20	9.30952e-18	97732084	97740472	protein_coding	HGNC:11517
CAV1	chr7	ENSG00000105974.12	593.403	358.686	828.12	2.33611	1.22411	2.28878	1.19458	2.29421e-19	9.0443e-17	116525001	116561184	protein_coding	HGNC:1527
BBS9	chr7	ENSG00000122507.21	817.588	493.986	1141.19	2.28719	1.19357	2.23984	1.16339	3.49225e-19	1.33951e-16	33109557	33877180	protein_coding	HGNC:30000
TP53INP1	chr8	ENSG00000164938.14	915.913	590.067	1241.76	2.08692	1.06138	2.04696	1.03348	5.9603e-19	2.22602e-16	94925972	94949378	protein_coding	HGNC:18022
TNFRSF12A	chr16	ENSG00000006327.13	2865.51	2097.73	3633.28	1.73249	0.792848	1.70931	0.773414	6.17833e-19	2.24828e-16	3018445	3022383	protein_coding	HGNC:18152
MIR34AHG	chr1	ENSG00000228526.7	589.819	342.683	836.955	2.49018	1.31625	2.42901	1.28037	1.31698e-18	4.67264e-16	9148011	9198906	lncRNA	HGNC:51913
LMNA	chr1	ENSG00000160789.20	1957.59	1369.38	2545.8	1.86454	0.898819	1.83521	0.875948	1.65309e-18	5.72212e-16	156082573	156140089	protein_coding	HGNC:6636
TXNIP	chr1	ENSG00000265972.6	1575.27	1074.83	2075.7	1.94604	0.960542	1.91256	0.935504	2.8902e-18	9.76611e-16	145992435	145996579	protein_coding	HGNC:16952
DRAM1	chr12	ENSG00000136048.14	421.171	241.469	600.872	2.4588	1.29795	2.40016	1.26313	3.89835e-18	1.28664e-15	101877580	102012130	protein_coding	HGNC:25645
ACTC1	chr15	ENSG00000159251.8	2250.04	1588.6	2911.48	1.80321	0.85057	1.77444	0.827365	1.65006e-17	5.32219e-15	34790230	34795549	protein_coding	HGNC:143
P2RY1	chr3	ENSG00000169860.7	897.348	1183.81	610.887	0.518771	-0.946829	0.52878	-0.91926	2.00105e-17	6.31088e-15	152835131	152841439	protein_coding	HGNC:8539
NEAT1	chr11	ENSG00000245532.9	457.425	259.254	655.596	2.47333	1.30645	2.4103	1.26921	3.82995e-17	1.18162e-14	65422774	65445540	lncRNA	HGNC:30815
SPATA18	chr4	ENSG00000163071.11	177.513	66.8837	288.141	4.26996	2.09422	4.0929	2.03312	3.96851e-17	1.19832e-14	52051304	52097299	protein_coding	HGNC:29579
EDNRB	chr13	ENSG00000136160.17	1707.71	2179.47	1235.95	0.551661	-0.858146	0.56089	-0.834209	4.97044e-17	1.46959e-14	77895481	77975529	protein_coding	HGNC:3180
SQSTM1	chr5	ENSG00000161011.20	5311.52	4002.87	6620.18	1.65558	0.727339	1.62804	0.703137	8.88302e-17	2.57281e-14	179806398	179838078	protein_coding	HGNC:11280
SLC6A6	chr3	ENSG00000131389.17	3514.69	4413.03	2616.36	0.58469	-0.774257	0.593773	-0.752016	2.77373e-16	7.87295e-14	14402576	14489349	protein_coding	HGNC:11052
BLOC1S2	chr10	ENSG00000196072.12	2730.06	2069.12	3391	1.63939	0.713155	1.61106	0.688007	5.57633e-16	1.55175e-13	100273280	100286680	protein_coding	HGNC:20984
DDIT3	chr12	ENSG00000175197.12	605.671	356.858	854.485	2.40186	1.26415	2.33632	1.22424	8.99991e-16	2.45628e-13	57516588	57521737	protein_coding	HGNC:2726
TFRC	chr3	ENSG00000072274.13	6677.69	8160.03	5195.36	0.638466	-0.647317	0.649638	-0.622292	1.04755e-15	2.80507e-13	196027183	196082096	protein_coding	HGNC:11763
ITGA3	chr17	ENSG00000005884.18	782.878	537.243	1028.51	1.90946	0.933165	1.87143	0.904141	1.2373e-15	3.25181e-13	50055968	50090481	protein_coding	HGNC:6139
SYTL1	chr1	ENSG00000142765.18	213.774	109.456	318.092	2.9172	1.54458	2.8189	1.49513	1.80584e-15	4.65972e-13	27342020	27353937	protein_coding	HGNC:15584
NODAL	chr10	ENSG00000156574.10	389.085	233.188	544.983	2.315	1.21101	2.25334	1.17207	2.19091e-15	5.55239e-13	70431936	70447951	protein_coding	HGNC:7865
ATF3	chr1	ENSG00000162772.17	1327.96	937.488	1718.44	1.83658	0.877026	1.80127	0.849017	2.72204e-15	6.77739e-13	212565334	212620777	protein_coding	HGNC:785
ZMAT3	chr3	ENSG00000172667.11	799.273	493.517	1105.03	2.195	1.13422	2.14257	1.09934	3.27925e-15	8.02399e-13	178960121	179072215	protein_coding	HGNC:29983
PXN	chr12	ENSG00000089159.16	4131.32	3211.94	5050.7	1.57202	0.652616	1.54982	0.632102	4.53485e-15	1.0856e-12	120210439	120265771	protein_coding	HGNC:9718
ACTA2	chr10	ENSG00000107796.13	78.059	20.8196	135.298	6.79861	2.76524	6.36432	2.67001	4.58964e-15	1.0856e-12	88935074	88991339	protein_coding	HGNC:130
EMP3	chr19	ENSG00000142227.11	301.618	169.255	433.981	2.51481	1.33045	2.43913	1.28637	4.9956e-15	1.16225e-12	48321509	48330553	protein_coding	HGNC:3335
PMAIP1	chr18	ENSG00000141682.11	5385.31	4215.41	6555.2	1.55541	0.637295	1.53332	0.616661	6.20319e-15	1.41993e-12	59899948	59904306	protein_coding	HGNC:9108
PLAU	chr10	ENSG00000122861.16	984.542	700.5	1268.58	1.81251	0.85799	1.77611	0.828721	1.00207e-14	2.25735e-12	73909177	73917496	protein_coding	HGNC:9052
INKA2	chr1	ENSG00000197852.12	758.952	500.216	1017.69	2.00964	1.00693	1.96242	0.972635	1.13595e-14	2.51896e-12	111680630	111755824	protein_coding	HGNC:28045
PRNP	chr20	ENSG00000171867.17	1316.45	971.482	1661.43	1.71355	0.776986	1.68586	0.753484	1.16393e-14	2.54132e-12	4686350	4701590	protein_coding	HGNC:9449
STC1	chr8	ENSG00000159167.12	1532.66	1942.82	1122.5	0.580358	-0.784985	0.590999	-0.758772	1.34903e-14	2.90083e-12	23841929	23854806	protein_coding	HGNC:11373
NGFR	chr17	ENSG00000064300.9	310.98	176.397	445.564	2.48482	1.31314	2.40723	1.26737	1.90423e-14	4.03356e-12	49495293	49515008	protein_coding	HGNC:7809
POLH	chr6	ENSG00000170734.12	553.43	314.1	792.76	2.46955	1.30425	2.39229	1.25839	1.98024e-14	4.13287e-12	43576185	43620523	protein_coding	HGNC:9181
SFRP1	chr8	ENSG00000104332.12	23960	28472.7	19447.2	0.683185	-0.549651	0.688976	-0.537475	3.49607e-14	7.19076e-12	41261962	41309473	protein_coding	HGNC:10776
MT2A	chr16	ENSG00000125148.7	2522.67	775.438	4269.9	5.93111	2.5683	5.5587	2.47475	4.11522e-14	8.34332e-12	56608584	56609497	protein_coding	HGNC:7406
MT1E	chr16	ENSG00000169715.15	1651.34	442.743	2859.93	7.19015	2.84602	6.67188	2.73809	6.89964e-14	1.37915e-11	56625475	56627112	protein_coding	HGNC:7397
RHOB	chr2	ENSG00000143878.10	878.884	610.455	1147.31	1.86326	0.897831	1.82193	0.865465	9.07756e-14	1.78929e-11	20447074	20449440	protein_coding	HGNC:668
DDB2	chr11	ENSG00000134574.11	1015.71	712.888	1318.54	1.8461	0.884481	1.80456	0.851645	1.89508e-13	3.68424e-11	47214465	47239240	protein_coding	HGNC:2718
PFKFB3	chr10	ENSG00000170525.21	2208.02	2730.11	1685.93	0.622508	-0.683836	0.633642	-0.65826	2.3211e-13	4.4515e-11	6144934	6254644	protein_coding	HGNC:8874
BAX	chr19	ENSG00000087088.20	5276.87	4213.17	6340.57	1.49969	0.58466	1.47857	0.564201	3.364e-13	6.36558e-11	48954815	48961798	protein_coding	HGNC:959
ARRDC4	chr15	ENSG00000140450.9	730.719	504.225	957.213	1.88123	0.91168	1.83696	0.87732	5.22897e-13	9.76442e-11	97960703	97973833	protein_coding	HGNC:28087
BNIP3	chr10	ENSG00000176171.11	4895.17	6022.51	3767.84	0.631912	-0.662205	0.643139	-0.636797	5.68269e-13	1.04739e-10	131966455	131982013	protein_coding	HGNC:1084
TNFRSF10B	chr8	ENSG00000120889.13	4744.62	3569.72	5919.52	1.65684	0.728437	1.62503	0.700469	8.03614e-13	1.46216e-10	23020133	23069031	protein_coding	HGNC:11905
ARRDC3	chr5	ENSG00000113369.9	502.58	340.42	664.74	1.94685	0.961143	1.89567	0.922711	1.1143e-12	2.00179e-10	91368631	91383317	protein_coding	HGNC:29263
TM7SF3	chr12	ENSG00000064115.11	2805.51	2178.72	3432.3	1.58009	0.660008	1.55285	0.634922	1.86089e-12	3.30122e-10	26971579	27014434	protein_coding	HGNC:23049
MIR4435-2HG	chr2	ENSG00000172965.17	248.637	140.466	356.808	2.51721	1.33182	2.42403	1.27741	2.04598e-12	3.58477e-10	111006015	111523376	lncRNA	HGNC:35163
PLK3	chr1	ENSG00000173846.13	350.534	224.341	476.726	2.12553	1.08782	2.06082	1.04322	2.12592e-12	3.67939e-10	44800377	44805990	protein_coding	HGNC:2154
CDC42EP1	chr22	ENSG00000128283.7	554.214	365.798	742.63	2.02496	1.01789	1.96747	0.976341	2.17401e-12	3.7173e-10	37560480	37569405	protein_coding	HGNC:17014
ILDR2	chr1	ENSG00000143195.13	119.446	51.9055	186.987	3.61908	1.85562	3.42822	1.77746	2.30515e-12	3.89461e-10	166895711	166975540	protein_coding	HGNC:18131
TRIM22	chr11	ENSG00000132274.16	1818.58	1319.57	2317.59	1.79587	0.844684	1.75401	0.810659	2.41233e-12	4.02774e-10	5689697	5737089	protein_coding	HGNC:16379
TNRC18	chr7	ENSG00000182095.14	356.27	219.729	492.811	2.22445	1.15345	2.15078	1.10486	2.9935e-12	4.93997e-10	5306790	5425414	protein_coding	HGNC:11962
PHLDA1	chr12	ENSG00000139289.13	3513.67	2808.71	4218.63	1.50328	0.588119	1.47991	0.565507	3.30674e-12	5.39417e-10	76025447	76033932	protein_coding	HGNC:8933
CALD1	chr7	ENSG00000122786.20	15593.3	12234.9	18951.8	1.53142	0.614875	1.50563	0.590365	4.11329e-12	6.63362e-10	134744252	134970729	protein_coding	HGNC:1441
TNFRSF10C	chr8	ENSG00000173535.14	165.21	72.8634	257.556	3.6041	1.84964	3.40531	1.76779	4.43798e-12	7.07683e-10	23102590	23117437	protein_coding	HGNC:11906
FAS	chr10	ENSG00000026103.22	181.539	90.2976	272.78	3.12314	1.643	2.97019	1.57056	5.45073e-12	8.5952e-10	88990531	89017059	protein_coding	HGNC:11920
PDLIM7	chr5	ENSG00000196923.14	2758.3	2183.45	3333.14	1.522	0.605971	1.49598	0.581093	6.6108e-12	1.03099e-09	177483394	177497606	protein_coding	HGNC:22958
ACTA1	chr1	ENSG00000143632.14	711.042	512.686	909.398	2.04147	1.02961	1.97846	0.984375	9.56793e-12	1.47596e-09	229431245	229434098	protein_coding	HGNC:129
TP53I3	chr2	ENSG00000115129.14	1616.32	1253.95	1978.68	1.57115	0.651817	1.54108	0.623942	1.31618e-11	2.00852e-09	24077433	24085861	protein_coding	HGNC:19373
LIF	chr22	ENSG00000128342.5	259.801	144.523	375.078	2.54761	1.34915	2.44086	1.28739	1.57214e-11	2.3736e-09	30240453	30246759	protein_coding	HGNC:6596
USP3	chr15	ENSG00000140455.17	561.92	728.814	395.026	0.535816	-0.900189	0.551832	-0.857698	2.26074e-11	3.37731e-09	63504511	63594640	protein_coding	HGNC:12626
SP8	chr7	ENSG00000164651.16	396.826	526.643	267.01	0.505011	-0.985613	0.521306	-0.939797	3.10489e-11	4.59006e-09	20782283	20786886	protein_coding	HGNC:19196
SYT6	chr1	ENSG00000134207.16	1136.41	1407.75	865.071	0.61529	-0.700663	0.629103	-0.668631	3.2426e-11	4.74422e-09	114089291	114153919	protein_coding	HGNC:18638
CYTOR	chr2	ENSG00000222041.11	266.457	163.575	369.339	2.28576	1.19267	2.20036	1.13774	4.06789e-11	5.89097e-09	87454781	87636740	lncRNA	HGNC:28717
CYFIP2	chr5	ENSG00000055163.20	2805.35	2231.47	3379.22	1.50938	0.593956	1.48172	0.567272	4.70838e-11	6.74963e-09	157266079	157395595	protein_coding	HGNC:13760
GNA14	chr9	ENSG00000156049.7	445.284	289.625	600.942	2.15777	1.10954	2.07822	1.05535	5.84103e-11	8.2896e-09	77423079	77648322	protein_coding	HGNC:4382
IQGAP2	chr5	ENSG00000145703.16	2177.93	2639.76	1716.09	0.650537	-0.620298	0.66346	-0.591919	5.99135e-11	8.41874e-09	76403285	76708132	protein_coding	HGNC:6111
ASCC3	chr6	ENSG00000112249.14	5280.07	4023.89	6536.25	1.59157	0.670448	1.55884	0.640475	8.19616e-11	1.14039e-08	100508194	100881372	protein_coding	HGNC:18697
ACTG2	chr2	ENSG00000163017.14	393.433	237.324	549.542	2.22856	1.15611	2.13862	1.09668	1.63293e-10	2.24996e-08	73892314	73919865	protein_coding	HGNC:145
AC011611.3	chr12	ENSG00000257453.1	606.783	432.064	781.503	1.81441	0.8595	1.76084	0.816262	2.0231e-10	2.76076e-08	76030494	76031378	lncRNA	#N/A
SLC39A10	chr2	ENSG00000196950.14	9496.53	11067.4	7925.71	0.716374	-0.481215	0.727231	-0.459514	2.19874e-10	2.97186e-08	195575977	195737702	protein_coding	HGNC:20861
SPP1	chr4	ENSG00000118785.14	1614.19	1271.34	1957.04	1.52484	0.608658	1.49324	0.578448	2.67045e-10	3.57538e-08	87975650	87983426	protein_coding	HGNC:11255
PPM1D	chr17	ENSG00000170836.12	1112.96	857.147	1368.77	1.58777	0.667	1.55173	0.633874	2.78672e-10	3.69618e-08	60600183	60666280	protein_coding	HGNC:9277
CASP3	chr4	ENSG00000164305.19	5834.67	4843.94	6825.4	1.4046	0.49016	1.38339	0.468208	2.85572e-10	3.75263e-08	184627696	184649509	protein_coding	HGNC:1504
UHRF1	chr19	ENSG00000276043.5	3068.84	3631.47	2506.21	0.690932	-0.533385	0.703796	-0.506771	4.40819e-10	5.73954e-08	4903080	4962154	protein_coding	HGNC:12556
INHBE	chr12	ENSG00000139269.3	1817.03	1357.8	2276.26	1.70101	0.766389	1.65468	0.726551	4.52332e-10	5.83591e-08	57452323	57459280	protein_coding	HGNC:24029
DDIT4	chr10	ENSG00000168209.5	10386.1	8739.6	12032.7	1.37228	0.456577	1.35199	0.43509	5.52191e-10	7.06008e-08	72273924	72276036	protein_coding	HGNC:24944
AMD1	chr6	ENSG00000123505.18	10269.9	11882.4	8657.46	0.726633	-0.460702	0.736795	-0.440666	6.16158e-10	7.8076e-08	110874770	110898879	polymorphic_pseudogene	HGNC:457
AKAP1	chr17	ENSG00000121057.13	3325.82	3950.87	2700.78	0.680491	-0.555352	0.694145	-0.526691	6.44089e-10	8.08696e-08	57085092	57121346	protein_coding	HGNC:367
WEE1	chr11	ENSG00000166483.11	5224.63	4236.46	6212.81	1.45585	0.541865	1.42788	0.513878	6.49601e-10	8.08696e-08	9573670	9593457	protein_coding	HGNC:12761
CHAC1	chr15	ENSG00000128965.13	2583.83	1973.53	3194.12	1.6055	0.683023	1.56849	0.649372	6.63677e-10	8.19035e-08	40952962	40956512	protein_coding	HGNC:28680
HPDL	chr1	ENSG00000186603.6	1083.9	1323.08	844.721	0.639405	-0.645198	0.655277	-0.609823	8.61074e-10	1.05348e-07	45326895	45328679	protein_coding	HGNC:28242
MT1G	chr16	ENSG00000125144.13	2785.6	930.74	4640.46	5.42578	2.43983	4.91509	2.29722	1.02573e-09	1.2442e-07	56666731	56668065	protein_coding	HGNC:7399
PFKFB4	chr3	ENSG00000114268.12	848.783	1062.12	635.444	0.598562	-0.740427	0.615455	-0.700275	1.48509e-09	1.78614e-07	48517684	48562015	protein_coding	HGNC:8875
MAMDC4	chr9	ENSG00000177943.14	280.903	177.185	384.621	2.16186	1.11227	2.06787	1.04815	1.58661e-09	1.8922e-07	136850943	136860799	protein_coding	HGNC:24083
GDPD5	chr11	ENSG00000158555.15	259.534	166.749	352.319	2.12944	1.09048	2.03938	1.02813	1.84462e-09	2.18157e-07	75434640	75525941	protein_coding	HGNC:28804
MYOF	chr10	ENSG00000138119.17	105.761	47.3108	164.212	3.43584	1.78066	3.19293	1.67488	2.01908e-09	2.36817e-07	93306429	93482334	protein_coding	HGNC:3656
OPN3	chr1	ENSG00000054277.14	393.419	524.912	261.925	0.510652	-0.969587	0.531347	-0.912273	2.03626e-09	2.36873e-07	241590102	241677376	protein_coding	HGNC:14007
SAMD4A	chr14	ENSG00000020577.14	578.25	416.024	740.476	1.75923	0.814942	1.70411	0.769016	2.17407e-09	2.50848e-07	54566117	54793315	protein_coding	HGNC:23023
PDK1	chr2	ENSG00000152256.13	1751.81	2099.53	1404.09	0.672739	-0.571882	0.68744	-0.540694	2.28882e-09	2.61959e-07	172555373	172608669	protein_coding	HGNC:8809
HS3ST3B1	chr17	ENSG00000125430.9	337.026	446.399	227.654	0.50104	-0.997004	0.521694	-0.938724	2.3638e-09	2.68376e-07	14301081	14349404	protein_coding	HGNC:5198
IKBIP	chr12	ENSG00000166130.15	831.27	622.947	1039.59	1.68045	0.748848	1.63106	0.705808	2.92727e-09	3.29712e-07	98613405	98645113	protein_coding	HGNC:26430
FHL3	chr1	ENSG00000183386.10	697.715	521.572	873.859	1.68605	0.753646	1.63642	0.710541	3.44082e-09	3.84505e-07	37996770	38005606	protein_coding	HGNC:3704
CNTNAP3	chr9	ENSG00000106714.17	288.971	190.83	387.112	2.02747	1.01968	1.94397	0.959003	3.57872e-09	3.96791e-07	39072767	39288315	protein_coding	HGNC:13834
MAP1B	chr5	ENSG00000131711.15	8554.15	7004.52	10103.8	1.43414	0.520189	1.40566	0.491245	4.30869e-09	4.73177e-07	72107234	72209565	protein_coding	HGNC:6836
CSF1	chr1	ENSG00000184371.14	120.979	61.6497	180.308	2.94446	1.558	2.75723	1.46322	4.33434e-09	4.73177e-07	109910242	109930992	protein_coding	HGNC:2432
IVNS1ABP	chr1	ENSG00000116679.16	6892.82	7951.28	5834.36	0.733172	-0.447776	0.745363	-0.423984	4.6294e-09	5.01531e-07	185296388	185317273	protein_coding	HGNC:16951
RORB	chr9	ENSG00000198963.11	298.91	397.8	200.02	0.50025	-0.999279	0.521763	-0.938533	4.71079e-09	5.06481e-07	74497335	74693177	protein_coding	HGNC:10259
TRBC2	chr7	ENSG00000211772.11	628.858	455.081	802.635	1.76144	0.816752	1.70175	0.767021	6.02391e-09	6.42792e-07	142801041	142802748	TR_C_gene	HGNC:12157
LDB2	chr4	ENSG00000169744.13	865.066	1065.43	664.701	0.628006	-0.671151	0.64604	-0.630304	6.75733e-09	7.15672e-07	16501541	16898678	protein_coding	HGNC:6533
AEN	chr15	ENSG00000181026.15	6384.41	5349.94	7418.88	1.38518	0.470078	1.3602	0.443815	7.18725e-09	7.55567e-07	88621337	88632281	protein_coding	HGNC:25722
CCN1	chr1	ENSG00000142871.17	3331.19	2722.35	3940.03	1.44482	0.530891	1.41477	0.500567	7.62197e-09	7.95375e-07	85580761	85583950	protein_coding	HGNC:2654
LCP1	chr13	ENSG00000136167.14	267.763	158.88	376.646	2.26846	1.18171	2.1515	1.10534	1.05736e-08	1.09533e-06	46125920	46211871	protein_coding	HGNC:6528
FAM111B	chr11	ENSG00000189057.11	1607.87	1919.51	1296.24	0.668657	-0.580661	0.685213	-0.545376	1.24988e-08	1.28539e-06	59107185	59127412	protein_coding	HGNC:24200
NUAK2	chr1	ENSG00000163545.10	711.962	518.117	905.807	1.73818	0.797578	1.67826	0.74697	1.32785e-08	1.35574e-06	205302063	205321760	protein_coding	HGNC:29558
PVT1	chr8	ENSG00000249859.11	997.772	791.483	1204.06	1.51998	0.604056	1.48116	0.566725	1.53331e-08	1.55434e-06	127794526	128187101	lncRNA	HGNC:9709
CDK6	chr7	ENSG00000105810.9	2109.9	1675.99	2543.81	1.48023	0.56582	1.44403	0.530097	2.0963e-08	2.10998e-06	92604921	92836594	protein_coding	HGNC:1777
RNF19B	chr1	ENSG00000116514.16	690.319	529.858	850.781	1.61251	0.68931	1.56442	0.645624	2.15032e-08	2.143e-06	32936445	32964685	protein_coding	HGNC:26886
GRHL3	chr1	ENSG00000158055.15	57.7317	22.2732	93.1903	4.25134	2.08792	3.85185	1.94555	2.15931e-08	2.143e-06	24319322	24364482	protein_coding	HGNC:25839
THBS1	chr15	ENSG00000137801.11	1979.31	1477.94	2480.68	1.62347	0.69908	1.57265	0.653202	2.51143e-08	2.47515e-06	39581079	39599466	protein_coding	HGNC:11785
LINC00599	chr8	ENSG00000253230.9	773.172	944.049	602.295	0.633278	-0.65909	0.65135	-0.618496	3.18555e-08	3.11789e-06	9899871	9906678	lncRNA	HGNC:27231
GLS2	chr12	ENSG00000135423.13	375.655	262.965	488.345	1.85166	0.888821	1.77534	0.828094	3.38831e-08	3.29362e-06	56470944	56488414	protein_coding	HGNC:29570
PTCH1	chr9	ENSG00000185920.16	1004.23	1210.3	798.158	0.655168	-0.610063	0.673629	-0.569975	3.533e-08	3.41091e-06	95442980	95517057	protein_coding	HGNC:9585
GRB7	chr17	ENSG00000141738.14	1110.32	882.483	1338.15	1.52451	0.60835	1.4825	0.568035	3.99616e-08	3.832e-06	39737927	39747291	protein_coding	HGNC:4567
EPHA2	chr1	ENSG00000142627.13	1469.79	1192.11	1747.48	1.46418	0.550098	1.42803	0.514025	4.02354e-08	3.83235e-06	16124337	16156069	protein_coding	HGNC:3386
MMP16	chr8	ENSG00000156103.16	1300.21	1577.34	1023.09	0.632214	-0.661516	0.652355	-0.61627	4.39581e-08	4.14003e-06	88032011	88328025	protein_coding	HGNC:7162
ZDHHC22	chr14	ENSG00000177108.5	1457.3	1744.9	1169.71	0.667317	-0.583555	0.685512	-0.544746	4.4049e-08	4.14003e-06	77131270	77142734	protein_coding	HGNC:20106
CD9	chr12	ENSG00000010278.14	3399.92	3933.4	2866.45	0.727021	-0.45993	0.742756	-0.42904	4.95975e-08	4.63084e-06	6199715	6238271	protein_coding	HGNC:1709
TXNRD2	chr22	ENSG00000184470.21	732.616	563.737	901.496	1.59734	0.675674	1.54709	0.629559	5.09793e-08	4.72875e-06	19875517	19941820	protein_coding	HGNC:18155
VIM	chr10	ENSG00000026025.16	9358.15	8033.54	10682.8	1.3488	0.431681	1.32335	0.404192	5.18653e-08	4.77969e-06	17228241	17237593	protein_coding	HGNC:12692
TRIB3	chr20	ENSG00000101255.11	813.932	434.452	1193.41	2.75163	1.46028	2.55807	1.35506	5.8268e-08	5.3351e-06	362835	397559	protein_coding	HGNC:16228
GFRA1	chr10	ENSG00000151892.14	70.7428	27.6143	113.871	3.89743	1.96252	3.51968	1.81544	6.59876e-08	6.00318e-06	116056925	116273467	protein_coding	HGNC:4243
NXPH2	chr2	ENSG00000144227.5	266.179	356.15	176.208	0.494875	-1.01486	0.520986	-0.940684	6.99807e-08	6.29886e-06	138669157	138780390	protein_coding	HGNC:8076
CAPN2	chr1	ENSG00000162909.18	1059.22	854.561	1263.88	1.47953	0.565137	1.44047	0.526539	7.01254e-08	6.29886e-06	223701593	223776018	protein_coding	HGNC:1479
PLEKHH3	chr17	ENSG00000068137.15	467.854	336.098	599.611	1.81931	0.863391	1.74172	0.800516	8.41551e-08	7.5115e-06	42667914	42676994	protein_coding	HGNC:26105
ZNF697	chr1	ENSG00000143067.5	1477.78	1189.89	1765.67	1.47064	0.556442	1.43202	0.518056	9.31363e-08	8.26119e-06	119619377	119648266	protein_coding	HGNC:32034
MMP24	chr20	ENSG00000125966.10	1495.46	1204.48	1786.44	1.47259	0.558358	1.43359	0.51963	9.65482e-08	8.51064e-06	35226690	35276998	protein_coding	HGNC:7172
MDFI	chr6	ENSG00000112559.14	847.201	1023.7	670.7	0.646993	-0.628179	0.667305	-0.583581	1.02356e-07	8.91913e-06	41636882	41654246	protein_coding	HGNC:6967
NIBAN1	chr1	ENSG00000135842.17	1923.53	1581.42	2265.64	1.41929	0.505169	1.3858	0.470722	1.02439e-07	8.91913e-06	184790724	184974508	protein_coding	HGNC:16784
ZNF395	chr8	ENSG00000186918.14	866.674	1068.53	664.813	0.630688	-0.665001	0.652353	-0.616275	1.04454e-07	9.03912e-06	28345590	28402701	protein_coding	HGNC:18737
KIT	chr4	ENSG00000157404.15	945.084	1136.9	753.272	0.663196	-0.592492	0.682755	-0.550559	1.07411e-07	9.23863e-06	54657918	54740715	protein_coding	HGNC:6342
GPCPD1	chr20	ENSG00000125772.14	644.895	495.411	794.379	1.61126	0.688186	1.5564	0.638213	1.25312e-07	1.07134e-05	5544439	5611006	protein_coding	HGNC:26957
MCM4	chr8	ENSG00000104738.18	13368.3	15125.7	11610.9	0.767507	-0.381748	0.778217	-0.361756	1.30832e-07	1.11183e-05	47960185	47978160	protein_coding	HGNC:6947
XPC	chr3	ENSG00000154767.14	1869.73	1561.85	2177.62	1.39697	0.482302	1.36407	0.447915	1.32988e-07	1.12343e-05	14145147	14178783	protein_coding	HGNC:12816
PRKCA	chr17	ENSG00000154229.12	726.644	891.944	561.344	0.625567	-0.676765	0.647836	-0.6263	1.34005e-07	1.12532e-05	66302613	66810743	protein_coding	HGNC:9393
PGM1	chr1	ENSG00000079739.17	1679.24	1969.38	1389.09	0.698367	-0.517942	0.716328	-0.481308	1.41383e-07	1.18029e-05	63593411	63660245	protein_coding	HGNC:8905
FZD2	chr17	ENSG00000180340.7	1858.27	2169.36	1547.19	0.708418	-0.497326	0.725798	-0.462361	1.49606e-07	1.24165e-05	44557484	44561262	protein_coding	HGNC:4040
CDH2	chr18	ENSG00000170558.9	1909.69	1574.01	2245.36	1.45375	0.539778	1.41524	0.501051	1.65577e-07	1.3662e-05	27950966	28177130	protein_coding	HGNC:1759
MYCL	chr1	ENSG00000116990.11	748.48	906.238	590.722	0.651595	-0.617952	0.672697	-0.57197	1.92518e-07	1.56126e-05	39895426	39902256	protein_coding	HGNC:7555
PPFIA4	chr1	ENSG00000143847.15	315.327	419.471	211.182	0.521808	-0.938408	0.549376	-0.864135	1.90783e-07	1.56126e-05	203026498	203078740	protein_coding	HGNC:9248
PLOD2	chr3	ENSG00000152952.12	1319.11	1607.94	1030.27	0.653125	-0.614569	0.674591	-0.567916	1.91731e-07	1.56126e-05	146069440	146163653	protein_coding	HGNC:9082
TRIP6	chr7	ENSG00000087077.14	5120.81	4409.81	5831.81	1.32217	0.402906	1.2986	0.376954	2.00636e-07	1.60872e-05	100867387	100873454	protein_coding	HGNC:12311
RAB13	chr1	ENSG00000143545.10	3471.67	2903.68	4039.66	1.38701	0.471976	1.3552	0.438501	2.0051e-07	1.60872e-05	153981617	153986358	protein_coding	HGNC:9762
SERTAD1	chr19	ENSG00000197019.5	293.574	208.191	378.957	1.82112	0.864827	1.73858	0.797908	2.13528e-07	1.70247e-05	40421589	40425992	protein_coding	HGNC:17932
ADM2	chr22	ENSG00000128165.9	959.81	741.26	1178.36	1.59361	0.672297	1.53847	0.621492	2.28253e-07	1.8097e-05	50481543	50486440	protein_coding	HGNC:28898
ARC	chr8	ENSG00000198576.4	904.696	720.277	1089.11	1.50394	0.588744	1.45697	0.542972	2.31728e-07	1.82704e-05	142611049	142614479	protein_coding	HGNC:648
ZIC3	chrX	ENSG00000156925.12	2416.7	2796.91	2036.49	0.724735	-0.464475	0.741771	-0.430955	2.36676e-07	1.85575e-05	137566127	137577691	protein_coding	HGNC:12874
TSC22D3	chrX	ENSG00000157514.16	718.746	537.412	900.08	1.69581	0.761973	1.62719	0.702383	2.49405e-07	1.94481e-05	107713221	107777342	protein_coding	HGNC:3051
SLC7A11	chr4	ENSG00000151012.13	4968.9	4150.68	5787.13	1.41461	0.500402	1.37702	0.461548	2.64627e-07	2.05223e-05	138164097	138242349	protein_coding	HGNC:11059
KDR	chr4	ENSG00000128052.10	1757.51	2088.4	1426.62	0.676378	-0.564098	0.696536	-0.521731	2.7811e-07	2.14507e-05	55078481	55125595	protein_coding	HGNC:6307
NTPCR	chr1	ENSG00000135778.12	2100.15	1757.74	2442.57	1.3847	0.469574	1.35325	0.436424	2.95866e-07	2.25749e-05	232950605	232983882	protein_coding	HGNC:28204
CMTM3	chr16	ENSG00000140931.20	974.872	789.695	1160.05	1.46818	0.554028	1.42648	0.512456	2.94538e-07	2.25749e-05	66603874	66613892	protein_coding	HGNC:19174
SLC35F6	chr2	ENSG00000213699.9	468.593	353.612	583.574	1.65014	0.722592	1.58813	0.667328	3.01866e-07	2.29095e-05	26764284	26781231	protein_coding	HGNC:26055
MAP2K6	chr17	ENSG00000108984.15	1867.39	2217.29	1517.49	0.682055	-0.55204	0.701963	-0.510533	3.20988e-07	2.42312e-05	69414697	69553865	protein_coding	HGNC:6846
ATF5	chr19	ENSG00000169136.11	2545.47	2038.84	3052.1	1.49155	0.576808	1.44641	0.532481	3.34937e-07	2.51504e-05	49928702	49933935	protein_coding	HGNC:790
PABPC1L	chr20	ENSG00000101104.12	1565.15	1304.23	1826.06	1.39991	0.485336	1.36648	0.450463	3.46492e-07	2.57843e-05	44910062	44959035	protein_coding	HGNC:15797
LPL	chr8	ENSG00000175445.17	642.596	784.135	501.057	0.641899	-0.639581	0.664578	-0.58949	3.47012e-07	2.57843e-05	19901717	19967259	protein_coding	HGNC:6677
TUNAR	chr14	ENSG00000250366.2	1657.22	1929.17	1385.27	0.717672	-0.478604	0.736633	-0.440983	3.89546e-07	2.8794e-05	95876392	95925571	protein_coding	HGNC:44088
CPNE1	chr20	ENSG00000214078.12	2482.68	2856.93	2108.43	0.735725	-0.442761	0.753017	-0.409246	5.99858e-07	4.41098e-05	35626031	35664956	protein_coding	HGNC:2314
AL133415.1	chr10	ENSG00000234961.1	846.338	686.144	1006.53	1.48052	0.566105	1.43461	0.520656	6.39751e-07	4.68008e-05	17233325	17234833	lncRNA	#N/A
MCAM	chr11	ENSG00000076706.17	514.702	390.47	638.935	1.6379	0.711845	1.57174	0.652366	6.8063e-07	4.95359e-05	119308529	119321521	protein_coding	HGNC:6934
PCSK7	chr11	ENSG00000160613.13	2398.75	2039.18	2758.32	1.3513	0.434351	1.32121	0.40186	7.06628e-07	5.11657e-05	117204337	117232525	protein_coding	HGNC:8748
PRSS23	chr11	ENSG00000150687.12	318.2	221.805	414.595	1.88307	0.913087	1.78443	0.835462	7.21836e-07	5.20015e-05	86791059	86952910	protein_coding	HGNC:14370
CALCA	chr11	ENSG00000110680.12	87.5368	46.883	128.191	2.83019	1.5009	2.58088	1.36786	7.79141e-07	5.58055e-05	14966668	14972354	protein_coding	HGNC:1437
DUT	chr15	ENSG00000128951.14	3724.8	4275.92	3173.68	0.739087	-0.436184	0.756469	-0.402648	7.82504e-07	5.58055e-05	48331011	48343373	protein_coding	HGNC:3078
RGS16	chr1	ENSG00000143333.7	684.763	527.064	842.462	1.58222	0.661952	1.52182	0.605802	9.06263e-07	6.43084e-05	182598623	182604389	protein_coding	HGNC:9997
DHFR	chr5	ENSG00000228716.7	4538.08	5145.15	3931.01	0.763084	-0.390086	0.779713	-0.358984	9.43455e-07	6.66145e-05	80626226	80654983	protein_coding	HGNC:2861
TFAP2C	chr20	ENSG00000087510.7	133.721	73.8882	193.554	2.51309	1.32946	2.30962	1.20766	9.88047e-07	6.94151e-05	56629306	56639283	protein_coding	HGNC:11744
CCDC90B	chr11	ENSG00000137500.9	2080.84	1770.34	2391.34	1.35182	0.4349	1.32025	0.400813	9.92902e-07	6.94151e-05	83259097	83286407	protein_coding	HGNC:28108
BLACAT1	chr1	ENSG00000281406.2	259.514	338.132	180.897	0.538834	-0.892086	0.569308	-0.812718	1.04319e-06	7.25731e-05	205434885	205457091	protein_coding	HGNC:48597
GJC1	chr17	ENSG00000182963.10	5982.9	6778	5187.81	0.762618	-0.390967	0.779025	-0.360258	1.05696e-06	7.31723e-05	44798448	44830816	protein_coding	HGNC:4280
PGPEP1	chr19	ENSG00000130517.14	1442.97	1165.7	1720.23	1.45736	0.543357	1.41183	0.497564	1.12402e-06	7.74377e-05	18340598	18369950	protein_coding	HGNC:13568
JUND	chr19	ENSG00000130522.6	2968.04	2522.57	3413.51	1.35057	0.433565	1.32024	0.400803	1.13984e-06	7.81478e-05	18279694	18281622	protein_coding	HGNC:6206
SLC16A3	chr17	ENSG00000141526.16	360.358	460.825	259.892	0.539112	-0.891342	0.571124	-0.808124	1.17998e-06	8.05112e-05	82228397	82261129	protein_coding	HGNC:10924
SARS1	chr1	ENSG00000031698.13	5414.39	4702.33	6126.45	1.30157	0.380255	1.275	0.350499	1.27813e-06	8.67904e-05	109213918	109238182	protein_coding	HGNC:10537
MIR302CHG	chr4	ENSG00000249532.5	9871.44	11295.3	8447.6	0.737247	-0.43978	0.755861	-0.403806	1.34667e-06	9.10093e-05	112646476	112650051	lncRNA	HGNC:41070
ATAD2	chr8	ENSG00000156802.13	1912.15	2212.29	1612.01	0.724398	-0.465146	0.743972	-0.42668	1.50723e-06	0.000100899	123319850	123416350	protein_coding	HGNC:30123
DGKK	chrX	ENSG00000274588.2	662.252	804.307	520.197	0.655093	-0.610227	0.679834	-0.556745	1.50678e-06	0.000100899	50365409	50470825	protein_coding	HGNC:32395
TSPAN11	chr12	ENSG00000110900.15	249.759	176.291	323.227	1.85224	0.889269	1.74934	0.806813	1.72682e-06	0.000115057	30926428	30996602	protein_coding	HGNC:30795
CAMK2D	chr4	ENSG00000145349.17	551.747	428.512	674.981	1.58585	0.665253	1.52201	0.605979	1.75537e-06	0.000116413	113451032	113761927	protein_coding	HGNC:1462
TCEAL7	chrX	ENSG00000182916.8	466.902	361.006	572.799	1.58322	0.662865	1.52071	0.604744	1.77455e-06	0.000117137	103330229	103332326	protein_coding	HGNC:28336
H1-0	chr22	ENSG00000189060.5	2524.4	2914.22	2134.59	0.72946	-0.455098	0.749791	-0.41544	2.14779e-06	0.000141118	37805093	37807436	protein_coding	HGNC:4714
UFM1	chr13	ENSG00000120686.12	2751.8	2348.94	3154.66	1.341	0.423314	1.30871	0.388149	2.29044e-06	0.000149797	38349849	38363619	protein_coding	HGNC:20597
TNFRSF11A	chr18	ENSG00000141655.17	637.001	763.75	510.252	0.662373	-0.594284	0.688554	-0.538357	2.32855e-06	0.000149966	62325287	62391288	protein_coding	HGNC:11908
CHMP4C	chr8	ENSG00000164695.5	230.456	160.621	300.29	1.91526	0.93754	1.79986	0.847884	2.35643e-06	0.000149966	81732448	81759515	protein_coding	HGNC:30599
DAPK3	chr19	ENSG00000167657.14	2394.58	1994.16	2794.99	1.39786	0.483221	1.35799	0.441476	2.32005e-06	0.000149966	3958453	3971123	protein_coding	HGNC:2676
NHLH2	chr1	ENSG00000177551.5	111.226	66.8148	155.638	2.32038	1.21436	2.13883	1.09682	2.33061e-06	0.000149966	115836377	115843917	protein_coding	HGNC:7818
GAL3ST4	chr7	ENSG00000197093.11	151.701	93.9228	209.478	2.22407	1.1532	2.05585	1.03974	2.35523e-06	0.000149966	100159244	100168617	protein_coding	HGNC:24145
C14orf132	chr14	ENSG00000227051.6	1225.72	1440.9	1010.54	0.697679	-0.519365	0.721059	-0.47181	2.34374e-06	0.000149966	96039324	96093889	protein_coding	HGNC:20346
ANK1	chr8	ENSG00000029534.20	393.64	286.642	500.639	1.7344	0.794435	1.64491	0.718005	2.6441e-06	0.000167523	41653220	41896762	protein_coding	HGNC:492
MIR210HG	chr11	ENSG00000247095.3	126.28	174.572	77.9867	0.419422	-1.25353	0.457612	-1.1278	2.65788e-06	0.000167647	565660	568457	lncRNA	HGNC:39524
MSI2	chr17	ENSG00000153944.11	3079.74	3502.25	2657.23	0.761083	-0.393875	0.779035	-0.36024	3.20164e-06	0.000201052	57255851	57684689	protein_coding	HGNC:18585
MSH6	chr2	ENSG00000116062.16	10031.3	11216.9	8845.73	0.787289	-0.345035	0.801136	-0.319882	3.30557e-06	0.000206664	47695530	47810101	protein_coding	HGNC:7329
LYPD1	chr2	ENSG00000150551.11	113.998	70.2879	157.709	2.27174	1.1838	2.08808	1.06218	4.06568e-06	0.000253071	132643286	132671579	protein_coding	HGNC:28431
HLTF	chr3	ENSG00000071794.16	2568.31	2957.73	2178.89	0.734908	-0.444364	0.755687	-0.404139	4.16621e-06	0.000257719	149030127	149086554	protein_coding	HGNC:11099
CU633967.1	chr21	ENSG00000274333.4	134.9	182.748	87.051	0.46869	-1.0933	0.50676	-0.980624	4.17668e-06	0.000257719	5553637	5614880	lncRNA	#N/A
CARHSP1	chr16	ENSG00000153048.11	5874.31	6607.03	5141.6	0.777101	-0.363827	0.793945	-0.332889	4.26212e-06	0.000261853	8852942	8869012	protein_coding	HGNC:17150
PPP1R15A	chr19	ENSG00000087074.8	679.734	548.059	811.41	1.47721	0.562872	1.42371	0.509652	4.41964e-06	0.00027036	48872421	48876058	protein_coding	HGNC:14375
RTL5	chrX	ENSG00000242732.4	177.456	118.575	236.337	2.03316	1.02372	1.89052	0.918781	4.4845e-06	0.00027315	72127110	72131901	protein_coding	HGNC:29430
APELA	chr4	ENSG00000248329.6	2162.61	2482.62	1842.6	0.742882	-0.428795	0.763059	-0.390133	4.52257e-06	0.000274292	164877178	164898965	protein_coding	HGNC:48925
ZNF79	chr9	ENSG00000196152.10	232.175	166.616	297.734	1.78871	0.838922	1.686	0.753601	4.61014e-06	0.000278413	127424374	127445372	protein_coding	HGNC:13153
WNT3	chr17	ENSG00000108379.10	89.0245	51.2048	126.844	2.61437	1.38646	2.36163	1.23978	4.81403e-06	0.000289494	46762506	46833154	protein_coding	HGNC:12782
GLS	chr2	ENSG00000115419.13	3596.98	4085.89	3108.08	0.759991	-0.395946	0.778834	-0.360613	4.94502e-06	0.000296117	190880821	190965552	protein_coding	HGNC:4331
GNAO1	chr16	ENSG00000087258.15	1031.41	1209.31	853.506	0.701961	-0.510536	0.7261	-0.461759	5.06275e-06	0.000301893	56191489	56357444	protein_coding	HGNC:4389
GDA	chr9	ENSG00000119125.16	485.68	612.934	358.425	0.546835	-0.870824	0.582884	-0.77872	5.13176e-06	0.000303458	72114595	72257193	protein_coding	HGNC:4212
TAGLN2	chr1	ENSG00000158710.14	1811.12	1546.94	2075.29	1.34221	0.424613	1.30698	0.386241	5.11979e-06	0.000303458	159918107	159925732	protein_coding	HGNC:11554
HK2	chr2	ENSG00000159399.10	7607.07	8600.98	6613.15	0.769976	-0.377114	0.788378	-0.343041	5.70599e-06	0.000334626	74834127	74893359	protein_coding	HGNC:4923
TRIAP1	chr12	ENSG00000170855.4	2201.53	1891.12	2511.95	1.32634	0.407451	1.29282	0.370519	5.70533e-06	0.000334626	120443964	120446384	protein_coding	HGNC:26937
DDR2	chr1	ENSG00000162733.19	828.318	681.684	974.952	1.43008	0.516097	1.3816	0.466345	5.80002e-06	0.000338741	162631373	162787405	protein_coding	HGNC:2731
FGFBP3	chr10	ENSG00000174721.10	10063.3	11464.4	8662.23	0.753337	-0.408633	0.771936	-0.373447	5.82484e-06	0.000338795	91906584	91909486	protein_coding	HGNC:23428
SLC7A2	chr8	ENSG00000003989.17	1179.63	1385.27	973.997	0.699447	-0.515714	0.723391	-0.467153	6.16823e-06	0.000357304	17497088	17570573	protein_coding	HGNC:11060
MMP2	chr16	ENSG00000087245.13	2301.24	1989.11	2613.37	1.3133	0.393202	1.28189	0.358278	6.60529e-06	0.000381066	55389700	55506691	protein_coding	HGNC:7166
RNF144B	chr6	ENSG00000137393.9	440.648	340.64	540.656	1.58909	0.668204	1.51534	0.599644	6.70271e-06	0.000385121	18387350	18468874	protein_coding	HGNC:21578
LPAR3	chr1	ENSG00000171517.6	617.067	738.493	495.64	0.674448	-0.568221	0.701344	-0.511806	7.05601e-06	0.000403786	84811602	84893206	protein_coding	HGNC:14298
MYOCD	chr17	ENSG00000141052.17	154.716	99.9722	209.461	2.0365	1.02609	1.88641	0.915639	7.09987e-06	0.000404664	12665890	12768949	protein_coding	HGNC:16067
SLC43A2	chr17	ENSG00000167703.14	721.575	588.157	854.994	1.45366	0.53969	1.40002	0.485446	7.76452e-06	0.000440776	1569267	1628886	protein_coding	HGNC:23087
PHLDB2	chr3	ENSG00000144824.21	1380.21	1589.58	1170.85	0.734495	-0.445176	0.75682	-0.401978	7.88838e-06	0.000446024	111732497	111976517	protein_coding	HGNC:29573
DDIT4-AS1	chr10	ENSG00000269926.1	1211.65	976.815	1446.49	1.44339	0.529462	1.39175	0.476904	8.25859e-06	0.000465103	72274915	72275980	lncRNA	HGNC:52379
NR5A2	chr1	ENSG00000116833.14	282.118	361.253	202.983	0.574512	-0.799591	0.610252	-0.712524	8.52269e-06	0.000478079	200027614	200177420	protein_coding	HGNC:7984
IGSF21	chr1	ENSG00000117154.12	283.539	354.839	212.239	0.588482	-0.764929	0.623509	-0.681518	9.14908e-06	0.000511196	18107798	18378483	protein_coding	HGNC:28246
CORO2A	chr9	ENSG00000106789.13	1348.77	1556.97	1140.57	0.734233	-0.445691	0.757725	-0.400254	9.6937e-06	0.000537395	98120975	98192637	protein_coding	HGNC:2255
FOXO4	chrX	ENSG00000184481.17	1374.41	1611.91	1136.9	0.705572	-0.503135	0.731742	-0.450593	9.65738e-06	0.000537395	71095851	71103532	protein_coding	HGNC:7139
NHSL1	chr6	ENSG00000135540.11	921.229	767.149	1075.31	1.40465	0.490209	1.35715	0.440575	1.04168e-05	0.000575232	138422043	138692571	protein_coding	HGNC:21021
G0S2	chr1	ENSG00000123689.6	87.1531	47.9548	126.351	2.60754	1.38269	2.33466	1.22322	1.07136e-05	0.000589332	209675412	209676390	protein_coding	HGNC:30229
APOBEC3B	chr22	ENSG00000179750.16	333.458	242.799	424.117	1.77112	0.824662	1.65911	0.730406	1.16566e-05	0.000636273	38982347	38992804	protein_coding	HGNC:17352
AL135905.2	chr6	ENSG00000285976.2	541.753	431.794	651.712	1.50354	0.588362	1.43978	0.525851	1.16322e-05	0.000636273	63572472	63583587	protein_coding	#N/A
AASS	chr7	ENSG00000008311.15	15725.1	17573	13877.1	0.770565	-0.376011	0.792813	-0.334947	1.17855e-05	0.000640843	122073549	122144255	protein_coding	HGNC:17366
LAMB1	chr7	ENSG00000091136.14	1662.32	1898.16	1426.48	0.751232	-0.41267	0.773146	-0.371188	1.19017e-05	0.000643069	107923799	108003187	protein_coding	HGNC:6486
ARRB1	chr11	ENSG00000137486.17	129.284	178.947	79.6202	0.440903	-1.18147	0.485699	-1.04187	1.19171e-05	0.000643069	75260122	75351705	protein_coding	HGNC:711
MRNIP	chr5	ENSG00000161010.15	1111.37	931.485	1291.26	1.38463	0.469505	1.3394	0.421591	1.22218e-05	0.000657013	179835133	179862173	protein_coding	HGNC:30817
EPOP	chr17	ENSG00000273604.2	138.043	184.756	91.3295	0.479608	-1.06007	0.522945	-0.935268	1.31978e-05	0.000706806	38671703	38674957	protein_coding	HGNC:34493
VASH2	chr1	ENSG00000143494.15	7561.52	8417.27	6705.77	0.795233	-0.330551	0.811623	-0.301118	1.33509e-05	0.000712317	212950520	212992037	protein_coding	HGNC:25723
CDCA7	chr2	ENSG00000144354.14	2935.96	3340.31	2531.61	0.752668	-0.409915	0.774256	-0.369117	1.34512e-05	0.000714979	173354820	173368997	protein_coding	HGNC:14628
SMIM10L2A	chrX	ENSG00000178947.9	299.688	210.562	388.813	1.83969	0.879464	1.71251	0.776115	1.38824e-05	0.000735143	135421944	135428075	protein_coding	HGNC:34499
TNFRSF10A	chr8	ENSG00000104689.10	560.634	423.744	697.523	1.58825	0.667438	1.50772	0.59237	1.41375e-05	0.00074587	23190452	23225102	protein_coding	HGNC:11904
SCN2A	chr2	ENSG00000136531.17	95.8261	56.1542	135.498	2.41172	1.27006	2.17043	1.11798	1.41987e-05	0.000746325	165194993	165392310	protein_coding	HGNC:10588
KIF26A	chr14	ENSG00000066735.14	3116.96	3539.42	2694.5	0.759518	-0.396843	0.780403	-0.357709	1.49751e-05	0.000784232	104138723	104180894	protein_coding	HGNC:20226
NASP	chr1	ENSG00000132780.17	31332.7	34632.9	28032.4	0.809107	-0.305598	0.824581	-0.278266	1.51451e-05	0.000788553	45583846	45618904	protein_coding	HGNC:7644
LINC01844	chr5	ENSG00000236714.3	166.363	221.267	111.458	0.513722	-0.96094	0.555901	-0.8471	1.51688e-05	0.000788553	142716229	142761035	lncRNA	HGNC:52660
SEC24D	chr4	ENSG00000150961.15	2735.8	3080.81	2390.78	0.776212	-0.365478	0.795751	-0.329611	1.61996e-05	0.00083907	118722823	118838683	protein_coding	HGNC:10706
CHST9	chr18	ENSG00000154080.14	431.912	525.038	338.786	0.641595	-0.640266	0.675209	-0.566593	1.62898e-05	0.000840671	26906481	27185308	protein_coding	HGNC:19898
ARL4A	chr7	ENSG00000122644.13	1338.46	1134.86	1542.05	1.35765	0.441115	1.31684	0.397079	1.65899e-05	0.000853058	12686856	12690958	protein_coding	HGNC:695
BMP7	chr20	ENSG00000101144.13	160.856	107.853	213.859	1.99136	0.993758	1.83338	0.874505	1.78284e-05	0.000910145	57168753	57266641	protein_coding	HGNC:1074
STC2	chr5	ENSG00000113739.10	9387.95	8265.22	10510.7	1.26428	0.338312	1.23666	0.306451	1.77713e-05	0.000910145	173314713	173329503	protein_coding	HGNC:11374
OAT	chr10	ENSG00000065154.12	3490.27	3928.09	3052.45	0.77456	-0.36855	0.794783	-0.331368	1.8351e-05	0.000933465	124397303	124418976	protein_coding	HGNC:8091
ZYX	chr7	ENSG00000159840.16	6060.96	5154.39	6967.53	1.34698	0.429728	1.3045	0.383493	1.9596e-05	0.000990106	143381295	143391111	protein_coding	HGNC:13200
CEBPB	chr20	ENSG00000172216.6	1805.06	1502.79	2107.32	1.38183	0.466579	1.33332	0.415028	1.9604e-05	0.000990106	50190830	50192668	protein_coding	HGNC:1834
SLC39A8	chr4	ENSG00000138821.13	906.842	1054.36	759.326	0.721389	-0.471151	0.747579	-0.419703	2.12217e-05	0.00106423	102251041	102431258	protein_coding	HGNC:20862
CDH8	chr16	ENSG00000150394.14	116.13	70.6844	161.575	2.26576	1.17999	2.04586	1.03271	2.1192e-05	0.00106423	61647242	62037035	protein_coding	HGNC:1767
GNG4	chr1	ENSG00000168243.11	1829.94	2092.15	1567.73	0.74718	-0.420472	0.770474	-0.376182	2.14903e-05	0.00107391	235547685	235650754	protein_coding	HGNC:4407
SNHG4	chr5	ENSG00000281398.4	4515.31	5073.45	3957.17	0.776648	-0.364667	0.796522	-0.328214	2.2016e-05	0.00109632	139274102	139284899	lncRNA	HGNC:32964
MSH2	chr2	ENSG00000095002.15	12349.2	13653.1	11045.2	0.807907	-0.307738	0.82451	-0.278391	2.44585e-05	0.00121369	47403067	47663146	protein_coding	HGNC:7325
ITGA5	chr12	ENSG00000161638.11	514.697	405.484	623.91	1.55144	0.633606	1.47329	0.559044	2.49657e-05	0.00123454	54395261	54419266	protein_coding	HGNC:6141
RHOU	chr1	ENSG00000116574.6	176.735	123.784	229.686	1.86841	0.901813	1.72919	0.790097	2.53124e-05	0.00124734	228735479	228746664	protein_coding	HGNC:17794
SMAD7	chr18	ENSG00000101665.9	656.457	539.667	773.247	1.4401	0.52617	1.38104	0.465753	2.60744e-05	0.00128044	48919853	48952052	protein_coding	HGNC:6773
SPSB2	chr12	ENSG00000111671.9	425.36	338.667	512.053	1.53695	0.620067	1.4616	0.547548	2.62727e-05	0.00128573	6870935	6889358	protein_coding	HGNC:29522
ODC1	chr2	ENSG00000115758.13	9266.17	8046.87	10485.5	1.32117	0.40182	1.2803	0.356478	2.74524e-05	0.00133426	10439968	10448327	protein_coding	HGNC:8109
COL6A2	chr21	ENSG00000142173.16	2421.54	2761.46	2081.61	0.759461	-0.396952	0.782245	-0.354307	2.73641e-05	0.00133426	46098112	46132848	protein_coding	HGNC:2212
GRIA4	chr11	ENSG00000152578.13	278.838	346.96	210.716	0.605696	-0.723335	0.644269	-0.634266	2.7742e-05	0.00134313	105609994	105982092	protein_coding	HGNC:4574
TUBB6	chr18	ENSG00000176014.13	4198.09	3679.12	4717.05	1.29084	0.36831	1.25694	0.329914	2.78242e-05	0.00134313	12307669	12344320	protein_coding	HGNC:20776
FGFR4	chr5	ENSG00000160867.15	2018.16	2290.67	1745.64	0.762279	-0.391609	0.784619	-0.349936	2.86395e-05	0.0013778	177086905	177098144	protein_coding	HGNC:3691
GNAZ	chr22	ENSG00000128266.9	224.422	285.845	163	0.571834	-0.806331	0.613345	-0.705229	2.94178e-05	0.00141046	23070519	23125032	protein_coding	HGNC:4395
VKORC1L1	chr7	ENSG00000196715.7	2885.38	3235.71	2535.05	0.783426	-0.352132	0.803313	-0.315966	3.0338e-05	0.00144969	65873074	65959563	protein_coding	HGNC:21492
LRIG1	chr3	ENSG00000144749.13	4321.38	4852.12	3790.64	0.784433	-0.350278	0.803819	-0.315057	3.04924e-05	0.00145218	66378797	66501263	protein_coding	HGNC:17360
ITPKB	chr1	ENSG00000143772.9	169.408	117.752	221.064	1.94622	0.960673	1.78663	0.837239	3.08594e-05	0.00145993	226631690	226739323	protein_coding	HGNC:6179
CAMKV	chr3	ENSG00000164076.17	1913.47	2163.04	1663.9	0.769871	-0.377312	0.791237	-0.337818	3.08609e-05	0.00145993	49857988	49869935	protein_coding	HGNC:28788
PLPPR4	chr1	ENSG00000117600.12	160.3	108.599	212	1.9108	0.934174	1.75913	0.814862	3.1997e-05	0.00150864	99263953	99309590	protein_coding	HGNC:23496
SOCS2	chr12	ENSG00000120833.14	2329.76	1999.76	2659.75	1.33142	0.412969	1.29105	0.368547	3.23076e-05	0.00151824	93569814	93583487	protein_coding	HGNC:19382
DUSP8	chr11	ENSG00000184545.11	112.257	68.9118	155.603	2.44718	1.29112	2.16443	1.11399	3.57811e-05	0.00167593	1554051	1572271	protein_coding	HGNC:3074
PRPS2	chrX	ENSG00000101911.12	1174.32	1349.01	999.63	0.742451	-0.429633	0.767805	-0.381187	3.64328e-05	0.00169526	12791355	12824222	protein_coding	HGNC:9465
LRRC4B	chr19	ENSG00000131409.13	292.878	361.551	224.204	0.595642	-0.747483	0.636614	-0.65151	3.6412e-05	0.00169526	50516892	50568435	protein_coding	HGNC:25042
MAPKBP1	chr15	ENSG00000137802.14	597.41	474.689	720.132	1.4894	0.574734	1.4188	0.50467	3.67358e-05	0.00170377	41774434	41827855	protein_coding	HGNC:29536
TRANK1	chr3	ENSG00000168016.14	429.089	322.34	535.839	1.57769	0.65781	1.4898	0.575119	3.77582e-05	0.00174549	36826820	36945098	protein_coding	HGNC:29011
MAP1A	chr15	ENSG00000166963.13	370.284	286.734	453.835	1.57055	0.651267	1.48431	0.569789	3.81872e-05	0.00175959	43510958	43531620	protein_coding	HGNC:6835
GDPD2	chrX	ENSG00000130055.13	1095.9	1258.48	933.313	0.736458	-0.441326	0.762565	-0.391067	3.86043e-05	0.00177305	70423031	70433390	protein_coding	HGNC:25974
INSIG2	chr2	ENSG00000125629.15	617.724	758.933	476.514	0.645651	-0.631174	0.682505	-0.551088	4.02737e-05	0.00184376	118088452	118110997	protein_coding	HGNC:20452
B3GNT7	chr2	ENSG00000156966.7	2077.73	2339.47	1815.99	0.773074	-0.371322	0.79498	-0.331009	4.05969e-05	0.00185258	231395710	231401164	protein_coding	HGNC:18811
PALLD	chr4	ENSG00000129116.19	1411.65	1140.12	1683.18	1.43607	0.522124	1.37529	0.459732	4.09422e-05	0.00186235	168497052	168928457	protein_coding	HGNC:17068
EI24	chr11	ENSG00000149547.15	7218.26	6404.61	8031.91	1.25247	0.324774	1.22375	0.291309	4.2068e-05	0.00190137	125569280	125584684	protein_coding	HGNC:13276
FZD8	chr10	ENSG00000177283.7	513.125	611.634	414.615	0.677498	-0.561712	0.710894	-0.492294	4.19725e-05	0.00190137	35638249	35642278	protein_coding	HGNC:4046
SMOX	chr20	ENSG00000088826.18	475.503	382.099	568.906	1.49421	0.579387	1.42119	0.507095	4.27737e-05	0.00192712	4120980	4187747	protein_coding	HGNC:15862
ITM2C	chr2	ENSG00000135916.16	12899.8	14245.8	11553.8	0.810937	-0.302338	0.828156	-0.272026	4.40348e-05	0.00197766	230864639	230879248	protein_coding	HGNC:6175
AC139769.1	chr19	ENSG00000233836.7	588.582	692.834	484.331	0.679832	-0.556751	0.71342	-0.487176	4.49033e-05	0.00201031	23762944	23833314	transcribed_unprocessed_pseudogene	#N/A
SH2D3C	chr9	ENSG00000095370.20	185.87	133.953	237.787	1.77099	0.824555	1.6422	0.715627	4.62135e-05	0.00205599	127738317	127778710	protein_coding	HGNC:16884
ZBTB44	chr11	ENSG00000196323.14	4630.23	5174.82	4085.63	0.786959	-0.345639	0.807968	-0.307629	4.61172e-05	0.00205599	130226677	130314917	protein_coding	HGNC:25001
TYMS	chr18	ENSG00000176890.16	3769.71	3325.91	4213.51	1.26998	0.344801	1.23777	0.307746	4.83554e-05	0.00213788	657653	673578	protein_coding	HGNC:12441
ZNF876P	chr4	ENSG00000198155.5	858.753	713.681	1003.82	1.39616	0.481463	1.34121	0.423538	4.82755e-05	0.00213788	212610	255985	transcribed_unprocessed_pseudogene	HGNC:32472
REV3L	chr6	ENSG00000009413.16	480.266	357.787	602.745	1.6087	0.685896	1.5119	0.596366	4.88957e-05	0.00214278	111299028	111483715	protein_coding	HGNC:9968
MICALL1	chr22	ENSG00000100139.13	1186.42	990.242	1382.6	1.38634	0.471279	1.33359	0.415315	4.88309e-05	0.00214278	37905657	37942822	protein_coding	HGNC:29804
TUB	chr11	ENSG00000166402.8	1277.05	1458.32	1095.77	0.748018	-0.418855	0.774705	-0.368281	4.89193e-05	0.00214278	8019244	8106112	protein_coding	HGNC:12406
COCH	chr14	ENSG00000100473.18	620.191	727.785	512.596	0.705221	-0.503853	0.735938	-0.442344	4.92231e-05	0.00214946	30874514	30895065	protein_coding	HGNC:2180
BMF	chr15	ENSG00000104081.14	531.43	640.183	422.677	0.659411	-0.60075	0.695779	-0.523299	4.95848e-05	0.00215201	40087890	40108892	protein_coding	HGNC:24132
GBE1	chr3	ENSG00000114480.13	944.108	799.393	1088.82	1.36595	0.449904	1.31613	0.396302	4.9567e-05	0.00215201	81489703	81761645	protein_coding	HGNC:4180
SLC38A5	chrX	ENSG00000017483.15	1169.87	1341.05	998.693	0.74162	-0.431247	0.768366	-0.380134	5.19671e-05	0.00224853	48458537	48470260	protein_coding	HGNC:18070
DDX46	chr5	ENSG00000145833.16	6245.86	6915.89	5575.84	0.804607	-0.313644	0.82298	-0.28107	5.26419e-05	0.0022708	134758771	134855133	protein_coding	HGNC:18681
LPCAT1	chr5	ENSG00000153395.10	10481	11590.3	9371.69	0.809809	-0.304346	0.828032	-0.272242	5.39703e-05	0.0023186	1456480	1523962	protein_coding	HGNC:25718
LCTL	chr15	ENSG00000188501.11	385.571	306.415	464.726	1.51746	0.601662	1.43795	0.524018	5.40766e-05	0.0023186	66547179	66565979	protein_coding	HGNC:15583
CAP2	chr6	ENSG00000112186.12	588.826	482.022	695.631	1.44671	0.532778	1.38015	0.464828	5.94999e-05	0.00254344	17393505	17557790	protein_coding	HGNC:20039
SNHG32	chr6	ENSG00000204387.14	3144.9	2754.36	3535.44	1.2785	0.354457	1.24388	0.314853	5.99817e-05	0.00255634	31834608	31839766	lncRNA	HGNC:19078
AC125807.2	chr12	ENSG00000250899.3	1461.74	1698.39	1225.09	0.708896	-0.496355	0.740882	-0.432684	6.0873e-05	0.00258656	3041437	3044950	lncRNA	#N/A
LONRF2	chr2	ENSG00000170500.13	114.602	73.852	155.352	2.07299	1.05172	1.86946	0.902624	6.27466e-05	0.00265821	100271875	100322501	protein_coding	HGNC:24788
VEGFA	chr6	ENSG00000112715.23	2949.83	2606.03	3293.64	1.26293	0.336774	1.23181	0.300775	6.30894e-05	0.00265896	43770184	43786487	polymorphic_pseudogene	HGNC:12680
IGDCC3	chr15	ENSG00000174498.14	1796.32	2029.75	1562.89	0.770147	-0.376794	0.79449	-0.331899	6.31391e-05	0.00265896	65327127	65378002	protein_coding	HGNC:9700
ANXA2	chr15	ENSG00000182718.16	4197.21	3689.85	4704.56	1.28945	0.366752	1.25134	0.323478	6.38136e-05	0.00267942	60347134	60402883	protein_coding	HGNC:537
TNFRSF10D	chr8	ENSG00000173530.6	1018.74	845.278	1192.2	1.4067	0.492317	1.347	0.42975	6.53647e-05	0.00273645	23135588	23164027	protein_coding	HGNC:11907
AL158206.1	chr9	ENSG00000260912.1	359.734	284.533	434.935	1.52452	0.608358	1.44113	0.527198	6.65912e-05	0.00277959	19453209	19455173	lncRNA	#N/A
P4HA1	chr10	ENSG00000122884.12	1983.92	2293.24	1674.61	0.744571	-0.425518	0.771904	-0.373506	6.88582e-05	0.00286211	73007217	73096974	protein_coding	HGNC:8546
EMP2	chr16	ENSG00000213853.10	593.961	699.181	488.741	0.696869	-0.52104	0.73039	-0.453261	6.89713e-05	0.00286211	10528422	10580632	protein_coding	HGNC:3334
PKDCC	chr2	ENSG00000162878.13	2562.59	2954.41	2170.78	0.746816	-0.421176	0.775242	-0.36728	7.39288e-05	0.00305541	42048021	42058517	protein_coding	HGNC:25123
VWCE	chr11	ENSG00000167992.13	368.701	286.093	451.309	1.58491	0.6644	1.4873	0.5727	7.40602e-05	0.00305541	61258286	61295316	protein_coding	HGNC:26487
TMEM63A	chr1	ENSG00000196187.12	1203.05	1029.16	1376.94	1.33543	0.417304	1.28871	0.365929	7.64267e-05	0.00314391	225845536	225882380	protein_coding	HGNC:29118
MTHFD2	chr2	ENSG00000065911.12	13711.9	12324.4	15099.3	1.22614	0.294119	1.20081	0.264011	8.0397e-05	0.003287	74198610	74217565	protein_coding	HGNC:7434
MTHFD1	chr14	ENSG00000100714.17	7797.76	8647.94	6947.59	0.805366	-0.312283	0.824343	-0.278683	8.06e-05	0.003287	64388031	64463457	protein_coding	HGNC:7432
JDP2	chr14	ENSG00000140044.13	929.959	783.085	1076.83	1.36273	0.446502	1.30961	0.389142	8.02547e-05	0.003287	75427716	75474111	protein_coding	HGNC:17546
CDK14	chr7	ENSG00000058091.17	1351.17	1548.3	1154.05	0.743733	-0.427144	0.772009	-0.37331	8.19395e-05	0.00333205	90466424	91210590	protein_coding	HGNC:8883
NRG1	chr8	ENSG00000157168.20	96.5938	61.4368	131.751	2.14527	1.10116	1.91754	0.93926	8.29046e-05	0.00336166	31639222	32855666	protein_coding	HGNC:7997
CMBL	chr5	ENSG00000164237.9	854.267	711.652	996.883	1.39896	0.48436	1.33617	0.418108	9.22494e-05	0.00372992	10275875	10307902	protein_coding	HGNC:25090
PTPRZ1	chr7	ENSG00000106278.12	8959.67	9917.79	8001.56	0.803667	-0.31533	0.823669	-0.279864	9.28693e-05	0.00374432	121873089	122062036	protein_coding	HGNC:9685
PSPC1	chr13	ENSG00000121390.19	4138.57	3692.78	4584.35	1.24532	0.316515	1.21502	0.280979	9.33233e-05	0.00375196	19674752	19783019	protein_coding	HGNC:20320
IFT46	chr11	ENSG00000118096.8	362.935	287.202	438.668	1.52875	0.612353	1.44103	0.527105	9.38692e-05	0.00376325	118544528	118572970	protein_coding	HGNC:26146
MYB	chr6	ENSG00000118513.19	147.362	190.881	103.842	0.544836	-0.876107	0.596315	-0.745855	9.62332e-05	0.00384716	135181308	135219173	protein_coding	HGNC:7545
CNMD	chr13	ENSG00000136110.13	3485.35	3891.77	3078.94	0.791374	-0.337568	0.813273	-0.298188	9.72738e-05	0.00387784	52703264	52739820	protein_coding	HGNC:17005
RGL1	chr1	ENSG00000143344.15	162.145	112.725	211.564	1.8695	0.902651	1.70228	0.767466	9.89703e-05	0.00393442	183636085	183928531	protein_coding	HGNC:30281
GDAP1	chr8	ENSG00000104381.13	2507.84	2216.91	2798.76	1.26226	0.336014	1.22821	0.296562	0.000100391	0.00397973	74321130	74488872	protein_coding	HGNC:15968
ULBP1	chr6	ENSG00000111981.5	157.553	111.3	203.806	1.81977	0.86376	1.66359	0.734297	0.000103234	0.00408105	149963943	149973715	protein_coding	HGNC:14893
NFE2L2	chr2	ENSG00000116044.16	1865.97	1632.18	2099.76	1.28634	0.363266	1.24632	0.317672	0.00010626	0.004189	177227595	177392697	protein_coding	HGNC:7782
GPR160	chr3	ENSG00000173890.17	870.808	1002.23	739.385	0.738324	-0.437675	0.76847	-0.379938	0.000109795	0.00431639	170037995	170085392	protein_coding	HGNC:23693
MTAP	chr9	ENSG00000099810.21	3391.83	3776.72	3006.94	0.797095	-0.327176	0.818797	-0.288423	0.000110736	0.00432938	21802636	21937651	protein_coding	HGNC:7413
FANCL	chr2	ENSG00000115392.11	1696.66	1908.68	1484.65	0.773269	-0.370958	0.79818	-0.325213	0.000110565	0.00432938	58159243	58241372	protein_coding	HGNC:20748
HSP90B1	chr12	ENSG00000166598.15	34199.4	37444.1	30954.7	0.825018	-0.277502	0.84165	-0.248708	0.00011121	0.00433597	103930107	103953645	protein_coding	HGNC:12028
CAMKK2	chr12	ENSG00000110931.19	1196.33	1356.62	1036.05	0.76305	-0.39015	0.789294	-0.341365	0.000114864	0.00445722	121237675	121298308	protein_coding	HGNC:1470
MPST	chr22	ENSG00000128309.16	1839.41	2062.61	1616.22	0.78393	-0.351203	0.806986	-0.309384	0.000114948	0.00445722	37019635	37029822	protein_coding	HGNC:7223
PRKAB1	chr12	ENSG00000111725.11	1195.11	1029.38	1360.84	1.33013	0.411568	1.2815	0.357829	0.000115719	0.00447018	119667864	119681624	protein_coding	HGNC:9378
CDC42BPG	chr11	ENSG00000171219.9	739.904	590.296	889.512	1.4898	0.575119	1.40688	0.492496	0.000115912	0.00447018	64823052	64844653	protein_coding	HGNC:29829
CCN2	chr6	ENSG00000118523.6	3449.97	2993.88	3906.05	1.31124	0.390928	1.26706	0.341487	0.000117961	0.0045246	131948176	131951372	protein_coding	HGNC:2500
CPEB2	chr4	ENSG00000137449.16	94.8234	58.9935	130.653	2.1532	1.10648	1.91025	0.933764	0.000117887	0.0045246	15002674	15070153	protein_coding	HGNC:21745
ZNF135	chr19	ENSG00000176293.19	306.213	240.609	371.817	1.58567	0.665091	1.48223	0.567773	0.000118649	0.00453874	58059239	58086310	protein_coding	HGNC:12919
CD44	chr11	ENSG00000026508.19	197.899	147.33	248.469	1.68623	0.753802	1.55996	0.641507	0.00012016	0.00457447	35138870	35232402	protein_coding	HGNC:1681
LDHA	chr11	ENSG00000134333.14	41931.2	46048.7	37813.8	0.815701	-0.293887	0.833917	-0.262025	0.000120228	0.00457447	18394560	18408425	protein_coding	HGNC:6535
SLC2A11	chr22	ENSG00000133460.19	352.606	280.786	424.426	1.50726	0.59193	1.42063	0.506529	0.000123555	0.00468849	23856703	23886309	protein_coding	HGNC:14239
SLC38A4	chr12	ENSG00000139209.16	482.71	574.624	390.795	0.688071	-0.539371	0.725532	-0.462888	0.000125484	0.00474898	46764761	46832408	protein_coding	HGNC:14679
PHPT1	chr9	ENSG00000054148.18	2732.87	2411.49	3054.26	1.26068	0.334204	1.22265	0.290008	0.000129631	0.00489287	136848724	136851027	protein_coding	HGNC:30033
SERTAD4	chr1	ENSG00000082497.12	153.361	108.475	198.247	1.80404	0.851233	1.64642	0.719332	0.000136773	0.00514875	210232796	210246631	protein_coding	HGNC:25236
FAM20B	chr1	ENSG00000116199.12	2006.62	2253.79	1759.44	0.780435	-0.35765	0.805273	-0.31245	0.000137728	0.00515735	179025804	179076567	protein_coding	HGNC:23017
MYO6	chr6	ENSG00000196586.16	1289.37	1073.22	1505.52	1.41094	0.496654	1.34349	0.425989	0.000137595	0.00515735	75749192	75919537	protein_coding	HGNC:7605
PIPOX	chr17	ENSG00000179761.12	890.729	1034.44	747.02	0.722369	-0.469192	0.756063	-0.403421	0.000140821	0.0052593	28950513	29057216	protein_coding	HGNC:17804
MMP19	chr12	ENSG00000123342.16	89.9108	56.2672	123.554	2.19501	1.13423	1.9333	0.951067	0.000142224	0.00529774	55835433	55842966	protein_coding	HGNC:7165
AL132656.4	chr10	ENSG00000280355.1	72.2115	100.186	44.2366	0.418171	-1.25784	0.482047	-1.05276	0.000143037	0.00531407	79681973	79684094	TEC	#N/A
FBXO22	chr15	ENSG00000167196.14	3048.44	2702.93	3393.96	1.25417	0.326733	1.22142	0.288561	0.000148176	0.00549063	75903876	75942511	protein_coding	HGNC:13593
ANXA5	chr4	ENSG00000164111.15	8919.76	8045.43	9794.09	1.21531	0.281324	1.18893	0.249664	0.000150537	0.00556359	121667946	121696995	protein_coding	HGNC:543
TM7SF2	chr11	ENSG00000149809.16	1321.41	1128.42	1514.41	1.34088	0.423183	1.28933	0.366621	0.000152973	0.00563895	65111845	65116408	protein_coding	HGNC:11863
DTNA	chr18	ENSG00000134769.21	1397.41	1200.62	1594.21	1.32054	0.401124	1.2731	0.348349	0.000156959	0.00577089	34493290	34891844	protein_coding	HGNC:3057
GPD2	chr2	ENSG00000115159.16	1943.42	2184.4	1702.44	0.773487	-0.370552	0.799765	-0.322352	0.000157642	0.00578103	156435290	156613735	protein_coding	HGNC:4456
PYCR2	chr1	ENSG00000143811.19	2281.47	1996.12	2566.81	1.28318	0.359718	1.24303	0.313866	0.000158949	0.00581394	225919877	225924340	protein_coding	HGNC:30262
ZNF311	chr6	ENSG00000197935.6	185.173	135.31	235.036	1.71992	0.782338	1.5786	0.658645	0.00016204	0.00591176	28994785	29005316	protein_coding	HGNC:13847
SLC18B1	chr6	ENSG00000146409.12	1027.8	1170.56	885.047	0.754864	-0.405711	0.784356	-0.35042	0.000164006	0.00596813	132769370	132813339	protein_coding	HGNC:21573
LMO3	chr12	ENSG00000048540.15	250.821	313.761	187.88	0.614741	-0.701949	0.663732	-0.591328	0.000167914	0.00609471	16548372	16610594	protein_coding	HGNC:6643
PTCHD1	chrX	ENSG00000165186.12	121.645	159.079	84.2106	0.528452	-0.920157	0.5858	-0.771519	0.000168644	0.00610559	23334849	23404374	protein_coding	HGNC:26392
PRDM5	chr4	ENSG00000138738.10	954.48	812.362	1096.6	1.34593	0.428609	1.29122	0.36873	0.000170368	0.00615234	120684919	120922870	protein_coding	HGNC:9349
HSPH1	chr13	ENSG00000120694.20	7814.92	8622.2	7007.63	0.814939	-0.295237	0.835004	-0.260145	0.000172653	0.00621903	31134973	31162388	protein_coding	HGNC:16969
PNMA2	chr8	ENSG00000240694.9	560.68	468.241	653.119	1.40602	0.491619	1.33831	0.42041	0.000174055	0.00625329	26504701	26514092	protein_coding	HGNC:9159
H2BC20P	chr1	ENSG00000261716.2	388.29	466.015	310.565	0.668033	-0.58201	0.710712	-0.492663	0.000174486	0.00625329	149844498	149850937	transcribed_unprocessed_pseudogene	HGNC:20516
ZDHHC21	chr9	ENSG00000175893.11	1040.8	881.477	1200.13	1.34607	0.428755	1.29092	0.368403	0.000175391	0.00625415	14611071	14693471	protein_coding	HGNC:20750
BCL9L	chr11	ENSG00000186174.12	2929.59	2532.8	3326.38	1.30046	0.379022	1.2566	0.329531	0.000175245	0.00625415	118893875	118925608	protein_coding	HGNC:23688
SLCO4A1	chr20	ENSG00000101187.16	407.466	486.8	328.133	0.660217	-0.598988	0.704264	-0.505811	0.000179753	0.00639362	62642503	62685785	protein_coding	HGNC:10953
ADAMTS20	chr12	ENSG00000173157.17	444.346	532.61	356.083	0.666075	-0.586244	0.70953	-0.495065	0.000183054	0.00649475	43353866	43552203	protein_coding	HGNC:17178
PCK2	chr14	ENSG00000100889.12	5040.31	4460.01	5620.61	1.26309	0.336962	1.22572	0.293626	0.000185345	0.00655963	24094053	24110598	protein_coding	HGNC:8725
HMOX1	chr22	ENSG00000100292.17	1795.48	1243.65	2347.3	1.87543	0.907219	1.69464	0.760976	0.000186785	0.00656738	35380361	35394207	protein_coding	HGNC:5013
FOXO3	chr6	ENSG00000118689.15	1303.75	1115.41	1492.1	1.32936	0.410727	1.27618	0.351832	0.000186934	0.00656738	108559835	108684774	protein_coding	HGNC:3821
MBP	chr18	ENSG00000197971.16	436.026	516.153	355.899	0.692005	-0.531145	0.731706	-0.450665	0.000186952	0.00656738	76978827	77133683	protein_coding	HGNC:6925
CAV2	chr7	ENSG00000105971.15	96.3437	61.0373	131.65	2.15259	1.10607	1.88933	0.917872	0.000189965	0.00665676	116287380	116508541	protein_coding	HGNC:1528
AJUBA	chr14	ENSG00000129474.16	2922.54	2559.16	3285.93	1.27436	0.349777	1.23434	0.303739	0.000193593	0.00676715	22971177	22982551	protein_coding	HGNC:20250
MYL9	chr20	ENSG00000101335.10	6451.14	5764.27	7138.01	1.24039	0.310795	1.20796	0.272572	0.000195415	0.00679737	36541497	36551447	protein_coding	HGNC:15754
DANCR	chr4	ENSG00000226950.7	6992.07	7801.7	6182.44	0.783021	-0.352876	0.807283	-0.308853	0.000194954	0.00679737	52712404	52720351	lncRNA	HGNC:28964
FAM98C	chr19	ENSG00000130244.12	140.4	100.268	180.532	1.80467	0.851738	1.63761	0.711592	0.000201025	0.00697544	38403135	38409088	protein_coding	HGNC:27119
FKBP11	chr12	ENSG00000134285.11	993.967	1137.48	850.459	0.738202	-0.437912	0.771966	-0.373392	0.000203059	0.00702882	48921518	48926474	protein_coding	HGNC:18624
IFRD1	chr7	ENSG00000006652.14	3880.98	3421.63	4340.33	1.27457	0.350008	1.23336	0.302595	0.000206539	0.00713186	112422968	112481017	protein_coding	HGNC:5456
EFCAB10	chr7	ENSG00000185055.11	125.585	86.7713	164.398	1.88925	0.917813	1.69809	0.763914	0.000211774	0.00729488	105565120	105600875	protein_coding	HGNC:34531
AL358473.1	chr1	ENSG00000229191.1	349.527	419.884	279.17	0.663799	-0.591182	0.708363	-0.497439	0.000215832	0.00741667	201023949	201028792	lncRNA	#N/A
PAIP2B	chr2	ENSG00000124374.9	1296.35	1465.35	1127.35	0.767322	-0.382096	0.796196	-0.328805	0.000222516	0.00762788	71182738	71227103	protein_coding	HGNC:29200
RPRD1A	chr18	ENSG00000141425.18	5302.71	5846.57	4758.85	0.813183	-0.298348	0.834677	-0.260709	0.000228529	0.00781513	35984387	36067576	protein_coding	HGNC:25560
SLC16A1	chr1	ENSG00000155380.11	23691.8	25862.4	21521.3	0.832424	-0.264609	0.849965	-0.234525	0.00022995	0.00783695	112911847	112957013	protein_coding	HGNC:10922
AC008969.1	chr19	ENSG00000176593.8	534.334	623.474	445.194	0.711579	-0.490905	0.749468	-0.416061	0.000230271	0.00783695	58002061	58011232	lncRNA	#N/A
CCND1	chr11	ENSG00000110092.4	5114.07	5659.02	4569.11	0.809452	-0.304983	0.831457	-0.266286	0.000231347	0.0078497	69641156	69654474	protein_coding	HGNC:1582
ID2	chr2	ENSG00000115738.10	728.951	849.527	608.374	0.721703	-0.470524	0.758717	-0.398366	0.000231752	0.0078497	8678845	8684461	protein_coding	HGNC:5361
CEP120	chr5	ENSG00000168944.15	1045.86	906.387	1185.34	1.30753	0.386847	1.25966	0.333033	0.000232617	0.00786024	123344885	123423592	protein_coding	HGNC:26690
KLHL15	chrX	ENSG00000174010.9	411.145	488.596	333.694	0.688034	-0.539448	0.729275	-0.455464	0.000233751	0.00787979	23983720	24027186	protein_coding	HGNC:29347
CXCL5	chr4	ENSG00000163735.7	716.612	830.572	602.651	0.734439	-0.445286	0.768897	-0.379137	0.000237936	0.00800186	73995642	73998677	protein_coding	HGNC:10642
IFITM1	chr11	ENSG00000185885.16	2270.23	2544.23	1996.23	0.754446	-0.406511	0.786092	-0.347229	0.000243892	0.00818276	313506	315272	protein_coding	HGNC:5412
FZD7	chr2	ENSG00000155760.2	11935.5	13095.9	10775.1	0.823156	-0.280762	0.84272	-0.246874	0.000250166	0.00837348	202034587	202038445	protein_coding	HGNC:4045
ADAMTS8	chr11	ENSG00000134917.10	642.763	750.223	535.303	0.716464	-0.481035	0.754535	-0.406341	0.000257829	0.00860967	130404923	130428609	protein_coding	HGNC:224
PLEKHG3	chr14	ENSG00000126822.17	2923.12	2557.82	3288.43	1.26886	0.34353	1.2285	0.296901	0.000259813	0.00865555	64704102	64750249	protein_coding	HGNC:20364
NINJ1	chr9	ENSG00000131669.10	646.197	542.536	749.857	1.37707	0.461607	1.31164	0.391376	0.000261443	0.00868945	93121496	93134251	protein_coding	HGNC:7824
CDYL	chr6	ENSG00000153046.18	3165.9	3501.01	2830.79	0.808504	-0.306673	0.830871	-0.267304	0.000262457	0.00870276	4706159	4955551	protein_coding	HGNC:1811
PCDHAC2	chr5	ENSG00000243232.6	132.277	87.2313	177.323	1.9844	0.988702	1.75369	0.810394	0.000267122	0.00883682	140966470	141012347	protein_coding	HGNC:8677
ZNF195	chr11	ENSG00000005801.18	3530.4	3170.05	3890.74	1.22849	0.29689	1.19793	0.260538	0.000275544	0.00906599	3339261	3379222	protein_coding	HGNC:12986
CGNL1	chr15	ENSG00000128849.10	2885	3236.3	2533.71	0.7659	-0.384773	0.795424	-0.330205	0.000275966	0.00906599	57375967	57550727	protein_coding	HGNC:25931
CCDC84	chr11	ENSG00000186166.9	875.563	737.017	1014.11	1.35705	0.440478	1.29576	0.373794	0.000275837	0.00906599	118998138	119015793	protein_coding	HGNC:30460
AXL	chr19	ENSG00000167601.12	1357.33	1188.14	1526.51	1.28385	0.360477	1.24004	0.310392	0.000280035	0.00915728	41219223	41261766	protein_coding	HGNC:905
GABPB1-AS1	chr15	ENSG00000244879.8	2142.52	2421.68	1863.37	0.752826	-0.409612	0.784086	-0.350917	0.000279457	0.00915728	50354959	50372202	lncRNA	HGNC:44157
SKIDA1	chr10	ENSG00000180592.17	233.482	285.82	181.143	0.630912	-0.66449	0.6816	-0.553003	0.00028457	0.00928418	21513475	21526368	protein_coding	HGNC:32697
TRIM2	chr4	ENSG00000109654.15	3071.14	3393.35	2748.93	0.804325	-0.31415	0.827707	-0.272808	0.000287716	0.0093653	153152342	153339317	protein_coding	HGNC:15974
PLAT	chr8	ENSG00000104368.18	204.123	154.678	253.569	1.63423	0.708614	1.50266	0.587521	0.000289326	0.00939613	42174718	42207676	protein_coding	HGNC:9051
PIEZO2	chr18	ENSG00000154864.12	374.451	447.291	301.61	0.674343	-0.568446	0.718369	-0.477204	0.000297403	0.0096364	10666483	11148762	protein_coding	HGNC:26270
NEFL	chr8	ENSG00000277586.2	933.267	802.112	1064.42	1.32805	0.409314	1.27291	0.348131	0.000299266	0.00967467	24950955	24957110	protein_coding	HGNC:7739
SLC1A4	chr2	ENSG00000115902.11	146.357	104.832	187.882	1.78478	0.83575	1.61093	0.687897	0.000305073	0.00980719	64988477	65023865	protein_coding	HGNC:10942
KSR1	chr17	ENSG00000141068.14	1260.56	1093.31	1427.81	1.29894	0.377338	1.25072	0.322754	0.000304839	0.00980719	27456470	27626438	protein_coding	HGNC:6465
MAP7D2	chrX	ENSG00000184368.16	176.531	130.755	222.307	1.70626	0.77084	1.55352	0.635537	0.000305438	0.00980719	20006713	20116907	protein_coding	HGNC:25899
HAS3	chr16	ENSG00000103044.11	2946.55	3303.41	2589.69	0.784264	-0.350589	0.809578	-0.304758	0.000311628	0.00994277	69105653	69118719	protein_coding	HGNC:4820
IGSF8	chr1	ENSG00000162729.14	2091.36	2329.74	1852.98	0.795191	-0.330627	0.819964	-0.286367	0.000311762	0.00994277	160091340	160098943	protein_coding	HGNC:17813
ERO1A	chr14	ENSG00000197930.13	1916.45	2137.35	1695.55	0.795333	-0.33037	0.820599	-0.285251	0.0003114	0.00994277	52639915	52695900	protein_coding	HGNC:13280
RRM1	chr11	ENSG00000167325.15	4723.76	5188.05	4259.46	0.820508	-0.28541	0.841905	-0.248271	0.000313769	0.00998434	4094707	4138932	protein_coding	HGNC:10451
KANK3	chr19	ENSG00000186994.11	87.0399	55.7877	118.292	2.0974	1.0686	1.83069	0.872384	0.00031968	0.0101497	8322584	8343262	protein_coding	HGNC:24796
CTSC	chr11	ENSG00000109861.16	11368.3	12441.9	10294.6	0.823984	-0.279311	0.847789	-0.238224	0.000321405	0.0101759	88293592	88337761	protein_coding	HGNC:2528
WASF3	chr13	ENSG00000132970.14	1365.1	1531.16	1199.04	0.783618	-0.351778	0.81139	-0.301533	0.000321941	0.0101759	26557683	26688948	protein_coding	HGNC:12734
GOLM1	chr9	ENSG00000135052.16	5860.77	6452.71	5268.83	0.818486	-0.288971	0.839878	-0.251749	0.000322888	0.0101832	86026146	86100173	protein_coding	HGNC:15451
THRB	chr3	ENSG00000151090.19	69.3605	40.6306	98.0903	2.32835	1.21931	1.98716	0.990711	0.000327705	0.0103122	24117153	24495756	protein_coding	HGNC:11799
DDX25	chr11	ENSG00000109832.14	469.967	385.966	553.968	1.46088	0.546835	1.37214	0.456424	0.000330653	0.0103728	125903348	125943702	protein_coding	HGNC:18698
PDZRN3	chr3	ENSG00000121440.15	473.273	554.323	392.223	0.707276	-0.499656	0.748363	-0.418189	0.000331095	0.0103728	73382431	73624941	protein_coding	HGNC:17704
IGFBP4	chr17	ENSG00000141753.7	3316.24	3660	2972.49	0.809893	-0.304197	0.832906	-0.263775	0.00033645	0.0105035	40443450	40457725	protein_coding	HGNC:5473
PLIN2	chr9	ENSG00000147872.10	1256.28	1099.2	1413.35	1.28621	0.36313	1.2403	0.310694	0.000336747	0.0105035	19108375	19149290	protein_coding	HGNC:248
AC107959.2	chr8	ENSG00000246130.1	67.2842	41.0526	93.5158	2.33763	1.22505	1.99181	0.99408	0.000337582	0.0105065	23068229	23083619	lncRNA	#N/A
SKA3	chr13	ENSG00000165480.16	2957.83	2638.22	3277.44	1.24547	0.31669	1.20907	0.273898	0.000338701	0.0105183	21153595	21176552	protein_coding	HGNC:20262
TRAF4	chr17	ENSG00000076604.15	4406.92	3961.65	4852.19	1.22342	0.290918	1.19214	0.253559	0.000341167	0.0105681	28744005	28750956	protein_coding	HGNC:12034
RNF165	chr18	ENSG00000141622.14	156.157	197.271	115.043	0.58029	-0.785154	0.63984	-0.644216	0.00034254	0.0105681	46326809	46463140	protein_coding	HGNC:31696
ZNF251	chr8	ENSG00000198169.9	293.309	353.287	233.331	0.659367	-0.600847	0.708424	-0.497315	0.000341914	0.0105681	144720907	144756417	protein_coding	HGNC:13045
EPHB2	chr1	ENSG00000133216.16	497.587	582.121	413.053	0.709598	-0.494927	0.750511	-0.414054	0.000346506	0.0106673	22710839	22921500	protein_coding	HGNC:3393
SEZ6	chr17	ENSG00000063015.20	99.0322	130.765	67.2998	0.509218	-0.973646	0.577087	-0.79314	0.000349207	0.0107272	28954901	29006440	protein_coding	HGNC:15955
HTR7	chr10	ENSG00000148680.16	1664.56	1854.85	1474.26	0.79361	-0.333498	0.819818	-0.286624	0.000356653	0.0109322	90740823	90858039	protein_coding	HGNC:5302
HERC5	chr4	ENSG00000138646.9	820.204	698.685	941.723	1.34207	0.424463	1.28231	0.358749	0.00037514	0.0114741	88457119	88506163	protein_coding	HGNC:24368
GNB4	chr3	ENSG00000114450.10	1608.13	1820.01	1396.24	0.765819	-0.384924	0.797865	-0.325783	0.000380673	0.0116183	179396088	179451476	protein_coding	HGNC:20731
DYRK3	chr1	ENSG00000143479.17	305.777	365.984	245.57	0.67016	-0.577423	0.718367	-0.477207	0.000382049	0.0116353	206635536	206684419	protein_coding	HGNC:3094
GJA1	chr6	ENSG00000152661.9	35693.9	38763.1	32624.8	0.841673	-0.248668	0.859494	-0.218441	0.000389451	0.0118353	121435595	121449727	protein_coding	HGNC:4274
DARS1	chr2	ENSG00000115866.11	5345.85	5880.06	4811.64	0.818599	-0.288772	0.840572	-0.250556	0.000403804	0.0122453	135905881	135986100	protein_coding	HGNC:2678
CELF2	chr10	ENSG00000048740.18	2068.45	1789.93	2346.97	1.30024	0.378774	1.2493	0.321117	0.000404892	0.0122521	10798397	11336675	protein_coding	HGNC:2550
PEG10	chr7	ENSG00000242265.5	7470.45	8161.05	6779.85	0.830356	-0.268197	0.84948	-0.235348	0.000409309	0.0123332	94656325	94669695	protein_coding	HGNC:14005
ARHGAP23	chr17	ENSG00000275832.5	2990.27	3326.82	2653.72	0.79795	-0.32563	0.823894	-0.279469	0.000408758	0.0123332	38419280	38512385	protein_coding	HGNC:29293
GPR37	chr7	ENSG00000170775.3	213.23	268.338	158.122	0.605261	-0.72437	0.664248	-0.590206	0.000410301	0.0123368	124743885	124765792	protein_coding	HGNC:4494
LMAN1	chr18	ENSG00000074695.6	4337.1	4774.64	3899.56	0.815726	-0.293844	0.83826	-0.25453	0.000412607	0.0123799	59327823	59359265	protein_coding	HGNC:6631
PDPN	chr1	ENSG00000162493.16	4083.31	4483.72	3682.9	0.821378	-0.283882	0.843591	-0.245384	0.000417312	0.0124947	13583465	13617957	protein_coding	HGNC:29602
SYNDIG1L	chr14	ENSG00000183379.9	124.168	159.441	88.8956	0.545945	-0.873173	0.612631	-0.706909	0.000423225	0.0126451	74405894	74426210	protein_coding	HGNC:32388
KCNQ2	chr20	ENSG00000075043.18	1573.55	1753.66	1393.44	0.794188	-0.332448	0.821085	-0.284397	0.000424916	0.0126541	63400210	63472677	protein_coding	HGNC:6296
UNG	chr12	ENSG00000076248.10	6158.79	6894.91	5422.67	0.787323	-0.344973	0.814762	-0.29555	0.000425311	0.0126541	109097574	109110992	protein_coding	HGNC:12572
C15orf39	chr15	ENSG00000167173.19	1123.6	1275.28	971.912	0.759389	-0.397089	0.79312	-0.334389	0.000442799	0.0131469	75195643	75212169	protein_coding	HGNC:24497
SRA1	chr5	ENSG00000213523.10	1414.83	1238.55	1591.11	1.28716	0.364192	1.23932	0.309547	0.000447398	0.0132557	140537340	140558252	protein_coding	HGNC:11281
CXCR2	chr2	ENSG00000180871.8	70.8157	45.0092	96.6221	2.16683	1.11558	1.86225	0.897045	0.000451218	0.013341	218125289	218137251	protein_coding	HGNC:6027
WDR76	chr15	ENSG00000092470.12	569.768	658.848	480.687	0.730917	-0.45222	0.770328	-0.376456	0.000457253	0.0134801	43826980	43868412	protein_coding	HGNC:25773
FRMD8	chr11	ENSG00000126391.14	604.108	510.119	698.098	1.37421	0.458602	1.30305	0.381895	0.000459723	0.0134801	65386621	65413525	protein_coding	HGNC:25462
VSNL1	chr2	ENSG00000163032.12	2606.47	2897.67	2315.27	0.793245	-0.334161	0.820733	-0.285016	0.000459563	0.0134801	17539126	17657018	protein_coding	HGNC:12722
SLC3A2	chr11	ENSG00000168003.16	15351.5	13780.2	16922.8	1.23135	0.300245	1.19449	0.256399	0.000458949	0.0134801	62856102	62888875	protein_coding	HGNC:11026
HAX1	chr1	ENSG00000143575.15	2775.87	2478.54	3073.21	1.23895	0.309114	1.2014	0.264718	0.000463173	0.0135533	154272589	154275875	protein_coding	HGNC:16915
AK4	chr1	ENSG00000162433.15	6790.01	7489.73	6090.28	0.814055	-0.296801	0.838305	-0.254452	0.000467874	0.0136627	65147549	65232145	protein_coding	HGNC:363
WDR1	chr4	ENSG00000071127.17	13061.8	11820.7	14303	1.20853	0.273248	1.17886	0.237397	0.000476461	0.0138315	10074339	10116949	protein_coding	HGNC:12754
JADE1	chr4	ENSG00000077684.16	9450.22	10314.7	8585.7	0.830024	-0.268776	0.850395	-0.233795	0.000475184	0.0138315	128809700	128875224	protein_coding	HGNC:30027
ERGIC1	chr5	ENSG00000113719.16	2819.73	3108.57	2530.89	0.813106	-0.298484	0.836962	-0.256766	0.000478786	0.0138315	172834251	172952683	protein_coding	HGNC:29205
ROBO1	chr3	ENSG00000169855.20	2901.85	3219.77	2583.93	0.796936	-0.327464	0.824342	-0.278685	0.000477901	0.0138315	78597239	79767998	protein_coding	HGNC:10249
PTPRM	chr18	ENSG00000173482.16	207.621	152.722	262.52	1.67581	0.744857	1.51802	0.602191	0.000479063	0.0138315	7566782	8406861	protein_coding	HGNC:9675
RNF216P1	chr7	ENSG00000196204.11	906.086	782.745	1029.43	1.32354	0.404405	1.26379	0.337753	0.000479503	0.0138315	4973988	5040675	transcribed_unprocessed_pseudogene	HGNC:33610
LRRC61	chr7	ENSG00000127399.15	463.042	541.086	384.998	0.714313	-0.485372	0.757039	-0.401561	0.000486575	0.0139504	150323263	150338156	protein_coding	HGNC:21704
COL6A1	chr21	ENSG00000142156.15	3766.4	4260.18	3272.62	0.775249	-0.367268	0.804807	-0.313286	0.000485444	0.0139504	45981769	46005050	protein_coding	HGNC:2211
SFN	chr1	ENSG00000175793.12	154.858	114.986	194.731	1.69322	0.75977	1.53206	0.615475	0.00048601	0.0139504	26863149	26864456	protein_coding	HGNC:10773
ISCU	chr12	ENSG00000136003.15	2470.33	2199.42	2741.23	1.24367	0.314606	1.20511	0.269166	0.000488174	0.0139681	108562582	108569384	protein_coding	HGNC:29882
WARS1	chr14	ENSG00000140105.18	8393.04	7558.64	9227.44	1.21981	0.28666	1.1872	0.247558	0.00048916	0.0139681	100333790	100376805	protein_coding	HGNC:12729
NCAPG2	chr7	ENSG00000146918.20	3976.09	4415.94	3536.25	0.796418	-0.328403	0.823596	-0.279991	0.000495833	0.0141302	158631169	158704804	protein_coding	HGNC:21904
SP4	chr7	ENSG00000105866.15	1239.08	1388.05	1090.11	0.784354	-0.350423	0.81419	-0.296563	0.00049901	0.0141923	21428043	21514822	protein_coding	HGNC:11209
TEAD3	chr6	ENSG00000007866.21	1362.03	1192.09	1531.96	1.28152	0.357861	1.23332	0.302545	0.000501202	0.0141977	35473597	35497079	protein_coding	HGNC:11716
RAB39B	chrX	ENSG00000155961.5	790.034	681.068	899.001	1.32272	0.403509	1.26424	0.338273	0.000500318	0.0141977	155258235	155264491	protein_coding	HGNC:16499
KCTD3	chr1	ENSG00000136636.13	3404.61	3738.62	3070.6	0.820143	-0.286052	0.842604	-0.247073	0.000505227	0.0142713	215567304	215621807	protein_coding	HGNC:21305
RYR2	chr1	ENSG00000198626.17	636.989	515.511	758.467	1.42666	0.512643	1.33941	0.421594	0.00050581	0.0142713	237042184	237833988	protein_coding	HGNC:10484
C1GALT1C1	chrX	ENSG00000171155.8	546.647	633.248	460.046	0.72773	-0.458524	0.769022	-0.378903	0.000508785	0.0143268	120625674	120630054	protein_coding	HGNC:24338
FERMT2	chr14	ENSG00000073712.15	6587.34	5933.84	7240.85	1.21664	0.282901	1.18484	0.244691	0.000513374	0.0144273	52857268	52952435	protein_coding	HGNC:15767
ARL2BP	chr16	ENSG00000102931.8	775.199	657.708	892.69	1.35943	0.442999	1.29022	0.367622	0.00051615	0.0144767	57245259	57253635	protein_coding	HGNC:17146
ZBED3	chr5	ENSG00000132846.6	704.633	597.15	812.117	1.36509	0.448995	1.29471	0.372626	0.000526753	0.0147449	77072072	77087285	protein_coding	HGNC:20711
SLC38A2	chr12	ENSG00000134294.14	21598.4	23489.4	19707.4	0.836886	-0.256898	0.856326	-0.223768	0.000533409	0.0149019	46358188	46372773	protein_coding	HGNC:13448
CADM3	chr1	ENSG00000162706.13	256.998	309.825	204.172	0.657479	-0.604983	0.710918	-0.492244	0.000535766	0.0149383	159171609	159203313	protein_coding	HGNC:17601
TP53BP1	chr15	ENSG00000067369.13	5015.63	5525.44	4505.82	0.812923	-0.298809	0.836856	-0.256948	0.000545735	0.0151864	43403061	43510728	protein_coding	HGNC:11999
CHROMR	chr2	ENSG00000223960.7	489.91	409.094	570.726	1.39174	0.476892	1.31244	0.392254	0.000549652	0.0152655	178413635	178440243	lncRNA	HGNC:54059
GAMT	chr19	ENSG00000130005.13	313.339	248.415	378.262	1.54049	0.623393	1.41774	0.503598	0.00055083	0.0152683	1397026	1401570	protein_coding	HGNC:4136
TANC1	chr2	ENSG00000115183.15	394.562	323.38	465.744	1.4387	0.524763	1.34756	0.430353	0.000559645	0.0154824	158968640	159232659	protein_coding	HGNC:29364
KMT5A	chr12	ENSG00000183955.13	722.671	615.381	829.96	1.34276	0.425198	1.27749	0.353314	0.000570511	0.0157523	123383773	123409353	protein_coding	HGNC:29489
AIFM2	chr10	ENSG00000042286.15	405.194	334.116	476.271	1.42913	0.515138	1.3397	0.421909	0.000578019	0.0159286	70098223	70132934	protein_coding	HGNC:21411
KDM3A	chr2	ENSG00000115548.17	2416.53	2692.96	2140.1	0.799728	-0.322419	0.82697	-0.274094	0.000580838	0.0159753	86440647	86492716	protein_coding	HGNC:20815
ATP1B3	chr3	ENSG00000069849.11	6627.53	7247.42	6007.64	0.825579	-0.276521	0.847539	-0.238648	0.000583427	0.0160155	141876124	141926549	protein_coding	HGNC:806
INAFM2	chr15	ENSG00000259330.3	1260.17	1412.77	1107.58	0.780345	-0.357815	0.811663	-0.301047	0.000585781	0.016049	40323692	40326715	protein_coding	HGNC:35165
RRAGD	chr6	ENSG00000025039.15	733.536	837.853	629.219	0.753825	-0.407699	0.790862	-0.338502	0.000588782	0.0161002	89364616	89412273	protein_coding	HGNC:19903
ASPH	chr8	ENSG00000198363.18	2510.24	2767.68	2252.79	0.813969	-0.296954	0.838607	-0.253933	0.000602372	0.0164401	61500556	61714640	protein_coding	HGNC:757
EPS15	chr1	ENSG00000085832.17	2976.36	2683.32	3269.39	1.22034	0.287282	1.1866	0.246837	0.00060846	0.0165744	51354263	51519266	protein_coding	HGNC:3419
P3H2	chr3	ENSG00000090530.10	2203.65	2512.28	1895.02	0.776295	-0.365322	0.809446	-0.304994	0.000610333	0.0165936	189956728	190122437	protein_coding	HGNC:19317
ERVMER34-1	chr4	ENSG00000226887.8	1208.81	1372.05	1045.56	0.766824	-0.383032	0.801714	-0.31884	0.000631887	0.0171467	52722618	52751586	protein_coding	HGNC:42970
ATXN7L1	chr7	ENSG00000146776.14	1238.13	1384.37	1091.88	0.788424	-0.342957	0.818418	-0.289089	0.000635599	0.0172146	105605067	105876604	protein_coding	HGNC:22210
ARL8A	chr1	ENSG00000143862.8	1387.54	1227.15	1547.94	1.26462	0.338705	1.22109	0.288174	0.000637395	0.0172303	202133404	202144743	protein_coding	HGNC:25192
FAM210B	chr20	ENSG00000124098.10	465.919	379.905	551.933	1.44332	0.529391	1.34853	0.431384	0.00063945	0.017253	56358974	56368663	protein_coding	HGNC:16102
GALNT12	chr9	ENSG00000119514.7	490.754	570.363	411.144	0.720854	-0.472221	0.76468	-0.387072	0.000645805	0.0173914	98807670	98850081	protein_coding	HGNC:19877
GNAL	chr18	ENSG00000141404.16	670.146	769.219	571.073	0.746954	-0.420908	0.785496	-0.348325	0.000654282	0.0175863	11689264	11885685	protein_coding	HGNC:4388
FYTTD1	chr3	ENSG00000122068.13	1270.99	1112.64	1429.34	1.2803	0.356485	1.23083	0.299636	0.000655661	0.0175901	197737179	197787596	protein_coding	HGNC:25407
DUSP7	chr3	ENSG00000164086.10	653.873	748.625	559.12	0.739866	-0.434665	0.780161	-0.358156	0.000666598	0.0177886	52048919	52056571	protein_coding	HGNC:3073
SOX2	chr3	ENSG00000181449.4	11294.7	12285.5	10303.8	0.838716	-0.253746	0.85838	-0.220312	0.00066661	0.0177886	181711925	181714436	protein_coding	HGNC:11195
SNHG3	chr1	ENSG00000242125.3	3018.98	3330.58	2707.38	0.805329	-0.31235	0.832057	-0.265246	0.000666822	0.0177886	28505980	28510892	lncRNA	HGNC:10118
SPAG1	chr8	ENSG00000104450.12	91.8129	61.7025	121.923	2.0111	1.00798	1.73166	0.792159	0.00067723	0.0179649	100157906	100259278	protein_coding	HGNC:11212
IGFBP6	chr12	ENSG00000167779.9	185.318	137.296	233.341	1.67577	0.744825	1.50801	0.592651	0.000675111	0.0179649	53097436	53102345	protein_coding	HGNC:5475
CLIC1	chr6	ENSG00000213719.8	6764.76	6129.66	7399.87	1.20701	0.271439	1.17671	0.234765	0.000676352	0.0179649	31730581	31739763	protein_coding	HGNC:2062
SLC4A11	chr20	ENSG00000088836.14	484.547	405.16	563.935	1.38979	0.474863	1.30859	0.388015	0.000684426	0.0180882	3227417	3239559	protein_coding	HGNC:16438
AC005224.3	chr17	ENSG00000266709.1	104.125	135.888	72.3629	0.520731	-0.94139	0.598409	-0.740797	0.00068426	0.0180882	14303854	14305505	lncRNA	#N/A
IER5	chr1	ENSG00000162783.11	699.708	600.657	798.758	1.33402	0.415775	1.26875	0.343407	0.0006983	0.0184206	181088700	181092900	protein_coding	HGNC:5393
MARCKS	chr6	ENSG00000277443.3	7877.12	8563.67	7190.56	0.838063	-0.254869	0.856818	-0.22294	0.000701454	0.0184695	113857345	113863475	protein_coding	HGNC:6759
YPEL1	chr22	ENSG00000100027.16	328.693	388.535	268.85	0.675582	-0.565796	0.729413	-0.455192	0.000719575	0.0189115	21697536	21735794	protein_coding	HGNC:12845
ARMH4	chr14	ENSG00000139971.15	529.673	612.039	447.307	0.731554	-0.450963	0.774244	-0.369141	0.000722527	0.018919	57999735	58298139	protein_coding	HGNC:19846
AC040160.1	chr16	ENSG00000196155.13	189.853	145.21	234.496	1.6026	0.680418	1.45853	0.54452	0.000721332	0.018919	67277510	67289499	protein_coding	#N/A
FAM124A	chr13	ENSG00000150510.16	1858.07	2060.02	1656.11	0.800959	-0.320199	0.829705	-0.26933	0.000737698	0.0192807	51222334	51284241	protein_coding	HGNC:26413
RRM2B	chr8	ENSG00000048392.12	4008.02	3574.13	4441.91	1.23422	0.3036	1.19635	0.258639	0.000750082	0.019563	102204502	102238961	protein_coding	HGNC:17296
GPX1	chr3	ENSG00000233276.5	7805.04	7050.5	8559.59	1.21347	0.279138	1.177	0.23511	0.000751255	0.019563	49357176	49358358	polymorphic_pseudogene	HGNC:4553
FCHO1	chr19	ENSG00000130475.14	528.85	610.548	447.152	0.727742	-0.458501	0.771636	-0.374008	0.000754606	0.0195784	17747718	17788568	protein_coding	HGNC:29002
ARRDC1-AS1	chr9	ENSG00000203993.6	609.26	697.777	520.744	0.744933	-0.424818	0.785752	-0.347854	0.000754154	0.0195784	137615332	137618906	lncRNA	HGNC:23395
CAVIN3	chr11	ENSG00000170955.10	632.774	539.856	725.692	1.34825	0.431089	1.27794	0.35382	0.0007608	0.0196855	6318946	6320532	protein_coding	HGNC:9400
DUSP14	chr17	ENSG00000276023.5	925.043	803.383	1046.7	1.3007	0.379284	1.24317	0.314025	0.000761508	0.0196855	37489891	37513501	protein_coding	HGNC:17007
DSG2	chr18	ENSG00000046604.13	9929.99	10852.2	9007.74	0.826749	-0.274479	0.849512	-0.235293	0.00076595	0.0197643	31498177	31549008	protein_coding	HGNC:3049
EIF4B	chr12	ENSG00000063046.17	28869.1	31340.8	26397.5	0.842695	-0.246918	0.862732	-0.213016	0.000773483	0.0199224	53006158	53042209	protein_coding	HGNC:3285
EVL	chr14	ENSG00000196405.13	1251.09	1395.78	1106.39	0.791572	-0.337207	0.822685	-0.281589	0.00079389	0.020411	99971449	100144236	protein_coding	HGNC:20234
FOSL2	chr2	ENSG00000075426.12	393.112	320.566	465.659	1.45314	0.539178	1.35041	0.433398	0.000799032	0.0204958	28392448	28417317	protein_coding	HGNC:3798
ZBTB7B	chr1	ENSG00000160685.13	1048.27	915.119	1181.41	1.28755	0.36463	1.23328	0.302495	0.000800075	0.0204958	155002630	155018522	protein_coding	HGNC:18668
VLDLR	chr9	ENSG00000147852.16	3354.58	2993.62	3715.54	1.23804	0.308057	1.19572	0.257882	0.000818159	0.0208837	2621787	2660056	protein_coding	HGNC:12698
PIDD1	chr11	ENSG00000177595.18	557.088	472.108	642.068	1.35858	0.442103	1.28349	0.360077	0.000816802	0.0208837	799179	809753	protein_coding	HGNC:16491
SLC22A17	chr14	ENSG00000092096.16	873.109	985.048	761.17	0.76756	-0.381648	0.804233	-0.314314	0.000824451	0.0210065	23346306	23352912	protein_coding	HGNC:23095
UNC5B	chr10	ENSG00000107731.12	2802.75	2478.38	3127.11	1.25397	0.326507	1.20765	0.272207	0.000828278	0.0210662	71212570	71302864	protein_coding	HGNC:12568
CXCL12	chr10	ENSG00000107562.16	1587.03	1790.45	1383.61	0.770793	-0.375585	0.806864	-0.309603	0.000847122	0.0214685	44370165	44386493	protein_coding	HGNC:10672
FEZF1	chr7	ENSG00000128610.12	383.396	454.607	312.185	0.678065	-0.560504	0.733454	-0.447222	0.000846194	0.0214685	122301303	122310691	protein_coding	HGNC:22788
NRARP	chr9	ENSG00000198435.4	1109.54	1242.08	977.01	0.783899	-0.35126	0.816566	-0.292358	0.000849195	0.0214827	137299631	137302271	protein_coding	HGNC:33843
PGK1	chrX	ENSG00000102144.15	20770.6	22591.4	18949.9	0.839874	-0.251754	0.860716	-0.216391	0.000856605	0.0216316	77910739	78129295	protein_coding	HGNC:8896
PPP1R16B	chr20	ENSG00000101445.10	543.333	449.151	637.515	1.39376	0.478983	1.30775	0.387083	0.00086603	0.0218307	38805697	38923024	protein_coding	HGNC:15850
ABCA1	chr9	ENSG00000165029.16	437.785	335.709	539.861	1.48983	0.575147	1.37064	0.454848	0.000871018	0.0219175	104781006	104928155	protein_coding	HGNC:29
HRK	chr12	ENSG00000135116.9	293.042	235.735	350.35	1.48078	0.566358	1.36783	0.451886	0.000885858	0.0222515	116856144	116881441	protein_coding	HGNC:5185
PPM1J	chr1	ENSG00000155367.15	251.404	302.714	200.094	0.664375	-0.58993	0.722971	-0.46799	0.000905432	0.022703	112709994	112715477	protein_coding	HGNC:20785
CFDP1	chr16	ENSG00000153774.9	2401.96	2642.25	2161.68	0.814032	-0.296843	0.840296	-0.251031	0.000908476	0.0227391	75293698	75433503	protein_coding	HGNC:1873
TIGAR	chr12	ENSG00000078237.7	816.462	708.98	923.945	1.30781	0.387154	1.2471	0.318581	0.000912027	0.0227878	4307763	4360028	protein_coding	HGNC:1185
FHL2	chr2	ENSG00000115641.19	1204.43	1063.72	1345.15	1.26532	0.339497	1.21696	0.283287	0.00092482	0.0230669	105357712	105438513	protein_coding	HGNC:3703
ZNF660	chr3	ENSG00000144792.9	564.277	478.292	650.261	1.34814	0.430972	1.27523	0.350756	0.00092904	0.0231315	44578223	44599694	protein_coding	HGNC:26720
C1orf21	chr1	ENSG00000116667.14	2340.44	2586.53	2094.34	0.809894	-0.304194	0.837271	-0.256233	0.000934565	0.0232283	184387029	184629019	protein_coding	HGNC:15494
ZNF839	chr14	ENSG00000022976.15	398.337	331.045	465.628	1.40416	0.489709	1.31395	0.393907	0.000941335	0.0233556	102317377	102342702	protein_coding	HGNC:20345
ATP8A1	chr4	ENSG00000124406.16	693.6	805.976	581.224	0.714142	-0.485717	0.763382	-0.389523	0.000945584	0.0234201	42408373	42657105	protein_coding	HGNC:13531
MKI67	chr10	ENSG00000148773.14	5451.27	6008.32	4894.22	0.80287	-0.316761	0.832037	-0.265281	0.000950657	0.0235047	128096659	128126423	protein_coding	HGNC:7107
MPZL1	chr1	ENSG00000197965.12	3294.35	3603.2	2985.5	0.828851	-0.270816	0.852047	-0.230995	0.000952684	0.0235139	167721192	167791919	protein_coding	HGNC:7226
LPP	chr3	ENSG00000145012.13	3854.11	2869.85	4838.38	1.61599	0.692417	1.45073	0.536778	0.000955106	0.0235327	188153284	188890671	protein_coding	HGNC:6679
E2F1	chr20	ENSG00000101412.13	1201.14	1357.61	1044.66	0.772145	-0.373056	0.808482	-0.306713	0.000966904	0.0237699	33675477	33686385	protein_coding	HGNC:3113
LCAT	chr16	ENSG00000213398.8	180.608	136.423	224.794	1.64089	0.71448	1.47219	0.557965	0.000968082	0.0237699	67939750	67944131	protein_coding	HGNC:6522
WNK2	chr9	ENSG00000165238.16	1136.3	1278.54	994.069	0.76397	-0.388412	0.800812	-0.320465	0.000975288	0.0239055	93184916	93320572	protein_coding	HGNC:14542
FAM228B	chr2	ENSG00000219626.9	129.579	94.1975	164.96	1.77117	0.824704	1.55694	0.63871	0.000988284	0.0241823	24076526	24169640	protein_coding	HGNC:24736
B3GALT5	chr21	ENSG00000183778.17	1456.68	1228.76	1684.6	1.29474	0.372659	1.23683	0.306646	0.000993452	0.0242669	39556442	39673137	protein_coding	HGNC:920
AKNA	chr9	ENSG00000106948.16	1760.95	1541.19	1980.71	1.27282	0.348023	1.22087	0.287915	0.0010128	0.0246969	114334156	114394405	protein_coding	HGNC:24108
FBXL19	chr16	ENSG00000099364.16	3920.28	4283.05	3557.51	0.829754	-0.269245	0.853114	-0.22919	0.00102733	0.0249655	30923055	30948783	protein_coding	HGNC:25300
NIBAN2	chr9	ENSG00000136830.12	2503.44	2769.76	2237.12	0.806675	-0.30994	0.835566	-0.259174	0.00102614	0.0249655	127505339	127578989	protein_coding	HGNC:25282
TMEM123	chr11	ENSG00000152558.15	5003.31	5465.55	4541.08	0.831227	-0.266685	0.854355	-0.227092	0.00103625	0.0251392	102396332	102470384	protein_coding	HGNC:30138
MPP2	chr17	ENSG00000108852.14	1402.6	1556.48	1248.72	0.802213	-0.317944	0.832524	-0.264436	0.00104821	0.025386	43875357	43909711	protein_coding	HGNC:7220
NADSYN1	chr11	ENSG00000172890.13	773.311	664.26	882.361	1.32585	0.406915	1.2573	0.330334	0.00105219	0.0254389	71453109	71524107	protein_coding	HGNC:29832
SH2D3A	chr19	ENSG00000125731.13	522.555	440.258	604.852	1.38954	0.47461	1.30042	0.378977	0.00108672	0.0261402	6752160	6767463	protein_coding	HGNC:16885
HGSNAT	chr8	ENSG00000165102.15	232.001	183.642	280.36	1.52956	0.613117	1.39546	0.480743	0.00108655	0.0261402	43140464	43202855	protein_coding	HGNC:26527
TCEAL5	chrX	ENSG00000204065.3	387.953	318.001	457.905	1.43701	0.523072	1.33293	0.414605	0.00108575	0.0261402	103273691	103276750	protein_coding	HGNC:22282
GIT1	chr17	ENSG00000108262.15	1962.83	2164.17	1761.49	0.814356	-0.296269	0.841507	-0.248952	0.00109211	0.0262255	29573469	29594054	protein_coding	HGNC:4272
SLC44A1	chr9	ENSG00000070214.16	4652.14	5080.15	4224.13	0.829299	-0.270036	0.852964	-0.229443	0.00110024	0.0262872	105244622	105439171	protein_coding	HGNC:18798
SIGMAR1	chr9	ENSG00000147955.17	2589.69	2848.62	2330.76	0.816127	-0.293135	0.842872	-0.246614	0.00109996	0.0262872	34634722	34637809	protein_coding	HGNC:8157
NQO1	chr16	ENSG00000181019.13	1830.51	1631.96	2029.06	1.24252	0.313269	1.19886	0.261664	0.00109839	0.0262872	69706996	69726668	protein_coding	HGNC:2874
MCF2	chrX	ENSG00000101977.21	80.3847	54.4426	106.327	1.95526	0.967364	1.67135	0.741012	0.00110379	0.0263277	139581770	139708227	protein_coding	HGNC:6940
SEMA3F	chr3	ENSG00000001617.12	1082.88	1213.7	952.058	0.78687	-0.345803	0.820559	-0.285322	0.0011062	0.026341	50155045	50189075	protein_coding	HGNC:10728
KCNK5	chr6	ENSG00000164626.9	1483.75	1667.2	1300.29	0.784048	-0.350986	0.818355	-0.289202	0.00110964	0.0263787	39188971	39229475	protein_coding	HGNC:6280
TVP23C	chr17	ENSG00000175106.16	187.969	146.349	229.589	1.57067	0.651384	1.42005	0.505944	0.00111919	0.0265611	15502264	15563595	protein_coding	HGNC:30453
CANX	chr5	ENSG00000127022.15	24948.9	26955.3	22942.6	0.85136	-0.232159	0.87152	-0.198394	0.00112116	0.0265636	179678628	179731641	protein_coding	HGNC:1473
PUM2	chr2	ENSG00000055917.15	5533.09	6034.58	5031.6	0.83106	-0.266975	0.854562	-0.226743	0.00112332	0.0265704	20248691	20352234	protein_coding	HGNC:14958
SGPL1	chr10	ENSG00000166224.17	3185.13	2884.74	3485.51	1.20698	0.271397	1.1729	0.230081	0.00116549	0.0275218	70815948	70881184	protein_coding	HGNC:10817
CITED2	chr6	ENSG00000164442.10	2273.55	2522.78	2024.32	0.801285	-0.319613	0.832041	-0.265273	0.0011687	0.0275519	139371807	139374648	protein_coding	HGNC:1987
ABR	chr17	ENSG00000159842.15	1400.86	1554.46	1247.26	0.803559	-0.315524	0.833115	-0.263413	0.00117304	0.0276082	1003518	1229738	protein_coding	HGNC:81
UGT8	chr4	ENSG00000174607.11	784.203	884.809	683.597	0.769849	-0.377353	0.808174	-0.307262	0.00119668	0.0281181	114598770	114678225	protein_coding	HGNC:12555
C4orf3	chr4	ENSG00000164096.13	2534.66	2807.78	2261.54	0.798605	-0.324446	0.830338	-0.268229	0.00124402	0.029182	119296419	119304445	protein_coding	HGNC:19225
ANP32E	chr1	ENSG00000143401.15	13718.6	14822	12615.2	0.851167	-0.232486	0.869989	-0.200931	0.00126087	0.0295285	150218417	150236156	protein_coding	HGNC:16673
SCN4A	chr17	ENSG00000007314.12	544.526	459.761	629.29	1.35377	0.436986	1.2741	0.349475	0.0012652	0.0295514	63938554	63972918	protein_coding	HGNC:10591
LACC1	chr13	ENSG00000179630.11	194.848	150.859	238.837	1.5841	0.663667	1.42579	0.511759	0.00126601	0.0295514	43879284	43893932	protein_coding	HGNC:26789
SLC39A7	chr6	ENSG00000112473.18	4318.41	4708.39	3928.43	0.832227	-0.264952	0.85628	-0.223845	0.00129387	0.0301519	33200445	33204439	protein_coding	HGNC:4927
TEX15	chr8	ENSG00000133863.8	761.311	863.361	659.262	0.754088	-0.407196	0.797169	-0.327043	0.00130786	0.0304282	30831544	30913003	protein_coding	HGNC:11738
ANKRD10	chr13	ENSG00000088448.14	4823.37	5252.04	4394.7	0.83332	-0.263057	0.857032	-0.222579	0.00131157	0.0304644	110878540	110915069	protein_coding	HGNC:20265
HEBP1	chr12	ENSG00000013583.10	880.773	992.948	768.598	0.767111	-0.382492	0.806937	-0.309471	0.0013221	0.0305591	12974870	13000265	protein_coding	HGNC:17176
FGF2	chr4	ENSG00000138685.15	7707.42	6850.14	8564.7	1.23111	0.299959	1.1869	0.247203	0.0013209	0.0305591	122826708	122898236	protein_coding	HGNC:3676
AL118516.1	chr22	ENSG00000260708.1	126.146	159.408	92.8843	0.57536	-0.797463	0.657345	-0.605278	0.00131889	0.0305591	46761894	46762563	lncRNA	#N/A
SEMA5A	chr5	ENSG00000112902.12	259.599	312.041	207.157	0.654858	-0.610746	0.722224	-0.469482	0.00132516	0.0305799	9035033	9546075	protein_coding	HGNC:10736
CENPV	chr17	ENSG00000166582.10	3651.81	4001.92	3301.71	0.82208	-0.28265	0.849038	-0.236098	0.00133221	0.0306927	16342534	16353656	protein_coding	HGNC:29920
NLGN4X	chrX	ENSG00000146938.16	6159.96	6664.87	5655.05	0.839038	-0.253191	0.860279	-0.217123	0.00133594	0.0307287	5840637	6228867	protein_coding	HGNC:14287
GALNT18	chr11	ENSG00000110328.6	152.865	190.209	115.52	0.610822	-0.711175	0.685916	-0.543897	0.00135085	0.0310216	11270877	11622005	protein_coding	HGNC:30488
IMPA2	chr18	ENSG00000141401.12	2327.83	2568.11	2087.55	0.808937	-0.3059	0.83846	-0.254186	0.00138276	0.0317029	11981025	12030877	protein_coding	HGNC:6051
CSNK1G1	chr15	ENSG00000169118.18	676.285	579.102	773.467	1.32895	0.410284	1.25576	0.328564	0.00139541	0.0319414	64165525	64356173	protein_coding	HGNC:2454
WDR45B	chr17	ENSG00000141580.16	3625.28	3957.74	3292.83	0.830968	-0.267134	0.855462	-0.225224	0.00139826	0.031955	82614562	82648553	protein_coding	HGNC:25072
ANXA4	chr2	ENSG00000196975.16	418.133	349.27	486.996	1.39382	0.479043	1.29923	0.377658	0.00141473	0.0322794	69644425	69827112	protein_coding	HGNC:542
CHMP6	chr17	ENSG00000176108.9	571.22	487.763	654.677	1.33761	0.419656	1.26185	0.335542	0.00141872	0.0323186	80991598	81009517	protein_coding	HGNC:25675
GNL3	chr3	ENSG00000163938.17	8818.19	9575.28	8061.1	0.841639	-0.248727	0.863589	-0.211583	0.0014246	0.0324005	52681156	52694497	protein_coding	HGNC:29931
AC093866.1	chr4	ENSG00000251095.7	584.35	320.262	848.438	2.74309	1.4558	2.05605	1.03988	0.00143213	0.0325197	89410960	89726752	lncRNA	#N/A
PDP1	chr8	ENSG00000164951.16	1032.38	875.093	1189.67	1.32086	0.401473	1.24976	0.321654	0.00143502	0.0325333	93857807	93926068	protein_coding	HGNC:9279
ANP32A	chr15	ENSG00000140350.15	13699.8	14893.9	12505.7	0.8367	-0.257218	0.859258	-0.218837	0.0014381	0.0325511	68778535	68820897	protein_coding	HGNC:13233
ANKRD13B	chr17	ENSG00000198720.13	830.552	934.389	726.716	0.779317	-0.359717	0.817148	-0.29133	0.00144656	0.0326905	29589769	29614761	protein_coding	HGNC:26363
LINC01315	chr22	ENSG00000229891.2	242.168	289.154	195.182	0.674312	-0.568513	0.737301	-0.439674	0.00146705	0.0331009	42364390	42369284	lncRNA	HGNC:50513
HS6ST2	chrX	ENSG00000171004.18	345.969	286.293	405.644	1.4103	0.496006	1.30807	0.387442	0.00152795	0.0344202	132626016	132961395	protein_coding	HGNC:19133
MYCN	chr2	ENSG00000134323.12	4845.02	5287.58	4402.46	0.831985	-0.265371	0.856652	-0.223219	0.0015337	0.0344403	15940550	15947007	protein_coding	HGNC:7559
CTDSPL2	chr15	ENSG00000137770.14	2593.71	2839.45	2347.98	0.825959	-0.275859	0.85202	-0.231041	0.00153357	0.0344403	44427622	44529038	protein_coding	HGNC:26936
BACH2	chr6	ENSG00000112182.15	238.622	179.678	297.567	1.58999	0.669015	1.42018	0.50607	0.0015373	0.0344667	89926528	90296908	protein_coding	HGNC:14078
RIF1	chr2	ENSG00000080345.18	6837.01	7414.59	6259.43	0.834143	-0.261633	0.860085	-0.217449	0.00154114	0.0344982	151409883	151508013	protein_coding	HGNC:23207
MEF2B	chr19	ENSG00000213999.17	127.921	92.302	163.539	1.7283	0.78935	1.50825	0.592876	0.00154954	0.0346317	19145567	19192131	protein_coding	HGNC:6995
SRGAP1	chr12	ENSG00000196935.9	424.105	344.626	503.583	1.44715	0.533215	1.33054	0.41201	0.00156403	0.0349005	63844700	64162217	protein_coding	HGNC:17382
USP4	chr3	ENSG00000114316.13	1542.82	1378.64	1707	1.23656	0.306335	1.19216	0.253572	0.00156885	0.0349531	49277144	49340712	protein_coding	HGNC:12627
NDRG1	chr8	ENSG00000104419.15	85.2282	57.3811	113.075	1.91457	0.937022	1.61904	0.695138	0.00157528	0.0349866	133237171	133302022	protein_coding	HGNC:7679
OSBPL1A	chr18	ENSG00000141447.18	2542.45	2780.16	2304.75	0.829021	-0.27052	0.854644	-0.226604	0.00157473	0.0349866	24162045	24397880	protein_coding	HGNC:16398
NEDD9	chr6	ENSG00000111859.17	342.528	400.108	284.949	0.708065	-0.498047	0.76456	-0.387298	0.00158288	0.0351003	11183298	11382348	protein_coding	HGNC:7733
ANKRD9	chr14	ENSG00000156381.9	1188.29	1320.18	1056.4	0.800044	-0.321849	0.833746	-0.26232	0.00158792	0.0351571	102501767	102509799	protein_coding	HGNC:20096
SNPH	chr20	ENSG00000101298.15	236.187	188.433	283.941	1.4952	0.580335	1.36058	0.444227	0.00162057	0.0357686	1266280	1309328	protein_coding	HGNC:15931
PLEKHG1	chr6	ENSG00000120278.16	59.3002	37.3678	81.2326	2.14422	1.10045	1.75222	0.809183	0.00162025	0.0357686	150599883	150843665	protein_coding	HGNC:20884
DNMT1	chr19	ENSG00000130816.16	6236.69	6783.48	5689.9	0.836886	-0.256897	0.86027	-0.217138	0.00162632	0.0358395	10133345	10231286	protein_coding	HGNC:2976
APBB3	chr5	ENSG00000113108.19	190.143	149.62	230.665	1.5427	0.625455	1.39157	0.476712	0.00163434	0.0359049	140558268	140564781	protein_coding	HGNC:20708
KCNF1	chr2	ENSG00000162975.5	51.8126	31.967	71.6583	2.33393	1.22276	1.8553	0.89165	0.0016336	0.0359049	10911934	10914225	protein_coding	HGNC:6246
GLCE	chr15	ENSG00000138604.10	564.6	643.849	485.352	0.753543	-0.408238	0.798445	-0.324735	0.00164748	0.0361375	69160584	69272217	protein_coding	HGNC:17855
NKX1-2	chr10	ENSG00000229544.9	1914.35	2124.91	1703.79	0.791969	-0.336484	0.827403	-0.273338	0.00165433	0.0362318	124445243	124450035	protein_coding	HGNC:31652
USP32	chr17	ENSG00000170832.13	3568.66	3914.09	3223.24	0.817443	-0.29081	0.84623	-0.240878	0.0016589	0.036276	60177327	60422470	protein_coding	HGNC:19143
CDC42EP4	chr17	ENSG00000179604.10	714.322	623.024	805.619	1.29461	0.372513	1.22977	0.298386	0.00168839	0.036864	73283624	73312005	protein_coding	HGNC:17147
SNRPG	chr2	ENSG00000143977.14	5566.27	6106.43	5026.11	0.817022	-0.291552	0.846199	-0.240932	0.00169244	0.0368958	70281362	70293740	protein_coding	HGNC:11163
ADM	chr11	ENSG00000148926.10	3492.83	3156.16	3829.49	1.2113	0.27656	1.17377	0.231148	0.00170139	0.0370339	10305073	10307397	protein_coding	HGNC:259
MCM6	chr2	ENSG00000076003.5	7485.51	8154.96	6816.06	0.838951	-0.253342	0.862835	-0.212844	0.00172306	0.0374435	135839626	135876443	protein_coding	HGNC:6949
GK	chrX	ENSG00000198814.12	475.511	545.768	405.253	0.741501	-0.431479	0.790513	-0.339139	0.00172548	0.0374435	30653359	30731456	protein_coding	HGNC:4289
RAB42	chr1	ENSG00000188060.7	263.055	312.792	213.319	0.683497	-0.548993	0.746972	-0.420874	0.00172999	0.0374839	28592200	28595443	protein_coding	HGNC:28702
SUSD6	chr14	ENSG00000100647.8	233.983	184.743	283.223	1.53262	0.616002	1.38156	0.466303	0.00173528	0.0374841	69611596	69715144	protein_coding	HGNC:19956
SERPINB8	chr18	ENSG00000166401.15	64.235	41.6622	86.8078	2.13636	1.09515	1.73296	0.793236	0.00173494	0.0374841	63970029	64019779	protein_coding	HGNC:8952
ZBTB38	chr3	ENSG00000177311.11	438.117	357.94	518.294	1.42035	0.506249	1.31126	0.390949	0.00173887	0.0374912	141324213	141449792	protein_coding	HGNC:26636
FADS3	chr11	ENSG00000221968.9	829.17	728.03	930.31	1.27738	0.353191	1.21833	0.284901	0.00174089	0.0374912	61873519	61892051	protein_coding	HGNC:3576
LAMC2	chr1	ENSG00000058085.15	775.282	656.665	893.899	1.33379	0.415533	1.25425	0.326829	0.00176125	0.0378721	183186238	183245127	protein_coding	HGNC:6493
KLF5	chr13	ENSG00000102554.14	62.1077	39.5336	84.6818	2.1431	1.0997	1.73909	0.798331	0.00176546	0.0379054	73054976	73077541	protein_coding	HGNC:6349
ITPRIPL1	chr2	ENSG00000198885.9	497.335	570.044	424.626	0.746227	-0.422314	0.794164	-0.332492	0.0017729	0.0380076	96325331	96330517	protein_coding	HGNC:29371
TGFB1	chr19	ENSG00000105329.10	310.224	252.049	368.399	1.43448	0.520531	1.32087	0.401489	0.00179047	0.0383188	41301587	41353922	protein_coding	HGNC:11766
XRCC2	chr7	ENSG00000196584.3	2153.4	2366.01	1940.79	0.814923	-0.295264	0.844546	-0.243753	0.00179282	0.0383188	152644776	152676141	protein_coding	HGNC:12829
JADE2	chr5	ENSG00000043143.20	2202.23	1975.23	2429.23	1.22745	0.29567	1.18656	0.246788	0.00179833	0.0383788	134524312	134583230	protein_coding	HGNC:22984
MAGEF1	chr3	ENSG00000177383.5	2091.56	2296.71	1886.41	0.820482	-0.285456	0.848946	-0.236256	0.00181228	0.0386184	184710364	184712064	protein_coding	HGNC:29639
PHF19	chr9	ENSG00000119403.15	464.526	390.632	538.419	1.37227	0.45656	1.28008	0.356233	0.00182356	0.0388005	120855651	120894896	protein_coding	HGNC:24566
MLEC	chr12	ENSG00000110917.8	11525.7	12493.6	10557.9	0.838965	-0.253317	0.863442	-0.211829	0.00184306	0.0391568	120687149	120701859	protein_coding	HGNC:28973
NPTX2	chr7	ENSG00000106236.4	594.61	679.052	510.167	0.752056	-0.411087	0.799285	-0.323218	0.00184877	0.0392194	98617285	98629869	protein_coding	HGNC:7953
CLIP1	chr12	ENSG00000130779.20	1344.13	1154.41	1533.86	1.30319	0.382042	1.23369	0.302983	0.00186633	0.0394151	122271432	122422632	protein_coding	HGNC:10461
NES	chr1	ENSG00000132688.11	11670.5	10364.6	12976.4	1.23877	0.308908	1.19082	0.251957	0.00186368	0.0394151	156668763	156677407	protein_coding	HGNC:7756
ASPHD1	chr16	ENSG00000174939.11	280.767	331.2	230.334	0.692436	-0.530248	0.755035	-0.405384	0.0018651	0.0394151	29900375	29919864	protein_coding	HGNC:27380
ACTG1	chr17	ENSG00000184009.12	84244.9	77182.2	91307.6	1.18198	0.241202	1.15253	0.20481	0.00189282	0.0399151	81509971	81523847	protein_coding	HGNC:144
TRIM71	chr3	ENSG00000206557.6	20362.3	22094.1	18630.5	0.836529	-0.257512	0.861146	-0.21567	0.0019098	0.0402136	32817997	32897824	protein_coding	HGNC:32669
ADGRL1	chr19	ENSG00000072071.16	3357.16	3672.33	3042	0.830771	-0.267478	0.856998	-0.222637	0.00196998	0.0414192	14147743	14206187	protein_coding	HGNC:20973
YPEL5	chr2	ENSG00000119801.13	1027.37	911.625	1143.11	1.25391	0.326435	1.20148	0.26481	0.00200002	0.0419887	30146941	30160533	protein_coding	HGNC:18329
ZNF587	chr19	ENSG00000198466.12	1122.83	1260.83	984.826	0.768016	-0.380791	0.811315	-0.301666	0.00204255	0.0428181	57849859	57865117	protein_coding	HGNC:30955
NELL2	chr12	ENSG00000184613.10	1738.02	1914.6	1561.44	0.81843	-0.289069	0.84657	-0.240298	0.00205165	0.0429454	44508275	44921848	protein_coding	HGNC:7751
CES3	chr16	ENSG00000172828.13	67.9558	44.6791	91.2324	2.01495	1.01075	1.65537	0.727155	0.00206853	0.043235	66961245	66975149	protein_coding	HGNC:1865
VIL1	chr2	ENSG00000127831.11	620.189	529.668	710.711	1.32866	0.409972	1.24911	0.320904	0.00208764	0.0435702	218419121	218453295	protein_coding	HGNC:12690
SLC29A1	chr6	ENSG00000112759.19	6195.54	6740.82	5650.26	0.83456	-0.260913	0.860172	-0.217303	0.00210049	0.0436665	44219553	44234142	protein_coding	HGNC:11003
ASTN2	chr9	ENSG00000148219.16	482.674	411.171	554.177	1.35055	0.433551	1.26228	0.336035	0.00209912	0.0436665	116425225	117415070	protein_coding	HGNC:17021
LYPD6	chr2	ENSG00000187123.15	312.492	371.383	253.602	0.677651	-0.561386	0.747177	-0.420478	0.00210148	0.0436665	149329985	149474138	protein_coding	HGNC:28751
SRSF4	chr1	ENSG00000116350.17	3752.37	4080.25	3424.49	0.837865	-0.25521	0.862837	-0.21284	0.00212238	0.0440362	29147743	29181900	protein_coding	HGNC:10786
MIR22HG	chr17	ENSG00000186594.14	114.265	84.8308	143.699	1.72342	0.785276	1.48658	0.571997	0.00212724	0.0440726	1711493	1717174	lncRNA	HGNC:28219
MT-ND4L	chrM	ENSG00000212907.2	5534.09	6157.39	4910.8	0.798459	-0.32471	0.835558	-0.259188	0.00213954	0.0442629	10470	10766	protein_coding	HGNC:7460
TMEM243	chr7	ENSG00000135185.12	486.814	557.362	416.266	0.747469	-0.419914	0.797903	-0.325715	0.00214494	0.04431	87196160	87220587	protein_coding	HGNC:21707
RARG	chr12	ENSG00000172819.17	1691.89	1861.99	1521.78	0.815544	-0.294166	0.846393	-0.2406	0.00215119	0.0443745	53210567	53232980	protein_coding	HGNC:9866
H1-10	chr3	ENSG00000184897.6	5690.13	6155.82	5224.44	0.847943	-0.23796	0.870135	-0.200688	0.00216224	0.0445377	129314771	129316286	protein_coding	HGNC:4722
SLC17A9	chr20	ENSG00000101194.18	498.599	569.581	427.617	0.750717	-0.41366	0.799749	-0.32238	0.00220414	0.0453351	62952707	62969585	protein_coding	HGNC:16192
ICMT	chr1	ENSG00000116237.16	7816.78	8449.43	7184.14	0.848435	-0.237124	0.871178	-0.198961	0.0022147	0.0454205	6221193	6235972	protein_coding	HGNC:5350
FST	chr5	ENSG00000134363.12	715.103	614.389	815.817	1.31652	0.39673	1.23994	0.310272	0.00221185	0.0454205	53480626	53487134	protein_coding	HGNC:3971
PGRMC2	chr4	ENSG00000164040.18	3537.55	3860.93	3214.18	0.831372	-0.266434	0.858168	-0.220669	0.00224765	0.0460297	128269237	128288829	protein_coding	HGNC:16089
FEN1	chr11	ENSG00000168496.4	4359.29	4728.22	3990.35	0.842538	-0.247187	0.86641	-0.206878	0.00228519	0.0467312	61792911	61797238	protein_coding	HGNC:3650
REXO2	chr11	ENSG00000076043.10	2906.99	2612.69	3201.29	1.22014	0.287045	1.17622	0.234163	0.0023078	0.0471257	114439386	114450279	protein_coding	HGNC:17851
E2F3	chr6	ENSG00000112242.15	2933.04	3195.97	2670.1	0.835111	-0.25996	0.861051	-0.215829	0.00231451	0.0471947	20401879	20493714	protein_coding	HGNC:3115
CALML4	chr15	ENSG00000129007.14	245.791	289.113	202.468	0.646607	-0.62904	0.726908	-0.460154	0.00232797	0.0473332	68190705	68206110	protein_coding	HGNC:18445
SCRN1	chr7	ENSG00000136193.17	2452.22	2165.03	2739.42	1.2489	0.320655	1.19541	0.257504	0.00232635	0.0473332	29920104	29990289	protein_coding	HGNC:22192
AMZ2	chr17	ENSG00000196704.12	1488.42	1326.88	1649.96	1.23815	0.308183	1.18868	0.249363	0.0023503	0.0477188	68247930	68257164	protein_coding	HGNC:28041
SPPL2B	chr19	ENSG00000005206.17	898.109	791.435	1004.78	1.26852	0.343152	1.2084	0.273098	0.00237636	0.0481789	2328615	2355095	protein_coding	HGNC:30627
GLP1R	chr6	ENSG00000112164.6	125.529	156.612	94.446	0.583747	-0.776585	0.679608	-0.557225	0.00238198	0.0482241	39048781	39091303	protein_coding	HGNC:4324
CCNG1	chr5	ENSG00000113328.19	15025.1	13728.5	16321.7	1.18851	0.249148	1.15503	0.207934	0.00241365	0.0487957	163437569	163446151	protein_coding	HGNC:1592
PHC1	chr12	ENSG00000111752.11	14830.3	16041.2	13619.4	0.850037	-0.234403	0.876628	-0.189963	0.00241966	0.0488475	8913896	8941467	protein_coding	HGNC:3182
BAZ2A	chr12	ENSG00000076108.11	4235.1	4633.19	3837.02	0.816394	-0.292663	0.847881	-0.238067	0.00242691	0.0489242	56595596	56636816	protein_coding	HGNC:962
FGFR2	chr10	ENSG00000066468.22	2977.86	3244.74	2710.98	0.832127	-0.265124	0.859553	-0.218342	0.0024599	0.0495191	121478334	121598458	protein_coding	HGNC:3689
EGFR	chr7	ENSG00000146648.18	192.507	150.892	234.121	1.53781	0.620873	1.3714	0.455645	0.00246865	0.0496247	55019017	55211628	protein_coding	HGNC:3236
APP	chr21	ENSG00000142192.21	21438	23091.5	19784.4	0.856237	-0.223918	0.877722	-0.188164	0.00247495	0.049681	25880550	26171128	protein_coding	HGNC:620
RNF145	chr5	ENSG00000145860.11	4075.58	4414.24	3736.93	0.845985	-0.241295	0.869467	-0.201797	0.00249345	0.0499817	159157409	159210053	protein_coding	HGNC:20853
PSIP1	chr9	ENSG00000164985.15	24873.4	26777	22969.9	0.859714	-0.218072	0.880089	-0.184278	0.00250996	0.0501939	15464066	15510995	protein_coding	HGNC:9527
ADAM9	chr8	ENSG00000168615.12	1237.26	1104.56	1369.96	1.23645	0.306206	1.18555	0.245551	0.00251111	0.0501939	38996869	39105261	protein_coding	HGNC:216
FBXL19-AS1	chr16	ENSG00000260852.1	70.3433	93.6418	47.0448	0.495373	-1.01341	0.61396	-0.703783	0.0025225	0.0503506	30919319	30923269	lncRNA	HGNC:27557
PRKAR2B	chr7	ENSG00000005249.13	2012.07	2200.42	1823.73	0.828283	-0.271805	0.85671	-0.223122	0.0025677	0.051181	107044705	107161811	protein_coding	HGNC:9392
CDC42BPA	chr1	ENSG00000143776.18	2688.65	2366.82	3010.48	1.24018	0.310554	1.18878	0.24948	0.00259041	0.0515611	226989865	227318474	protein_coding	HGNC:1737
TMSB15A	chrX	ENSG00000158164.7	1267.66	1404.77	1130.56	0.783907	-0.351245	0.825466	-0.276719	0.00260431	0.0517652	102513682	102516739	protein_coding	HGNC:30744
ZBED4	chr22	ENSG00000100426.7	1865.74	2059.45	1672.03	0.804614	-0.313631	0.840224	-0.251154	0.00262628	0.0521289	49853844	49890080	protein_coding	HGNC:20721
PPM1H	chr12	ENSG00000111110.12	2061.95	2261.05	1862.86	0.824514	-0.278385	0.854391	-0.227032	0.00265487	0.0526228	62643994	62935150	protein_coding	HGNC:18583
BAZ1A	chr14	ENSG00000198604.11	1344.5	1500.56	1188.44	0.787624	-0.344421	0.828797	-0.270909	0.00266969	0.0528428	34752731	34875647	protein_coding	HGNC:960
CNTN2	chr1	ENSG00000184144.12	242.994	199.502	286.487	1.4598	0.545775	1.32335	0.404196	0.00268509	0.0530735	205042937	205078289	protein_coding	HGNC:2172
BCHE	chr3	ENSG00000114200.10	90.6779	115.711	65.6448	0.550108	-0.862213	0.657028	-0.605974	0.00269346	0.053165	165772904	165837462	protein_coding	HGNC:983
DNAJB5	chr9	ENSG00000137094.14	1220.55	1091.87	1349.23	1.23313	0.30232	1.18436	0.244107	0.0026981	0.0531826	34989641	34998900	protein_coding	HGNC:14887
EPB41	chr1	ENSG00000159023.21	4584.93	4980.46	4189.39	0.83402	-0.261845	0.861269	-0.215465	0.00271379	0.0534175	28887091	29120046	protein_coding	HGNC:3377
TCF20	chr22	ENSG00000100207.18	2890.34	3155.57	2625.1	0.823555	-0.280062	0.8539	-0.227861	0.00273373	0.0537355	42160013	42343616	protein_coding	HGNC:11631
LMNB2	chr19	ENSG00000176619.13	13525.8	14575.4	12476.1	0.854313	-0.227163	0.874967	-0.1927	0.00274142	0.0537614	2427638	2456959	protein_coding	HGNC:6638
FUT11	chr10	ENSG00000196968.11	401.452	464.093	338.811	0.726384	-0.461196	0.786505	-0.346471	0.00274262	0.0537614	73772276	73780251	protein_coding	HGNC:19233
GMPS	chr3	ENSG00000163655.16	5837.95	6301.01	5374.89	0.852844	-0.229646	0.87476	-0.193042	0.00275169	0.0538648	155870650	155944020	protein_coding	HGNC:4378
TTC39B	chr9	ENSG00000155158.20	537.559	458.113	617.006	1.34983	0.432781	1.25612	0.328975	0.00277374	0.0542217	15163622	15307360	protein_coding	HGNC:23704
DOK4	chr16	ENSG00000125170.11	804.354	899.079	709.628	0.786121	-0.347177	0.827533	-0.273111	0.00278605	0.0543873	57471922	57487327	protein_coding	HGNC:19868
NCL	chr2	ENSG00000115053.16	68945.4	74210.7	63680.1	0.859127	-0.219057	0.879479	-0.185279	0.00279872	0.0545596	231453531	231483641	protein_coding	HGNC:7667
SIL1	chr5	ENSG00000120725.13	129.929	98.1514	161.707	1.64315	0.716463	1.42487	0.51083	0.00280414	0.0545903	138946724	139293557	protein_coding	HGNC:24624
CA8	chr8	ENSG00000178538.10	79.7924	104.544	55.0404	0.530798	-0.913764	0.644405	-0.63396	0.0028184	0.0547928	60185412	60281400	protein_coding	HGNC:1382
GGA2	chr16	ENSG00000103365.15	5142.44	5560.43	4724.45	0.850382	-0.233817	0.874085	-0.194155	0.00283829	0.055104	23463542	23521995	protein_coding	HGNC:16064
ZNF302	chr19	ENSG00000089335.21	1540.61	1387.33	1693.9	1.2191	0.285819	1.17461	0.232182	0.00288031	0.0556084	34677639	34686397	protein_coding	HGNC:13848
CTNNAL1	chr9	ENSG00000119326.15	2729.55	2986.48	2472.62	0.83033	-0.268243	0.858971	-0.219318	0.00287817	0.0556084	108942569	109013522	protein_coding	HGNC:2512
PID1	chr2	ENSG00000153823.18	188.275	149.177	227.372	1.55982	0.641382	1.37528	0.459727	0.00288386	0.0556084	228850526	229271285	protein_coding	HGNC:26084
HPS3	chr3	ENSG00000163755.9	1689.54	1861.7	1517.37	0.817066	-0.291476	0.849681	-0.235007	0.00287771	0.0556084	149129638	149173732	protein_coding	HGNC:15597
TERT	chr5	ENSG00000164362.21	588.832	666.827	510.837	0.766427	-0.383779	0.814387	-0.296214	0.00287453	0.0556084	1253147	1295068	protein_coding	HGNC:11730
PIFO	chr1	ENSG00000173947.14	228.653	180.427	276.878	1.52828	0.611912	1.3566	0.439991	0.00291407	0.0561146	111346600	111353013	protein_coding	HGNC:27009
NPTX1	chr17	ENSG00000171246.6	236.54	346.203	126.877	0.326323	-1.61563	0.51491	-0.957608	0.00292579	0.056264	80466834	80477843	protein_coding	HGNC:7952
RAVER1	chr19	ENSG00000161847.14	1682.35	1847.97	1516.73	0.816597	-0.292303	0.849854	-0.234714	0.00293036	0.0562756	10316212	10333638	protein_coding	HGNC:30296
ADGRL2	chr1	ENSG00000117114.19	5668.93	6189.79	5148.06	0.824796	-0.27789	0.854984	-0.22603	0.00293571	0.0563022	81306160	81992436	protein_coding	HGNC:18582
PLAAT3	chr11	ENSG00000176485.11	2554.32	2309.52	2799.11	1.20323	0.266911	1.16335	0.218285	0.00296566	0.0567998	63573195	63616883	protein_coding	HGNC:17825
LRRFIP1	chr2	ENSG00000124831.19	3257.94	3546.05	2969.82	0.839699	-0.252055	0.865853	-0.207806	0.00297041	0.0568141	237627587	237813682	protein_coding	HGNC:6702
PCDHAC1	chr5	ENSG00000248383.4	123.062	85.8738	160.251	1.77689	0.829354	1.48389	0.569382	0.00297663	0.0568565	140926369	141012344	protein_coding	HGNC:8676
PAPOLA	chr14	ENSG00000090060.18	10424.1	11223	9625.24	0.857451	-0.221874	0.878397	-0.187055	0.00302312	0.0576668	96501433	96567111	protein_coding	HGNC:14981
MAPKAPK5-AS1	chr12	ENSG00000234608.8	805.521	900.389	710.653	0.786885	-0.345775	0.829068	-0.270438	0.0030314	0.0577472	111839764	111842902	lncRNA	HGNC:24091
KCND2	chr7	ENSG00000184408.10	331.882	385.076	278.688	0.724431	-0.46508	0.786278	-0.346889	0.00306216	0.0582548	120273175	120750337	protein_coding	HGNC:6238
NAT8L	chr4	ENSG00000185818.8	526.279	599.425	453.133	0.7604	-0.395169	0.811622	-0.30112	0.00307594	0.0584387	2059327	2069089	protein_coding	HGNC:26742
SCN5A	chr3	ENSG00000183873.16	375.262	432.473	318.05	0.735207	-0.443778	0.793809	-0.333136	0.00309395	0.0587023	38548057	38649687	protein_coding	HGNC:10593
TSPAN2	chr1	ENSG00000134198.10	433.184	496.461	369.908	0.745003	-0.424682	0.800199	-0.321569	0.00310939	0.0589166	115048011	115089503	protein_coding	HGNC:20659
CDC42EP3	chr2	ENSG00000163171.8	1278.1	1144.81	1411.38	1.23836	0.308436	1.18417	0.243877	0.0031286	0.0592015	37641882	37738468	protein_coding	HGNC:16943
NUS1	chr6	ENSG00000153989.8	4534.83	4898.26	4171.41	0.851403	-0.232086	0.87469	-0.193156	0.0031557	0.0595485	117675469	117710727	protein_coding	HGNC:21042
KLF15	chr3	ENSG00000163884.4	364.764	420.394	309.135	0.73339	-0.447348	0.792827	-0.334922	0.00315574	0.0595485	126342635	126357408	protein_coding	HGNC:14536
ZNF608	chr5	ENSG00000168916.15	1281.34	1424.11	1138.56	0.79969	-0.322487	0.837853	-0.255231	0.00315953	0.0595485	124636913	124748807	protein_coding	HGNC:29238
TP53I11	chr11	ENSG00000175274.18	1462.81	1319.34	1606.28	1.21777	0.284241	1.17166	0.228556	0.00316619	0.0595939	44885903	44951306	protein_coding	HGNC:16842
ZNF425	chr7	ENSG00000204947.9	281.956	233.189	330.724	1.41242	0.498174	1.28802	0.365159	0.00317034	0.0595939	149102784	149126324	protein_coding	HGNC:20690
COQ5	chr12	ENSG00000110871.15	1068.64	954.495	1182.78	1.24293	0.313749	1.18863	0.249304	0.00318308	0.0595967	120503279	120534434	protein_coding	HGNC:28722
PAIP2	chr5	ENSG00000120727.13	5566.91	6014.25	5119.57	0.849011	-0.236145	0.873085	-0.195805	0.00317568	0.0595967	139341587	139369720	protein_coding	HGNC:17970
TTC12	chr11	ENSG00000149292.16	147.547	111.52	183.575	1.6087	0.685895	1.39743	0.48278	0.00318237	0.0595967	113314529	113383544	protein_coding	HGNC:23700
NUP210	chr3	ENSG00000132182.12	2456.18	2689.98	2222.39	0.819839	-0.286588	0.852349	-0.230484	0.00320331	0.0598965	13316235	13420322	protein_coding	HGNC:30052
PPCDC	chr15	ENSG00000138621.12	466.945	396.449	537.44	1.34544	0.428083	1.24959	0.321459	0.00329199	0.0614735	75023586	75117462	protein_coding	HGNC:28107
TANC2	chr17	ENSG00000170921.15	245.685	194.402	296.967	1.49371	0.578905	1.33371	0.415448	0.00332519	0.062012	63009556	63427699	protein_coding	HGNC:30212
KLF4	chr9	ENSG00000136826.15	81.713	57.8313	105.595	1.83089	0.872544	1.50991	0.594458	0.00333163	0.0620506	107484852	107490482	protein_coding	HGNC:6348
ZGLP1	chr19	ENSG00000220201.7	109.526	80.2397	138.813	1.71472	0.777977	1.4492	0.535254	0.00334096	0.0621427	10304803	10309880	protein_coding	HGNC:37245
NAGK	chr2	ENSG00000124357.13	870.826	770.163	971.488	1.2626	0.336394	1.19951	0.262441	0.00336399	0.0624893	71064344	71079808	protein_coding	HGNC:17174
PCSK9	chr1	ENSG00000169174.11	3545.95	3922.83	3169.07	0.818868	-0.288296	0.852533	-0.230173	0.00340696	0.0631456	55039447	55064852	protein_coding	HGNC:20001
SHTN1	chr10	ENSG00000187164.20	654.851	561.351	748.352	1.36139	0.445084	1.25368	0.326165	0.00340823	0.0631456	116881477	117126586	protein_coding	HGNC:29319
DNAJB6	chr7	ENSG00000105993.15	9642.85	10377.9	8907.81	0.85876	-0.219673	0.879031	-0.186013	0.00341421	0.063174	157335381	157417439	protein_coding	HGNC:14888
SOX3	chrX	ENSG00000134595.8	1226.1	1348.9	1103.31	0.813562	-0.297676	0.849241	-0.235755	0.00341989	0.0631966	140502985	140505116	protein_coding	HGNC:11199
OBI1	chr13	ENSG00000152193.8	918.491	1027	809.986	0.792339	-0.33581	0.834555	-0.260921	0.00343464	0.0633868	78614289	78659155	protein_coding	HGNC:20308
PSAT1	chr9	ENSG00000135069.14	28515	26142.7	30887.2	1.18358	0.243155	1.14856	0.199828	0.00346126	0.0637123	78297125	78330093	protein_coding	HGNC:19129
CACNB3	chr12	ENSG00000167535.8	257.394	303.557	211.231	0.700013	-0.514546	0.771668	-0.373948	0.00346033	0.0637123	48813794	48828941	protein_coding	HGNC:1403
PCYT1A	chr3	ENSG00000161217.12	1463.78	1308.18	1619.38	1.23172	0.300672	1.18036	0.239224	0.00349221	0.0641157	196214222	196287957	protein_coding	HGNC:8754
GAS1	chr9	ENSG00000180447.7	152.224	185.389	119.059	0.630669	-0.665046	0.724807	-0.46433	0.00348824	0.0641157	86944362	86947506	protein_coding	HGNC:4165
TMEM38A	chr19	ENSG00000072954.7	196.288	234.565	158.011	0.665399	-0.587709	0.748475	-0.417974	0.00352489	0.0646321	16661139	16690023	protein_coding	HGNC:28462
NCAPD3	chr11	ENSG00000151503.12	2122.21	2323.88	1920.53	0.819396	-0.287366	0.852898	-0.229555	0.00354733	0.0648759	134150119	134225454	protein_coding	HGNC:28952
NRIP1	chr21	ENSG00000180530.11	508.315	431.138	585.492	1.34038	0.422641	1.24467	0.315762	0.00354556	0.0648759	14961235	15065936	protein_coding	HGNC:8001
DPYSL3	chr5	ENSG00000113657.13	25919.6	27886.9	23952.4	0.856176	-0.224021	0.878296	-0.187222	0.00356142	0.064937	147390808	147510068	protein_coding	HGNC:3015
PPIG	chr2	ENSG00000138398.16	5483.46	5916.13	5050.8	0.852335	-0.230508	0.875725	-0.19145	0.00356897	0.064937	169584344	169641406	protein_coding	HGNC:14650
STX3	chr11	ENSG00000166900.17	2540.45	2296.61	2784.29	1.2112	0.276441	1.16684	0.222604	0.00356647	0.064937	59713456	59805882	protein_coding	HGNC:11438
XKR4	chr8	ENSG00000206579.9	114.628	82.828	146.429	1.76009	0.815646	1.46055	0.546509	0.00356366	0.064937	55102028	55542054	protein_coding	HGNC:29394
PTGES3	chr12	ENSG00000110958.16	22975.1	24795.3	21154.9	0.848562	-0.236908	0.87315	-0.195698	0.00361579	0.0657046	56663341	56688408	protein_coding	HGNC:16049
NEU1	chr6	ENSG00000204386.11	1620.38	1467.58	1773.18	1.20785	0.27244	1.16404	0.219144	0.00363523	0.0659735	31857659	31862822	protein_coding	HGNC:7758
AC104461.1	chr1	ENSG00000230623.6	866.695	963.502	769.887	0.795036	-0.330909	0.836804	-0.257038	0.00366039	0.0663451	200333193	200478669	lncRNA	#N/A
CUL9	chr6	ENSG00000112659.14	282.418	221.905	342.93	1.52106	0.605073	1.3386	0.420729	0.00368063	0.0664864	43182184	43224587	protein_coding	HGNC:15982
NEURL1B	chr5	ENSG00000214357.9	289.784	339.246	240.322	0.709281	-0.495571	0.780081	-0.358304	0.00368185	0.0664864	172641263	172691540	protein_coding	HGNC:35422
MIR600HG	chr9	ENSG00000236901.6	1091.18	1208.55	973.806	0.803386	-0.315834	0.84236	-0.247491	0.00368224	0.0664864	123109494	123115477	lncRNA	HGNC:23642
SLFN13	chr17	ENSG00000154760.14	1645.78	1810.79	1480.77	0.821015	-0.28452	0.854266	-0.227243	0.00369464	0.0665411	35435096	35448837	protein_coding	HGNC:26481
DDX23	chr12	ENSG00000174243.10	4216.32	4565.24	3867.4	0.845755	-0.241689	0.871183	-0.198952	0.00369286	0.0665411	48829756	48852842	protein_coding	HGNC:17347
SMS	chrX	ENSG00000102172.16	12672.4	11713.7	13631.1	1.16222	0.216881	1.1345	0.182054	0.00370533	0.0665645	21940709	21994837	protein_coding	HGNC:11123
GAP43	chr3	ENSG00000172020.12	605.463	529.798	681.128	1.28579	0.36265	1.21299	0.278573	0.00370329	0.0665645	115623324	115721490	protein_coding	HGNC:4140
CTDSPL	chr3	ENSG00000144677.15	1254.82	1382.5	1127.14	0.812981	-0.298707	0.849734	-0.234916	0.00374383	0.0671713	37861880	37984469	protein_coding	HGNC:16890
MAP2K1	chr15	ENSG00000169032.9	3075.4	3335.86	2814.94	0.841956	-0.248183	0.868812	-0.202885	0.00375371	0.0672634	66386817	66492312	protein_coding	HGNC:6840
UHRF2	chr9	ENSG00000147854.17	2125.61	2314.65	1936.58	0.836944	-0.256797	0.865311	-0.20871	0.00377586	0.0674899	6413151	6507054	protein_coding	HGNC:12557
ZNF682	chr19	ENSG00000197124.12	717.117	632.569	801.664	1.26827	0.342862	1.20144	0.264759	0.00377481	0.0674899	19997058	20039505	protein_coding	HGNC:28857
YY1	chr14	ENSG00000100811.14	6220.72	6696.44	5745.01	0.858062	-0.220847	0.879657	-0.184988	0.00378603	0.0675866	100238298	100282788	protein_coding	HGNC:12856
TOM1L2	chr17	ENSG00000175662.17	93.6737	68.3874	118.96	1.73955	0.798718	1.4511	0.53715	0.00381553	0.0680276	17843511	17972422	protein_coding	HGNC:11984
SAMHD1	chr20	ENSG00000101347.9	1371.39	1509.42	1233.36	0.817374	-0.290932	0.85316	-0.229111	0.00388038	0.0690971	36889773	36951901	protein_coding	HGNC:15925
USO1	chr4	ENSG00000138768.14	10960.5	11769.7	10151.3	0.860033	-0.217535	0.881448	-0.182053	0.00388694	0.0691271	75724593	75814286	protein_coding	HGNC:30904
PAXIP1-AS1	chr7	ENSG00000273344.1	193.092	230.787	155.398	0.671345	-0.574874	0.755795	-0.403933	0.00392559	0.069727	155003448	155005703	lncRNA	HGNC:27328
MAP3K21	chr1	ENSG00000143674.11	1487.01	1632.33	1341.69	0.814262	-0.296434	0.850334	-0.233898	0.00394116	0.0698289	233327724	233385148	protein_coding	HGNC:29798
COL6A3	chr2	ENSG00000163359.16	149.952	117.374	182.53	1.63757	0.711554	1.39499	0.480258	0.00393843	0.0698289	237324003	237414207	protein_coding	HGNC:2213
IFT81	chr12	ENSG00000122970.16	800.247	891.387	709.107	0.79522	-0.330574	0.838136	-0.254743	0.00395355	0.0699611	110124335	110218793	protein_coding	HGNC:14313
SLC12A4	chr16	ENSG00000124067.17	1231.45	1096.33	1366.57	1.23954	0.309802	1.18327	0.242775	0.00396208	0.0700247	67943474	67969601	protein_coding	HGNC:10913
ZNF44	chr19	ENSG00000197857.14	256.665	212.512	300.818	1.41632	0.502147	1.28433	0.36102	0.00397012	0.0700796	12224686	12294887	protein_coding	HGNC:13110
CAVIN1	chr17	ENSG00000177469.13	2237.8	2012.89	2462.71	1.22498	0.29276	1.1759	0.23377	0.00399339	0.0704028	42402449	42423256	protein_coding	HGNC:9688
MOCOS	chr18	ENSG00000075643.6	834.022	741.024	927.02	1.25057	0.322581	1.18987	0.250808	0.00402033	0.0706835	36187497	36272157	protein_coding	HGNC:18234
RAB30	chr11	ENSG00000137502.10	430.883	367.335	494.431	1.34226	0.424668	1.24281	0.313602	0.00401992	0.0706835	82973133	83071923	protein_coding	HGNC:9770
STON1	chr2	ENSG00000243244.6	217.484	258.667	176.3	0.679089	-0.558327	0.762116	-0.391917	0.00402426	0.0706835	48529383	48598513	protein_coding	HGNC:17003
DCP1B	chr12	ENSG00000151065.14	625.825	544.385	707.265	1.29266	0.37034	1.21439	0.280232	0.00406114	0.0711552	1946053	2004535	protein_coding	HGNC:24451
C1orf115	chr1	ENSG00000162817.7	393.278	335.789	450.766	1.34289	0.425345	1.24308	0.313921	0.00406022	0.0711552	220690363	220699153	protein_coding	HGNC:25873
NEFM	chr8	ENSG00000104722.14	1449.59	1622.03	1277.14	0.801502	-0.319222	0.841116	-0.249623	0.00412012	0.0719675	24913758	24919098	protein_coding	HGNC:7734
GLI3	chr7	ENSG00000106571.14	868.078	969.161	766.996	0.776294	-0.365325	0.825912	-0.275939	0.00411301	0.0719675	41960949	42237870	protein_coding	HGNC:4319
ROBO3	chr11	ENSG00000154134.15	189.15	152.233	226.067	1.49741	0.582472	1.3243	0.405234	0.00413793	0.0719675	124865432	124881471	protein_coding	HGNC:13433
F2RL1	chr5	ENSG00000164251.5	816.182	907.893	724.472	0.798521	-0.324597	0.840171	-0.251245	0.00412962	0.0719675	76818933	76835315	protein_coding	HGNC:3538
NUDT21	chr16	ENSG00000167005.14	11168.8	11984.8	10352.8	0.864361	-0.210295	0.885487	-0.175457	0.00412298	0.0719675	56429133	56452199	protein_coding	HGNC:13870
ALDH1A3	chr15	ENSG00000184254.17	131.989	101.151	162.827	1.60132	0.679266	1.37628	0.460772	0.00413507	0.0719675	100877714	100916626	protein_coding	HGNC:409
BNIP3L	chr8	ENSG00000104765.16	2732.61	2995.58	2469.63	0.832744	-0.264055	0.8632	-0.212233	0.00418279	0.0724784	26383054	26505636	protein_coding	HGNC:1085
CBX1	chr17	ENSG00000108468.15	8620.67	9276.06	7965.27	0.856974	-0.222676	0.878629	-0.186674	0.0041777	0.0724784	48070052	48101478	protein_coding	HGNC:1551
PTPRB	chr12	ENSG00000127329.15	57.8678	77.383	38.3525	0.492843	-1.0208	0.638473	-0.647302	0.00418773	0.0724784	70515866	70637440	protein_coding	HGNC:9665
SALL3	chr18	ENSG00000256463.8	1361.86	1498.48	1225.24	0.812552	-0.299467	0.849477	-0.235353	0.00417404	0.0724784	78980275	79002677	protein_coding	HGNC:10527
CD320	chr19	ENSG00000167775.11	1875.14	2045.33	1704.95	0.832757	-0.264033	0.863256	-0.212139	0.00419661	0.0725437	8302127	8308358	protein_coding	HGNC:16692
NADK	chr1	ENSG00000008130.15	1588.3	1739.93	1436.67	0.824266	-0.278818	0.858841	-0.219538	0.00420292	0.0725643	1751232	1780457	protein_coding	HGNC:29831
GRK3	chr22	ENSG00000100077.15	1791.12	1957.73	1624.51	0.82579	-0.276152	0.85851	-0.220093	0.00424616	0.0732218	25564675	25729294	protein_coding	HGNC:290
KBTBD7	chr13	ENSG00000120696.9	950.521	1052.41	848.63	0.805084	-0.312789	0.844546	-0.243753	0.00431044	0.0737034	41189834	41194569	protein_coding	HGNC:25266
TUBB2A	chr6	ENSG00000137267.6	4387.25	4022.97	4751.53	1.17868	0.23717	1.14395	0.194025	0.00430977	0.0737034	3153666	3157544	protein_coding	HGNC:12412
TMSB4Y	chrY	ENSG00000154620.6	439.939	362.629	517.25	1.41555	0.501367	1.28507	0.361846	0.00430645	0.0737034	13703899	13706024	protein_coding	HGNC:11882
UBALD2	chr17	ENSG00000185262.9	721.582	633.143	810.02	1.27378	0.349121	1.20197	0.265407	0.0043069	0.0737034	76265348	76271298	protein_coding	HGNC:28438
CPEB1	chr15	ENSG00000214575.9	102.964	75.2292	130.699	1.716	0.779049	1.42663	0.512611	0.00430138	0.0737034	82543201	82648861	protein_coding	HGNC:21744
AC006001.2	chr7	ENSG00000226824.7	79.2845	56.6132	101.956	1.80523	0.852184	1.47024	0.556055	0.00430349	0.0737034	66654538	66671523	lncRNA	#N/A
AUXG01000058.1	chr7	ENSG00000286214.1	117.403	145.718	89.0878	0.605341	-0.72418	0.7161	-0.481767	0.00428472	0.0737034	130538954	130546900	lncRNA	#N/A
STK33	chr11	ENSG00000130413.15	699.716	616.13	783.302	1.27015	0.344996	1.20001	0.263044	0.00432463	0.0738569	8391868	8594289	protein_coding	HGNC:14568
RASGRP2	chr11	ENSG00000068831.19	466.515	544.96	388.069	0.701713	-0.511047	0.78104	-0.356532	0.00434343	0.0740889	64726911	64745456	protein_coding	HGNC:9879
ZNF316	chr7	ENSG00000205903.7	709.77	624.325	795.215	1.27482	0.350296	1.20314	0.266809	0.00435012	0.074114	6637318	6658279	protein_coding	HGNC:13843
PDE9A	chr21	ENSG00000160191.18	943.369	1047.59	839.148	0.793927	-0.332922	0.83792	-0.255115	0.00437194	0.0743072	42653621	42775509	protein_coding	HGNC:8795
INF2	chr14	ENSG00000203485.13	1398.93	1532.91	1264.95	0.824976	-0.277576	0.858786	-0.219629	0.00437037	0.0743072	104689606	104722535	protein_coding	HGNC:23791
ABTB2	chr11	ENSG00000166016.6	585.519	511.318	659.721	1.29278	0.370479	1.21311	0.278711	0.00438657	0.0744667	34150987	34358010	protein_coding	HGNC:23842
NSD2	chr4	ENSG00000109685.18	4999.84	5438.43	4561.25	0.833991	-0.261896	0.865191	-0.20891	0.00440526	0.0745793	1871393	1982207	protein_coding	HGNC:12766
MCTP1	chr5	ENSG00000175471.19	84.1156	60.3133	107.918	1.79973	0.847782	1.46163	0.547577	0.0044048	0.0745793	94703741	95284575	protein_coding	HGNC:26183
MACC1	chr7	ENSG00000183742.13	722.97	624.727	821.212	1.31753	0.397839	1.22456	0.292263	0.00440897	0.0745793	20134655	20217404	protein_coding	HGNC:30215
MYO18A	chr17	ENSG00000196535.16	1275.21	1418.69	1131.73	0.77703	-0.363958	0.827324	-0.273476	0.00442135	0.0746997	29071124	29180412	protein_coding	HGNC:31104
PIGW	chr17	ENSG00000277161.2	1385.94	1529.47	1242.4	0.81619	-0.293022	0.854125	-0.227481	0.00444037	0.0749318	36534987	36539310	protein_coding	HGNC:23213
FGFR3	chr4	ENSG00000068078.18	618.109	704.669	531.548	0.76591	-0.384752	0.818969	-0.288119	0.00446947	0.0750659	1793293	1808872	protein_coding	HGNC:3690
RNMT	chr18	ENSG00000101654.17	3790.08	4123.49	3456.67	0.829475	-0.269729	0.861556	-0.214984	0.00446599	0.0750659	13726660	13764558	protein_coding	HGNC:10075
SKP2	chr5	ENSG00000145604.16	3164.85	3423.04	2906.67	0.848392	-0.237198	0.874402	-0.193632	0.00446818	0.0750659	36151989	36184319	protein_coding	HGNC:10901
MFSD3	chr8	ENSG00000167700.9	808.474	905.309	711.64	0.788877	-0.342128	0.834846	-0.260418	0.00445667	0.0750659	144509070	144511213	protein_coding	HGNC:25157
SLC19A3	chr2	ENSG00000135917.15	130.079	159.702	100.456	0.628367	-0.670321	0.733424	-0.447281	0.00453679	0.0761065	227683763	227718028	protein_coding	HGNC:16266
AP002387.2	chr11	ENSG00000254682.1	252.112	292.601	211.623	0.672419	-0.572567	0.76227	-0.391626	0.00454903	0.0762218	71448674	71452157	lncRNA	#N/A
PER1	chr17	ENSG00000179094.16	897.439	999.42	795.457	0.793265	-0.334125	0.838081	-0.254838	0.00457025	0.076487	8140472	8156506	protein_coding	HGNC:8845
SGCB	chr4	ENSG00000163069.12	1717.66	1561.69	1873.63	1.20087	0.264079	1.15677	0.210103	0.00459224	0.0767645	52020706	52038482	protein_coding	HGNC:10806
THRAP3	chr1	ENSG00000054118.15	9139.65	9856.07	8423.24	0.853633	-0.228311	0.878692	-0.186571	0.00462036	0.0767823	36224432	36305357	protein_coding	HGNC:22964
KIAA1217	chr10	ENSG00000120549.18	622.564	533.699	711.428	1.32991	0.411327	1.23179	0.300753	0.00460521	0.0767823	23694746	24547848	protein_coding	HGNC:25428
FRMD4A	chr10	ENSG00000151474.23	1413.06	1278.41	1547.71	1.20967	0.274619	1.16402	0.219111	0.00460995	0.0767823	13643706	14462142	protein_coding	HGNC:25491
RCC1	chr1	ENSG00000180198.16	4776.18	5143.75	4408.62	0.856804	-0.222963	0.879574	-0.185124	0.00461886	0.0767823	28505943	28539300	protein_coding	HGNC:1913
AC008124.1	chr12	ENSG00000273015.2	486.989	551.433	422.545	0.765619	-0.385302	0.82039	-0.285617	0.00460827	0.0767823	45718046	45727775	lncRNA	#N/A
EEF2K	chr16	ENSG00000103319.12	1225.64	1346.63	1104.66	0.817587	-0.290555	0.854202	-0.227351	0.00465041	0.0770112	22206278	22288738	protein_coding	HGNC:24615
STK26	chrX	ENSG00000134602.16	5768.21	6218.38	5318.04	0.853533	-0.228481	0.879327	-0.185528	0.00464063	0.0770112	132023302	132075943	protein_coding	HGNC:18174
ZSCAN26	chr6	ENSG00000197062.11	443.046	382.309	503.783	1.32147	0.402144	1.22747	0.295687	0.00464783	0.0770112	28267010	28278224	protein_coding	HGNC:12978
TERF1	chr8	ENSG00000147601.14	22305.7	23867.1	20744.4	0.868178	-0.203938	0.888019	-0.171338	0.00468588	0.0775082	73008864	73048123	protein_coding	HGNC:11728
QSOX1	chr1	ENSG00000116260.17	3261.74	3523.49	2999.99	0.851493	-0.231934	0.876725	-0.189804	0.00470228	0.0776888	180154869	180204030	protein_coding	HGNC:9756
PTPRN	chr2	ENSG00000054356.14	134.016	104.024	164.009	1.57596	0.65623	1.35524	0.438544	0.00473092	0.0780713	219289623	219309648	protein_coding	HGNC:9676
MCM3	chr6	ENSG00000112118.20	12890.7	13827.2	11954.2	0.865694	-0.208071	0.88659	-0.17366	0.00474433	0.0782015	52264014	52284881	protein_coding	HGNC:6945
GPRC5B	chr16	ENSG00000167191.12	4427.33	4777.58	4077.08	0.854263	-0.227248	0.878802	-0.186389	0.00479383	0.0789259	19856691	19886167	protein_coding	HGNC:13308
DHX15	chr4	ENSG00000109606.13	12530.7	13417.9	11643.5	0.867086	-0.205753	0.885694	-0.17512	0.00481114	0.079119	24517441	24584554	protein_coding	HGNC:2738
RNF14	chr5	ENSG00000013561.18	681.858	602.334	761.381	1.26415	0.338162	1.19419	0.256027	0.00484769	0.0792608	141958328	141990292	protein_coding	HGNC:10058
SURF4	chr9	ENSG00000148248.14	6511.28	7000.31	6022.25	0.86004	-0.217524	0.883098	-0.179355	0.00484051	0.0792608	133361450	133376166	protein_coding	HGNC:11476
PAQR4	chr16	ENSG00000162073.14	1007.73	1112.06	903.404	0.81059	-0.302955	0.849811	-0.234787	0.00483525	0.0792608	2969270	2973484	protein_coding	HGNC:26386
TUBA1C	chr12	ENSG00000167553.15	12581.4	11628.9	13533.9	1.16242	0.217128	1.13178	0.178597	0.00483785	0.0792608	49188736	49274603	protein_coding	HGNC:20768
GABRA5	chr15	ENSG00000186297.12	383.621	441.541	325.701	0.738776	-0.436791	0.804657	-0.313554	0.00484646	0.0792608	26866911	26949208	protein_coding	HGNC:4079
VPS25	chr17	ENSG00000131475.7	2766.35	2529.6	3003.1	1.18504	0.244934	1.14721	0.198135	0.0048666	0.0794785	42773449	42779599	protein_coding	HGNC:28122
IPO7	chr11	ENSG00000205339.10	13615	14651.1	12578.9	0.854084	-0.227549	0.878176	-0.187419	0.00488365	0.0796653	9384652	9448127	protein_coding	HGNC:9852
IDH2	chr15	ENSG00000182054.9	1292.87	1421.64	1164.11	0.818245	-0.289395	0.854669	-0.226563	0.00489724	0.0797043	90083045	90102504	protein_coding	HGNC:5383
NAP1L3	chrX	ENSG00000186310.10	3081.08	3315.41	2846.75	0.845597	-0.241958	0.872664	-0.196502	0.00489728	0.0797043	93670930	93673578	protein_coding	HGNC:7639
PSPH	chr7	ENSG00000146733.14	3184.58	2885.78	3483.37	1.20823	0.272893	1.16116	0.215563	0.00499161	0.0811466	56011051	56051604	protein_coding	HGNC:9577
FAM114A2	chr5	ENSG00000055147.19	550.115	478.167	622.063	1.30032	0.378866	1.214	0.279767	0.00502535	0.0816015	153990148	154038936	protein_coding	HGNC:1333
ZNF143	chr11	ENSG00000166478.10	1263.62	1418.2	1109.04	0.789308	-0.34134	0.83695	-0.256787	0.00504479	0.0817302	9460319	9528524	protein_coding	HGNC:12928
AC007383.2	chr2	ENSG00000227946.1	277.99	324.758	231.222	0.710408	-0.493281	0.787987	-0.343757	0.00504372	0.0817302	206084605	206086564	lncRNA	#N/A
ZNF619	chr3	ENSG00000177873.14	342.615	287.245	397.986	1.39073	0.475846	1.26074	0.334272	0.00506095	0.0818986	40477113	40491053	protein_coding	HGNC:26910
TTC9	chr14	ENSG00000133985.3	1906.56	2073.47	1739.65	0.839042	-0.253185	0.868791	-0.20292	0.00506939	0.0819417	70641916	70675366	protein_coding	HGNC:20267
AP000688.1	chr21	ENSG00000230212.6	397.779	455.433	340.125	0.750294	-0.414472	0.812237	-0.300028	0.00507665	0.0819657	36069642	36126640	lncRNA	#N/A
PPP1R1B	chr17	ENSG00000131771.14	175.555	210.275	140.836	0.661326	-0.596567	0.758539	-0.398704	0.00508559	0.0820166	39626740	39636626	protein_coding	HGNC:9287
NEXN	chr1	ENSG00000162614.18	495.219	421.6	568.839	1.34354	0.426044	1.23608	0.30577	0.00512699	0.0824464	77888513	77943895	protein_coding	HGNC:29557
PACSIN3	chr11	ENSG00000165912.16	1459.66	1319.03	1600.29	1.21764	0.284084	1.16683	0.222598	0.00512966	0.0824464	47177522	47186443	protein_coding	HGNC:8572
CEBPB-AS1	chr20	ENSG00000277449.1	176.014	139.09	212.938	1.50395	0.588756	1.31548	0.395586	0.00512858	0.0824464	50184598	50191498	lncRNA	HGNC:51226
AL513534.3	chr10	ENSG00000260400.1	597.792	670.874	524.711	0.761872	-0.392379	0.819871	-0.286531	0.0052268	0.0839126	68698500	68700794	lncRNA	#N/A
HSPA4L	chr4	ENSG00000164070.12	298.604	249.184	348.024	1.39912	0.484519	1.26372	0.337682	0.00524717	0.0841444	127781821	127840733	protein_coding	HGNC:17041
DAB2IP	chr9	ENSG00000136848.17	1807.09	1990.03	1624.14	0.807789	-0.30795	0.849069	-0.236047	0.00525755	0.0842157	121567057	121785530	protein_coding	HGNC:17294
CXCL6	chr4	ENSG00000124875.10	157.7	189.855	125.544	0.639157	-0.645758	0.74892	-0.417117	0.00526977	0.0843163	73836640	73849064	protein_coding	HGNC:10643
TNFAIP8	chr5	ENSG00000145779.8	645.5	733.779	557.22	0.765039	-0.386395	0.822542	-0.281839	0.00533424	0.0852517	119268692	119399688	protein_coding	HGNC:17260
H2BC19P	chr1	ENSG00000220323.4	314.804	362.766	266.842	0.733893	-0.446357	0.803442	-0.315734	0.00538543	0.085973	149842875	149846486	transcribed_unprocessed_pseudogene	HGNC:20517
GUCD1	chr22	ENSG00000138867.16	2100.55	2281.51	1919.59	0.841605	-0.248785	0.870884	-0.199448	0.00540134	0.0861302	24540423	24555935	protein_coding	HGNC:14237
TMEM154	chr4	ENSG00000170006.12	57.8429	39.2246	76.4611	1.95463	0.966899	1.49167	0.576928	0.00542815	0.0864605	152618628	152680012	protein_coding	HGNC:26489
UBE4B	chr1	ENSG00000130939.20	3752.95	4081.24	3424.66	0.835218	-0.259775	0.866756	-0.206302	0.00543685	0.0865019	10032832	10181239	protein_coding	HGNC:12500
LIN7A	chr12	ENSG00000111052.7	516.187	590.387	441.988	0.758217	-0.399317	0.819353	-0.287443	0.00545334	0.0866187	80792520	80937925	protein_coding	HGNC:17787
NECTIN2	chr19	ENSG00000130202.10	4356.17	4700.65	4011.69	0.849928	-0.234587	0.876748	-0.189765	0.00545639	0.0866187	44846175	44889223	protein_coding	HGNC:9707
LNX1	chr4	ENSG00000072201.14	265.218	219.113	311.324	1.43416	0.520206	1.27655	0.352246	0.00549004	0.0867647	53459301	53701405	protein_coding	HGNC:6657
SORT1	chr1	ENSG00000134243.12	2694.28	2917.31	2471.24	0.844075	-0.244557	0.872681	-0.196474	0.00548815	0.0867647	109309568	109397918	protein_coding	HGNC:11186
SYNCRIP	chr6	ENSG00000135316.18	18046.9	19331.3	16762.6	0.868844	-0.202831	0.889498	-0.168936	0.00548373	0.0867647	85607785	85643792	protein_coding	HGNC:16918
FSTL1	chr3	ENSG00000163430.12	10981.4	11757.3	10205.4	0.867864	-0.204459	0.890115	-0.167936	0.00548645	0.0867647	120392293	120450993	protein_coding	HGNC:3972
MAP3K14	chr17	ENSG00000006062.17	484.884	421.987	547.782	1.30632	0.385508	1.21432	0.280149	0.00556089	0.0873011	45263119	45317029	protein_coding	HGNC:6853
HDAC7	chr12	ENSG00000061273.18	2638.18	2415.2	2861.15	1.18402	0.24369	1.14435	0.194528	0.00553921	0.0873011	47782722	47833132	protein_coding	HGNC:14067
ITGA6	chr2	ENSG00000091409.15	6720.1	7220.54	6219.66	0.854765	-0.2264	0.880009	-0.184409	0.00555564	0.0873011	172427354	172506459	protein_coding	HGNC:6142
THEM6	chr8	ENSG00000130193.8	276.926	327.19	226.662	0.697924	-0.518858	0.783424	-0.352134	0.00555754	0.0873011	142727223	142736927	protein_coding	HGNC:29656
ZNF226	chr19	ENSG00000167380.16	623.199	548.03	698.368	1.28421	0.36088	1.20259	0.266148	0.0055594	0.0873011	44165073	44178381	protein_coding	HGNC:13019
PPP1CC	chr12	ENSG00000186298.12	14461.6	15460.7	13462.4	0.87076	-0.199653	0.890542	-0.167244	0.00553313	0.0873011	110719680	110742939	protein_coding	HGNC:9283
NUDT11	chrX	ENSG00000196368.5	1619.59	1767.65	1471.53	0.830763	-0.267491	0.865386	-0.208585	0.00557333	0.0873274	51490011	51496592	protein_coding	HGNC:18011
C1orf226	chr1	ENSG00000239887.6	1089.57	962.563	1216.59	1.26048	0.333968	1.18977	0.250677	0.00557488	0.0873274	162378841	162386812	protein_coding	HGNC:34351
PCDHB15	chr5	ENSG00000113248.6	470.862	402.154	539.571	1.31568	0.395804	1.21966	0.286476	0.00566795	0.0886874	141245395	141249365	protein_coding	HGNC:8686
GPRASP2	chrX	ENSG00000158301.18	576.254	506.53	645.977	1.27712	0.352898	1.19832	0.261009	0.0057073	0.0890492	102712176	102717733	protein_coding	HGNC:25169
ST6GALNAC6	chr9	ENSG00000160408.14	570.798	640.187	501.408	0.782765	-0.353349	0.83404	-0.261812	0.00569911	0.0890492	127885321	127905408	protein_coding	HGNC:23364
RAD21	chr8	ENSG00000164754.15	13048	13970.8	12125.3	0.866319	-0.207029	0.894254	-0.161243	0.00570989	0.0890492	116845934	116874776	protein_coding	HGNC:9811
TUBE1	chr6	ENSG00000074935.14	583.828	512.513	655.142	1.2768	0.352527	1.19873	0.261503	0.00574436	0.0891947	112070663	112087529	protein_coding	HGNC:20775
SLC7A5	chr16	ENSG00000103257.9	24818.6	22842.3	26794.9	1.16913	0.225438	1.13419	0.181664	0.0057388	0.0891947	87830023	87869507	protein_coding	HGNC:11063
DUSP3	chr17	ENSG00000108861.9	1239.18	1107.56	1370.8	1.22877	0.297213	1.17301	0.230221	0.00573729	0.0891947	43766125	43778977	protein_coding	HGNC:3069
STK17A	chr7	ENSG00000164543.7	727.041	639.828	814.254	1.26337	0.337273	1.19207	0.253469	0.0057421	0.0891947	43582758	43650713	protein_coding	HGNC:11395
CNIH4	chr1	ENSG00000143771.12	3048.96	2793.03	3304.9	1.18126	0.240326	1.14209	0.19168	0.00577142	0.0894023	224356858	224379459	protein_coding	HGNC:25013
ANKZF1	chr2	ENSG00000163516.14	1648.37	1821.59	1475.15	0.817232	-0.291183	0.856787	-0.222992	0.0057737	0.0894023	219229783	219236679	protein_coding	HGNC:25527
CEL	chr9	ENSG00000170835.15	84.9525	62.2525	107.652	1.74524	0.803429	1.40509	0.490663	0.0057782	0.0894023	133061978	133071863	protein_coding	HGNC:1848
OLMALINC	chr10	ENSG00000235823.3	789.927	880.085	699.768	0.792761	-0.335043	0.840749	-0.250253	0.00578293	0.0894023	100373099	100454043	lncRNA	HGNC:28060
GLG1	chr16	ENSG00000090863.11	6265.13	6751.55	5778.72	0.852769	-0.229773	0.878869	-0.186279	0.00581727	0.0898353	74447427	74607144	protein_coding	HGNC:4316
MIR1915HG	chr10	ENSG00000204682.8	911.691	1008.12	815.266	0.809185	-0.305459	0.850951	-0.232852	0.00583132	0.0899545	21492658	21497260	lncRNA	HGNC:31448
EFEMP1	chr2	ENSG00000115380.20	283.292	327.897	238.687	0.720121	-0.473689	0.797766	-0.325962	0.00587243	0.0904903	55865967	55924139	protein_coding	HGNC:3218
TRIM8	chr10	ENSG00000171206.14	1210.38	1091.96	1328.79	1.2166	0.282854	1.1643	0.219467	0.00589058	0.0906715	102642310	102660680	protein_coding	HGNC:15579
DDX3Y	chrY	ENSG00000067048.17	3125.61	3442.16	2809.06	0.816564	-0.292363	0.855424	-0.225288	0.00589906	0.0907037	12904108	12920478	protein_coding	HGNC:2699
PRRC1	chr5	ENSG00000164244.20	3092.97	3337.29	2848.66	0.853695	-0.228207	0.879633	-0.185026	0.00591777	0.0907946	127517609	127555089	protein_coding	HGNC:28164
C10orf55	chr10	ENSG00000222047.8	104.554	78.7922	130.316	1.65244	0.724595	1.36607	0.450027	0.00591592	0.0907946	73909969	73922777	protein_coding	HGNC:31008
MOCS2	chr5	ENSG00000164172.19	770.018	679.337	860.699	1.26659	0.340954	1.19284	0.254402	0.00595256	0.0911647	53095679	53110063	protein_coding	HGNC:7193
CLK3	chr15	ENSG00000179335.18	787.463	878.415	696.51	0.797307	-0.326793	0.845288	-0.242486	0.00595474	0.0911647	74598500	74645414	protein_coding	HGNC:2071
NLRP2	chr19	ENSG00000022556.16	3298.71	3603.35	2994.07	0.847428	-0.238837	0.875394	-0.191996	0.00596967	0.0912947	54953130	55001142	protein_coding	HGNC:22948
PCBP4	chr3	ENSG00000090097.21	636.287	562.006	710.567	1.26458	0.338662	1.19091	0.252064	0.00600933	0.0918024	51957454	51974016	protein_coding	HGNC:8652
SDC1	chr2	ENSG00000115884.11	2305.37	2111.87	2498.88	1.18156	0.24069	1.14187	0.191403	0.00601633	0.0918105	20200797	20225433	protein_coding	HGNC:10658
STARD8	chrX	ENSG00000130052.13	54.198	72.7804	35.6156	0.496867	-1.00907	0.678528	-0.55952	0.0060307	0.0919309	68647666	68725842	protein_coding	HGNC:19161
PIK3C2B	chr1	ENSG00000133056.13	532.703	456.73	608.677	1.31752	0.397829	1.21788	0.284369	0.00604626	0.0920692	204422628	204494724	protein_coding	HGNC:8972
CDC14B	chr9	ENSG00000081377.17	1894.11	2058.74	1729.48	0.84116	-0.249547	0.871512	-0.198408	0.00613644	0.0933063	96490241	96619843	protein_coding	HGNC:1719
AC008750.2	chr19	ENSG00000255441.1	79.671	57.0153	102.327	1.80138	0.849103	1.40647	0.492082	0.00614065	0.0933063	51415724	51417425	lncRNA	#N/A
PROM2	chr2	ENSG00000155066.16	99.8538	72.7882	126.919	1.74275	0.801369	1.37768	0.462239	0.0062103	0.0942523	95274449	95291308	protein_coding	HGNC:20685
AC006030.1	chr2	ENSG00000264324.1	432.89	371.927	493.853	1.31685	0.397095	1.21692	0.283231	0.00621619	0.0942523	74211604	74363377	protein_coding	#N/A
INSR	chr19	ENSG00000171105.14	1115.97	1235.03	996.901	0.795261	-0.330501	0.842702	-0.246905	0.00623226	0.0943952	7112255	7294414	protein_coding	HGNC:6091
CLSPN	chr1	ENSG00000092853.14	2030.93	2211.11	1850.74	0.824621	-0.278196	0.861377	-0.215283	0.00628121	0.0949294	35720218	35769978	protein_coding	HGNC:19715
NECTIN1	chr11	ENSG00000110400.11	5107.24	5502.58	4711.89	0.855352	-0.225411	0.881237	-0.182398	0.00628108	0.0949294	119623408	119729200	protein_coding	HGNC:9706
LRP8	chr1	ENSG00000157193.18	3245.02	3511.11	2978.93	0.849014	-0.23614	0.877048	-0.189272	0.0062876	0.0949294	53242364	53328469	protein_coding	HGNC:6700
SMG9	chr19	ENSG00000105771.14	945.11	845.156	1045.06	1.23921	0.309423	1.17655	0.234562	0.00632172	0.0949914	43727983	43754962	protein_coding	HGNC:25763
DESI2	chr1	ENSG00000121644.19	8477.83	7864.67	9090.99	1.15392	0.206545	1.12537	0.170399	0.00632517	0.0949914	244653103	244709033	protein_coding	HGNC:24264
FOXJ1	chr17	ENSG00000129654.8	280.549	235.665	325.434	1.3939	0.479127	1.25292	0.3253	0.00632262	0.0949914	76136333	76141245	protein_coding	HGNC:3816
ZFC3H1	chr12	ENSG00000133858.16	1631.67	1808.5	1454.83	0.789695	-0.340632	0.84082	-0.250131	0.00630444	0.0949914	71609472	71667725	protein_coding	HGNC:28328
SIRPA	chr20	ENSG00000198053.11	315.252	267.967	362.536	1.35325	0.436423	1.2349	0.304395	0.00631541	0.0949914	1894167	1940592	protein_coding	HGNC:9662
WDR48	chr3	ENSG00000114742.14	2285.92	2475.21	2096.63	0.846576	-0.240288	0.875367	-0.192039	0.00633307	0.0950094	39052013	39096671	protein_coding	HGNC:30914
S100A10	chr1	ENSG00000197747.9	1739	1572.64	1905.35	1.23127	0.300143	1.17265	0.22977	0.0063574	0.0952737	151982915	151993859	protein_coding	HGNC:10487
HERC4	chr10	ENSG00000148634.15	1922.1	1740.6	2103.59	1.20294	0.266563	1.15581	0.20891	0.00636631	0.0953066	67921899	68075348	protein_coding	HGNC:24521
TMEM132B	chr12	ENSG00000139364.10	2951.64	3183.36	2719.92	0.854114	-0.2275	0.880302	-0.183929	0.00637479	0.095333	125186836	125662377	protein_coding	HGNC:29397
RAP2A	chr13	ENSG00000125249.7	2124.67	2313.87	1935.46	0.835997	-0.258431	0.868718	-0.203039	0.00638203	0.0953408	97434169	97469128	protein_coding	HGNC:9861
PTGIS	chr20	ENSG00000124212.6	1527.43	1665.85	1389.01	0.834378	-0.261226	0.868676	-0.20311	0.00641595	0.0954887	49503874	49568137	protein_coding	HGNC:9603
PDIA3	chr15	ENSG00000167004.13	21857.5	23419.5	20295.5	0.866455	-0.206803	0.889672	-0.168655	0.00641885	0.0954887	43746410	43773278	protein_coding	HGNC:4606
SOX11	chr2	ENSG00000176887.7	5564.22	5968.2	5160.24	0.86357	-0.211615	0.887455	-0.172253	0.00641173	0.0954887	5692384	5701385	protein_coding	HGNC:11191
KCTD12	chr13	ENSG00000178695.6	773.123	863.404	682.842	0.795712	-0.329681	0.844159	-0.244413	0.00640158	0.0954887	76880175	76886405	protein_coding	HGNC:14678
GPI	chr19	ENSG00000105220.17	11298.1	12098.5	10497.7	0.861851	-0.214489	0.890716	-0.166963	0.00650679	0.0966957	34359480	34402413	protein_coding	HGNC:4458
MAOA	chrX	ENSG00000189221.9	85.0921	107.797	62.3871	0.576976	-0.793418	0.728972	-0.456064	0.00653724	0.0970465	43654907	43746824	protein_coding	HGNC:6833
KCNK12	chr2	ENSG00000184261.5	313.737	362.583	264.891	0.732692	-0.448721	0.807804	-0.307922	0.00657245	0.0974673	47509290	47570985	protein_coding	HGNC:6274
COL26A1	chr7	ENSG00000160963.14	2564.99	2775.06	2354.92	0.841848	-0.248368	0.872792	-0.19629	0.00658441	0.0975427	101362875	101559024	protein_coding	HGNC:18038
AC078883.1	chr2	ENSG00000225205.5	231.715	270.43	192.999	0.707493	-0.499212	0.794675	-0.331564	0.00663953	0.0982568	172480840	172556596	lncRNA	#N/A
PRKCSH	chr19	ENSG00000130175.9	6656.04	7161.65	6150.43	0.853398	-0.22871	0.879938	-0.184527	0.00665658	0.0983041	11435288	11450968	protein_coding	HGNC:9411
SMARCA5	chr4	ENSG00000153147.6	13290.7	14191.3	12390.1	0.872625	-0.196566	0.893159	-0.163011	0.00665367	0.0983041	143513702	143557486	protein_coding	HGNC:11101
DDIT4L	chr4	ENSG00000145358.6	205.082	250.832	159.332	0.656106	-0.608	0.77014	-0.376808	0.00667329	0.0983461	100185870	100190782	protein_coding	HGNC:30555
ZBED3-AS1	chr5	ENSG00000250802.7	353.617	298.308	408.925	1.37568	0.460141	1.24196	0.312623	0.00667042	0.0983461	77086688	77166909	lncRNA	HGNC:44188
ILF3-DT	chr19	ENSG00000267100.1	635.482	711.376	559.587	0.786641	-0.346223	0.839109	-0.253069	0.0066862	0.0984342	10651862	10653844	lncRNA	HGNC:27115
APLP1	chr19	ENSG00000105290.12	268.203	224.791	311.615	1.38269	0.467478	1.24617	0.317501	0.00670118	0.0985525	35867899	35879791	protein_coding	HGNC:597
ABHD4	chr14	ENSG00000100439.10	1762.41	1602.19	1922.62	1.20483	0.268824	1.15621	0.209399	0.00673208	0.0988407	22598237	22613215	protein_coding	HGNC:20154
RTN3	chr11	ENSG00000133318.14	8288.57	8918.49	7658.65	0.854185	-0.22738	0.882687	-0.180026	0.00674054	0.0988407	63681446	63759891	protein_coding	HGNC:10469
ZNF525	chr19	ENSG00000203326.12	1220.22	1339.38	1101.07	0.818664	-0.288656	0.858483	-0.220138	0.00674167	0.0988407	53365693	53392217	protein_coding	HGNC:29423
SUZ12	chr17	ENSG00000178691.11	2252.27	2438.38	2066.17	0.847427	-0.238838	0.876356	-0.190411	0.00675273	0.0989006	31937007	32001038	protein_coding	HGNC:17101
SLC35F2	chr11	ENSG00000110660.15	1229.94	1346.85	1113.02	0.826185	-0.275462	0.863391	-0.211913	0.00677758	0.0991623	107790991	107928293	protein_coding	HGNC:23615
KCNG1	chr20	ENSG00000026559.14	709.685	626.532	792.837	1.27829	0.354218	1.19505	0.257072	0.00681063	0.0993386	51003656	51023107	protein_coding	HGNC:6248
SMOC2	chr6	ENSG00000112562.18	176.133	210.494	141.772	0.671414	-0.574725	0.776167	-0.365561	0.00680041	0.0993386	168441151	168673445	protein_coding	HGNC:20323
SHC2	chr19	ENSG00000129946.10	84.8642	62.463	107.265	1.71669	0.779628	1.36913	0.453258	0.0068059	0.0993386	416583	460996	protein_coding	HGNC:29869
AF106564.1	chr8	ENSG00000272163.1	307.816	354.126	261.506	0.735518	-0.443167	0.80954	-0.304826	0.00682606	0.0994614	24912165	24914717	lncRNA	#N/A
PEBP1	chr12	ENSG00000089220.5	15890	17054.7	14725.4	0.863788	-0.211252	0.886789	-0.173337	0.00686947	0.0999913	118136124	118145584	protein_coding	HGNC:8630
ELOVL5	chr6	ENSG00000012660.14	7122.37	7662.37	6582.37	0.862369	-0.213623	0.887747	-0.171779	0.00691677	0.100392	53267398	53349179	protein_coding	HGNC:21308
HTATSF1	chrX	ENSG00000102241.12	5153.03	5534.37	4771.68	0.862385	-0.213596	0.886883	-0.173185	0.00690687	0.100392	136497079	136512346	protein_coding	HGNC:5276
RHBDL3	chr17	ENSG00000141314.13	431.797	488.946	374.648	0.765336	-0.385835	0.827442	-0.27327	0.00691822	0.100392	32265832	32324659	protein_coding	HGNC:16502
AKT3	chr1	ENSG00000117020.18	859.834	955.891	763.777	0.794619	-0.331664	0.844228	-0.244295	0.00693333	0.100402	243488233	243851079	protein_coding	HGNC:393
FAM131B	chr7	ENSG00000159784.17	1366.24	1224.64	1507.85	1.21787	0.284356	1.16268	0.217449	0.00694016	0.100402	143353400	143362770	protein_coding	HGNC:22202
AC136469.2	chr19	ENSG00000279827.1	723.792	804.906	642.678	0.800683	-0.320698	0.847558	-0.238617	0.00693833	0.100402	8444570	8445597	TEC	#N/A
CEP164	chr11	ENSG00000110274.16	719.239	633.763	804.714	1.26035	0.333824	1.18482	0.244666	0.00698055	0.100781	117314557	117413266	protein_coding	HGNC:29182
KYAT3	chr1	ENSG00000137944.18	1201.64	1312.71	1090.56	0.819922	-0.286441	0.859624	-0.218222	0.00697862	0.100781	88935773	88992953	protein_coding	HGNC:33238
CCDC24	chr1	ENSG00000159214.13	255.663	207.639	303.687	1.44896	0.535018	1.26945	0.344206	0.00700823	0.101078	43991359	43996528	protein_coding	HGNC:28688
AL121832.2	chr20	ENSG00000273619.1	60.974	80.4337	41.5143	0.516524	-0.953093	0.731002	-0.452053	0.00701749	0.101109	62386303	62386970	lncRNA	#N/A
PRPF4B	chr6	ENSG00000112739.17	5841.68	6278.45	5404.9	0.856806	-0.222959	0.882192	-0.180835	0.00703094	0.1012	4021267	4064983	protein_coding	HGNC:17346
TOB1	chr17	ENSG00000141232.5	767.482	683.773	851.191	1.24587	0.317155	1.17775	0.23603	0.00704829	0.101347	50862223	50867978	protein_coding	HGNC:11979
GABPA	chr21	ENSG00000154727.10	2083.42	2264.9	1901.94	0.838389	-0.254307	0.870633	-0.199863	0.00706789	0.101526	25734570	25772460	protein_coding	HGNC:4071
CBX3	chr7	ENSG00000122565.19	13246	14166	12325.9	0.868387	-0.203591	0.890456	-0.167383	0.00710847	0.102005	26201162	26213607	protein_coding	HGNC:1553
PRKAB2	chr1	ENSG00000131791.8	1955.63	1768.56	2142.7	1.20291	0.266534	1.15479	0.207627	0.00719422	0.102924	147155106	147172550	protein_coding	HGNC:9379
NACAD	chr7	ENSG00000136274.9	172.725	140.034	205.416	1.47382	0.559559	1.27761	0.353444	0.00719002	0.102924	45080437	45088969	protein_coding	HGNC:22196
STK40	chr1	ENSG00000196182.10	1337.45	1215.36	1459.54	1.20064	0.263802	1.15251	0.204779	0.00718957	0.102924	36339624	36385896	protein_coding	HGNC:21373
HSPA2	chr14	ENSG00000126803.9	871.425	957.806	785.043	0.796355	-0.328517	0.845724	-0.24174	0.00720661	0.102975	64535905	64546173	protein_coding	HGNC:5235
RAB11FIP5	chr2	ENSG00000135631.17	502.194	568.246	436.143	0.758914	-0.397992	0.825011	-0.277516	0.00721959	0.102975	73073382	73156721	protein_coding	HGNC:24845
IMPDH2	chr3	ENSG00000178035.12	9533.02	10186.4	8879.63	0.870479	-0.200119	0.892461	-0.16414	0.00721948	0.102975	49024325	49029408	protein_coding	HGNC:6053
SNHG26	chr7	ENSG00000228649.9	527.818	592.896	462.74	0.780772	-0.357027	0.837011	-0.256682	0.00725691	0.103404	22854126	22872945	lncRNA	HGNC:53131
NOL4L	chr20	ENSG00000197183.14	751.367	834.565	668.169	0.802355	-0.317687	0.849583	-0.235173	0.0072659	0.103428	32443059	32585074	protein_coding	HGNC:16106
HACD2	chr3	ENSG00000206527.10	2213.98	2398.22	2029.73	0.846407	-0.240576	0.877826	-0.187993	0.00734371	0.104431	123490820	123585053	protein_coding	HGNC:9640
SH2B1	chr16	ENSG00000178188.14	1131.04	1241.22	1020.87	0.821595	-0.283502	0.861228	-0.215533	0.00738341	0.10489	28846600	28874212	protein_coding	HGNC:30417
PMEPA1	chr20	ENSG00000124225.16	1010.02	911.208	1108.83	1.21731	0.283693	1.16206	0.216687	0.00740498	0.105091	57648392	57711536	protein_coding	HGNC:14107
COASY	chr17	ENSG00000068120.15	1537.4	1674.32	1400.48	0.8338	-0.262227	0.869747	-0.201333	0.00745665	0.105206	42561467	42566277	protein_coding	HGNC:29932
GMCL1	chr2	ENSG00000087338.5	1753.92	1903.34	1604.49	0.842589	-0.247099	0.87436	-0.1937	0.00743462	0.105206	69829660	69881384	protein_coding	HGNC:23843
SORCS1	chr10	ENSG00000108018.15	217.109	179.661	254.556	1.41768	0.503528	1.25641	0.329302	0.00742428	0.105206	106573663	107164534	protein_coding	HGNC:16697
CDKN1C	chr11	ENSG00000129757.13	219.468	180.069	258.867	1.42653	0.512509	1.25908	0.332373	0.00745752	0.105206	2883213	2885773	protein_coding	HGNC:1786
TUBA1A	chr12	ENSG00000167552.14	13211.4	12188.7	14234.2	1.16847	0.224621	1.13311	0.180294	0.00744049	0.105206	49184795	49189080	protein_coding	HGNC:20766
GOLGA8B	chr15	ENSG00000215252.11	720.722	641.908	799.537	1.24427	0.3153	1.17654	0.234547	0.00744718	0.105206	34525207	34588503	protein_coding	HGNC:31973
GDPD1	chr17	ENSG00000153982.11	203.874	240.735	167.012	0.697861	-0.518988	0.793656	-0.333415	0.00749924	0.105689	59220467	59275970	protein_coding	HGNC:20883
EIF2AK3	chr2	ENSG00000172071.14	1261.38	1108.16	1414.59	1.2491	0.320886	1.17709	0.235222	0.00754756	0.106265	88556741	88627464	protein_coding	HGNC:3255
NEDD4	chr15	ENSG00000069869.16	295.971	248.034	343.908	1.37046	0.454656	1.23443	0.303844	0.00758246	0.106624	55826922	55993746	protein_coding	HGNC:7727
OAZ2	chr15	ENSG00000180304.14	10586.3	11397.2	9775.38	0.851765	-0.231473	0.880136	-0.184202	0.00758813	0.106624	64687573	64703281	protein_coding	HGNC:8096
ZNF326	chr1	ENSG00000162664.17	4083.41	3762.81	4404.01	1.17298	0.230177	1.13473	0.182347	0.0076085	0.106805	89995110	90035533	protein_coding	HGNC:14104
DNMT3B	chr20	ENSG00000088305.18	46102.2	49116	43088.4	0.877429	-0.188645	0.897741	-0.155629	0.00767806	0.10752	32762385	32809356	protein_coding	HGNC:2979
PPA1	chr10	ENSG00000180817.12	4375.72	4736	4015.43	0.844224	-0.244303	0.87546	-0.191887	0.00768063	0.10752	70202835	70233911	protein_coding	HGNC:9226
SLC6A9	chr1	ENSG00000196517.12	1272.43	1152.13	1392.73	1.20933	0.274206	1.15724	0.210693	0.00768243	0.10752	43991500	44031467	protein_coding	HGNC:11056
CD24	chr6	ENSG00000272398.6	81388.8	87053.1	75724.4	0.86849	-0.203419	0.888672	-0.170278	0.00768971	0.10752	106969831	106975627	protein_coding	HGNC:1645
SLC46A1	chr17	ENSG00000076351.13	487.135	420.476	553.794	1.31866	0.399076	1.211	0.2762	0.00775403	0.108099	28394642	28407197	protein_coding	HGNC:30521
CELF5	chr19	ENSG00000161082.13	223.894	261.454	186.334	0.708179	-0.497813	0.80002	-0.321891	0.00774864	0.108099	3224661	3297076	protein_coding	HGNC:14058
COL25A1	chr4	ENSG00000188517.16	124.276	151.753	96.7987	0.635532	-0.653962	0.765627	-0.385287	0.00774014	0.108099	108808725	109302752	protein_coding	HGNC:18603
EIF3B	chr7	ENSG00000106263.18	11748.9	12564.5	10933.4	0.870636	-0.199858	0.892649	-0.163836	0.00781164	0.108796	2354086	2380745	protein_coding	HGNC:3280
COL14A1	chr8	ENSG00000187955.12	700.324	779.181	621.468	0.788871	-0.342139	0.842676	-0.24695	0.00786885	0.109485	120059780	120373573	protein_coding	HGNC:2191
HOMER3	chr19	ENSG00000051128.19	807.175	723.733	890.617	1.23256	0.301653	1.16869	0.224886	0.00791577	0.109941	18929201	18941261	protein_coding	HGNC:17514
ATP2A3	chr17	ENSG00000074370.18	638.849	713.432	564.266	0.785108	-0.349037	0.841065	-0.249711	0.0079252	0.109941	3923870	3964464	protein_coding	HGNC:813
SMC4	chr3	ENSG00000113810.16	7755.34	8319.34	7191.33	0.863279	-0.212101	0.890407	-0.167464	0.00792855	0.109941	160399274	160434954	protein_coding	HGNC:14013
FGF19	chr11	ENSG00000162344.4	487.533	562.82	412.247	0.748259	-0.418391	0.821926	-0.282919	0.00793263	0.109941	69698238	69704022	protein_coding	HGNC:3675
CHN1	chr2	ENSG00000128656.14	1666.02	1811.67	1520.36	0.838384	-0.254316	0.873516	-0.195094	0.00794434	0.109996	174799313	175005381	protein_coding	HGNC:1943
NET1	chr10	ENSG00000173848.19	4288.31	4599.86	3976.75	0.864178	-0.2106	0.888414	-0.170696	0.00796452	0.110168	5412557	5459056	protein_coding	HGNC:14592
DAZAP1	chr19	ENSG00000071626.16	10960.9	11716.4	10205.4	0.870565	-0.199976	0.892612	-0.163894	0.00801794	0.110783	1407569	1435687	protein_coding	HGNC:2683
FBXO5	chr6	ENSG00000112029.10	2255.34	2441.4	2069.27	0.847001	-0.239565	0.877547	-0.188451	0.00802455	0.110783	152970519	152983579	protein_coding	HGNC:13584
CHRDL1	chrX	ENSG00000101938.15	555.765	623.117	488.412	0.78437	-0.350393	0.84082	-0.250131	0.00804242	0.110921	110673856	110795819	protein_coding	HGNC:29861
HYOU1	chr11	ENSG00000149428.19	9347.25	10011.2	8683.28	0.864887	-0.209417	0.889007	-0.169733	0.00805728	0.111018	119044188	119057227	protein_coding	HGNC:16931
HNRNPA2B1	chr7	ENSG00000122566.21	66822.6	71643.5	62001.7	0.865871	-0.207776	0.89157	-0.165581	0.00808132	0.111242	26173057	26201529	protein_coding	HGNC:5033
AC022415.2	chr19	ENSG00000242615.1	273.953	226.026	321.88	1.39753	0.482876	1.24351	0.314422	0.00812289	0.111705	12141806	12143322	transcribed_processed_pseudogene	#N/A
TPM2	chr9	ENSG00000198467.15	6852.87	6285.19	7420.55	1.16977	0.226223	1.13084	0.177391	0.00820304	0.112698	35681992	35690056	protein_coding	HGNC:12011
FKBP4	chr12	ENSG00000004478.8	11095.1	11913.8	10276.4	0.8657	-0.20806	0.891151	-0.166259	0.00822305	0.112775	2794970	2805423	protein_coding	HGNC:3720
LIN28A	chr1	ENSG00000131914.11	65993.4	70328.5	61658.3	0.875876	-0.191201	0.897409	-0.156162	0.00822453	0.112775	26410817	26429728	protein_coding	HGNC:15986
SIPA1L2	chr1	ENSG00000116991.10	747.07	651.023	843.116	1.26422	0.338243	1.18268	0.242064	0.00823466	0.112788	232397965	232561558	protein_coding	HGNC:23800
ZNF30	chr19	ENSG00000168661.14	273.594	231.353	315.835	1.37099	0.455218	1.23035	0.299073	0.00824844	0.112788	34926903	34945170	protein_coding	HGNC:13090
ACVR2B-AS1	chr3	ENSG00000229589.1	110.04	138.234	81.8466	0.606823	-0.720652	0.765723	-0.385106	0.00824927	0.112788	38451027	38454820	lncRNA	HGNC:44161
PDE4B	chr1	ENSG00000184588.18	631.204	700.93	561.479	0.795813	-0.329499	0.847732	-0.238321	0.00826622	0.112911	65792514	66374579	protein_coding	HGNC:8781
ZNF639	chr3	ENSG00000121864.10	1424.34	1557.36	1291.33	0.827166	-0.273752	0.865781	-0.207926	0.0083079	0.113371	179323031	179338583	protein_coding	HGNC:30950
KDM4C	chr9	ENSG00000107077.18	921.909	1016.76	827.061	0.812008	-0.300435	0.857784	-0.221314	0.00841104	0.114668	6720863	7175648	protein_coding	HGNC:17071
ZFP36L2	chr2	ENSG00000152518.8	4669.46	5000.55	4338.37	0.865596	-0.208235	0.890296	-0.167643	0.00843375	0.114782	43222402	43226606	protein_coding	HGNC:1108
DPY19L2	chr12	ENSG00000177990.12	183.219	148.954	217.484	1.46937	0.5552	1.26498	0.339116	0.00843556	0.114782	63558913	63668939	protein_coding	HGNC:19414
CHEK2	chr22	ENSG00000183765.22	1639.62	1782.37	1496.87	0.836519	-0.25753	0.871385	-0.198618	0.00848043	0.115282	28687743	28742422	protein_coding	HGNC:16627
RFLNB	chr17	ENSG00000183688.4	1885.26	2044.43	1726.09	0.835261	-0.259701	0.870748	-0.199672	0.00856017	0.116255	439978	445939	protein_coding	HGNC:28705
NOLC1	chr10	ENSG00000166197.16	12366.8	13195.6	11538	0.874705	-0.193131	0.893416	-0.162596	0.00858116	0.116428	102152176	102163871	protein_coding	HGNC:15608
TCEA1	chr8	ENSG00000187735.14	10872.4	10147.3	11597.6	1.14291	0.192717	1.11278	0.154172	0.00861567	0.116785	53966552	54022456	protein_coding	HGNC:11612
ATF7IP	chr12	ENSG00000171681.12	4087.84	4412.78	3762.9	0.843919	-0.244824	0.876322	-0.190466	0.00866883	0.117393	14365632	14502935	protein_coding	HGNC:20092
CIPC	chr14	ENSG00000198894.8	1510.69	1641.14	1380.25	0.841081	-0.249683	0.875587	-0.191677	0.00869313	0.11761	77098126	77117287	protein_coding	HGNC:20365
CDC25A	chr3	ENSG00000164045.12	3619.9	3902.56	3337.24	0.85902	-0.219236	0.885883	-0.174813	0.00870996	0.117725	48157146	48188417	protein_coding	HGNC:1725
UHRF1BP1	chr6	ENSG00000065060.17	2315.26	2108.65	2521.88	1.18701	0.247331	1.14216	0.19177	0.00879183	0.118493	34792015	34883138	protein_coding	HGNC:21216
EDEM2	chr20	ENSG00000088298.13	686.93	610.732	763.128	1.24624	0.317582	1.17078	0.227473	0.0087903	0.118493	35115364	35147336	protein_coding	HGNC:15877
THAP2	chr12	ENSG00000173451.7	225.818	263.724	187.911	0.704399	-0.505534	0.802296	-0.317794	0.00878436	0.118493	71664301	71680644	protein_coding	HGNC:20854
RBM14	chr11	ENSG00000239306.4	3645.9	3355.65	3936.15	1.17326	0.230522	1.13379	0.181154	0.00881572	0.118703	66616582	66627347	protein_coding	HGNC:14219
SLITRK5	chr13	ENSG00000165300.7	113.877	137.978	89.7768	0.623548	-0.681428	0.772956	-0.371543	0.00886543	0.119071	87672615	87696272	protein_coding	HGNC:20295
RMDN1	chr8	ENSG00000176623.12	989.198	893.581	1084.82	1.21751	0.283929	1.15907	0.212964	0.008867	0.119071	86468257	86514357	protein_coding	HGNC:24285
FOXI3	chr2	ENSG00000214336.5	723.651	622.128	825.173	1.31657	0.39678	1.20388	0.267697	0.00886823	0.119071	88446787	88452693	protein_coding	HGNC:35123
DDX17	chr22	ENSG00000100201.21	18536.6	19746.3	17326.9	0.877447	-0.188616	0.896273	-0.15799	0.00887728	0.11908	38483438	38507660	protein_coding	HGNC:2740
VPS37B	chr12	ENSG00000139722.7	650.842	573.155	728.53	1.27599	0.351618	1.18713	0.247473	0.00890979	0.11929	122865330	122896127	protein_coding	HGNC:25754
ZNF674	chrX	ENSG00000251192.7	266.462	223.258	309.666	1.37511	0.459548	1.22913	0.297641	0.00890595	0.11929	46497727	46545457	protein_coding	HGNC:17625
BCAN	chr1	ENSG00000132692.19	99.8582	124.389	75.327	0.590854	-0.759125	0.779826	-0.358777	0.00893776	0.119552	156641390	156659532	protein_coding	HGNC:23059
ATP1A1	chr1	ENSG00000163399.16	15188.3	16204.6	14172.1	0.872989	-0.195965	0.895839	-0.158688	0.00896537	0.119808	116372668	116410261	protein_coding	HGNC:799
CYB5A	chr18	ENSG00000166347.19	1715.63	1870.95	1560.3	0.823933	-0.2794	0.864953	-0.209306	0.00898198	0.119903	74250846	74291973	protein_coding	HGNC:2570
CEBPZOS	chr2	ENSG00000218739.10	2585.39	2794.38	2376.39	0.851102	-0.232597	0.881086	-0.182645	0.00898931	0.119903	37196488	37216193	protein_coding	HGNC:49288
SORD	chr15	ENSG00000140263.14	3136.11	3368.89	2903.32	0.859555	-0.218339	0.886248	-0.174218	0.00901069	0.120075	45023181	45077185	protein_coding	HGNC:11184
ACTN1	chr14	ENSG00000072110.13	9780.17	9076.58	10483.8	1.15392	0.20654	1.12266	0.166925	0.00904526	0.120305	68874143	68979440	protein_coding	HGNC:163
EGLN1	chr1	ENSG00000135766.9	300.234	350.479	249.989	0.727601	-0.45878	0.816045	-0.29328	0.00905129	0.120305	231363751	231422287	protein_coding	HGNC:1232
KRTCAP3	chr2	ENSG00000157992.12	495.456	555.152	435.76	0.784428	-0.350288	0.843172	-0.246102	0.00907804	0.120305	27442366	27446481	protein_coding	HGNC:28943
ANKRA2	chr5	ENSG00000164331.10	303.924	259.738	348.111	1.34221	0.424607	1.21488	0.280811	0.00907884	0.120305	73552190	73565667	protein_coding	HGNC:13208
SLC8A1	chr2	ENSG00000183023.18	98.0351	121.942	74.1285	0.60647	-0.721491	0.778587	-0.361069	0.00905783	0.120305	40097270	40611053	protein_coding	HGNC:11068
CDC42SE1	chr1	ENSG00000197622.13	2602.9	2402.51	2803.28	1.16803	0.224073	1.13104	0.177647	0.00907767	0.120305	151050971	151070325	protein_coding	HGNC:17719
KIF1A	chr2	ENSG00000130294.16	15080.6	13564.2	16597	1.19439	0.256277	1.14566	0.196175	0.0091137	0.120655	240713761	240821036	protein_coding	HGNC:888
PROM1	chr4	ENSG00000007062.11	2288.01	2471.4	2104.61	0.852983	-0.229411	0.882294	-0.180668	0.00913408	0.120699	15963076	16084378	protein_coding	HGNC:9454
RAD51C	chr17	ENSG00000108384.15	721.581	641.328	801.834	1.25505	0.327749	1.17674	0.234798	0.00913343	0.120699	58692573	58735611	protein_coding	HGNC:9820
AC022424.1	chr5	ENSG00000250579.2	716.367	798.242	634.491	0.800509	-0.32101	0.852207	-0.230724	0.0091628	0.120966	5132101	5140119	lncRNA	#N/A
DEF8	chr16	ENSG00000140995.16	1430.55	1303.88	1557.23	1.19376	0.255513	1.14544	0.195902	0.00920102	0.121358	89947925	89968060	protein_coding	HGNC:25969
DHTKD1	chr10	ENSG00000181192.12	1795.71	1947.56	1643.86	0.84453	-0.24378	0.876636	-0.18995	0.00929835	0.122527	12068954	12123221	protein_coding	HGNC:23537
ITGB5	chr3	ENSG00000082781.12	9161.11	8543.58	9778.63	1.1432	0.193075	1.11722	0.15991	0.00932266	0.12262	124761948	124901418	protein_coding	HGNC:6160
PIH1D1	chr19	ENSG00000104872.11	2534.43	2733.36	2335.5	0.854339	-0.22712	0.883331	-0.178974	0.00931435	0.12262	49446298	49453497	protein_coding	HGNC:26075
PLP1	chrX	ENSG00000123560.14	2421.36	2620.05	2222.68	0.849209	-0.235808	0.88018	-0.184129	0.00933319	0.122645	103773718	103792619	protein_coding	HGNC:9086
RAC3	chr17	ENSG00000169750.9	2728.54	2975.93	2481.15	0.835371	-0.259511	0.872145	-0.197359	0.00934467	0.122682	82031678	82034204	protein_coding	HGNC:9803
CHGA	chr14	ENSG00000100604.13	2160.25	2359.94	1960.56	0.816621	-0.292261	0.862176	-0.213946	0.00936206	0.122797	92923150	92935285	protein_coding	HGNC:1929
PAM	chr5	ENSG00000145730.20	2472.52	2667.25	2277.79	0.854659	-0.226579	0.883977	-0.177919	0.00940072	0.12319	102753981	103031105	protein_coding	HGNC:8596
LMCD1	chr3	ENSG00000071282.12	498.153	435.899	560.407	1.29054	0.367978	1.19228	0.253719	0.00942725	0.123424	8501807	8574668	protein_coding	HGNC:6633
MBOAT1	chr6	ENSG00000172197.11	626.873	554.239	699.507	1.25902	0.332297	1.17791	0.236227	0.00944843	0.123587	20099684	20212469	protein_coding	HGNC:21579
ITIH5	chr10	ENSG00000123243.15	237.349	196.056	278.643	1.39493	0.480192	1.23253	0.301626	0.00945718	0.123588	7559270	7666998	protein_coding	HGNC:21449
BTAF1	chr10	ENSG00000095564.14	2921.72	3173.12	2670.31	0.834313	-0.261339	0.871562	-0.198325	0.00946878	0.123626	91923770	92030325	protein_coding	HGNC:17307
SYTL2	chr11	ENSG00000137501.17	147.477	114.724	180.229	1.5427	0.625456	1.268	0.342554	0.00948098	0.123671	85694224	85811159	protein_coding	HGNC:15585
RAB39A	chr11	ENSG00000179331.3	337.225	384.956	289.494	0.725954	-0.46205	0.816874	-0.291814	0.00949459	0.123735	107928448	107963482	protein_coding	HGNC:16521
RAB17	chr2	ENSG00000124839.13	2212.68	2420.36	2005	0.835492	-0.259302	0.871754	-0.198008	0.0095623	0.124503	237574322	237601614	protein_coding	HGNC:16523
AC004477.2	chr17	ENSG00000266341.1	398.372	333.884	462.86	1.37871	0.463324	1.22345	0.29095	0.00958058	0.124627	48060383	48060669	lncRNA	#N/A
THNSL2	chr2	ENSG00000144115.16	156.828	127.833	185.822	1.50134	0.586253	1.26165	0.335317	0.00963056	0.125023	88170295	88186636	protein_coding	HGNC:25602
ADCY8	chr8	ENSG00000155897.10	190.046	226.361	153.731	0.691504	-0.532191	0.80245	-0.317516	0.00963745	0.125023	130780301	131040909	protein_coding	HGNC:239
S1PR5	chr19	ENSG00000180739.14	53.781	70.6325	36.9296	0.518595	-0.947319	0.921604	-0.117781	0.00962788	0.125023	10512742	10517931	protein_coding	HGNC:14299
AL355488.1	chr1	ENSG00000273373.1	583.89	646.427	521.352	0.783406	-0.352168	0.84703	-0.239515	0.00965717	0.125164	110370154	110373003	lncRNA	#N/A
MAFF	chr22	ENSG00000185022.12	316.611	271.187	362.036	1.33563	0.417519	1.2099	0.274892	0.00968297	0.125384	38200767	38216507	protein_coding	HGNC:6780
SLC20A1	chr2	ENSG00000144136.11	4111.45	4433.57	3789.33	0.857842	-0.221215	0.886189	-0.174313	0.00975103	0.125921	112645939	112663825	protein_coding	HGNC:10946
STOM	chr9	ENSG00000148175.13	1452.8	1577.67	1327.93	0.839965	-0.251599	0.875923	-0.191125	0.00974393	0.125921	121338987	121370304	protein_coding	HGNC:3383
ADCY5	chr3	ENSG00000173175.14	729.378	806.739	652.017	0.808247	-0.307132	0.857188	-0.222317	0.00974109	0.125921	123282296	123449758	protein_coding	HGNC:236
PCDH10	chr4	ENSG00000138650.9	131.093	159.892	102.294	0.650034	-0.621412	0.789652	-0.340711	0.00976797	0.126025	133149294	133208606	protein_coding	HGNC:13404
MALAT1	chr11	ENSG00000251562.8	2182.16	1656.71	2707.62	1.59953	0.677648	1.26003	0.333456	0.00977956	0.12606	65497688	65506516	lncRNA	HGNC:29665
YPEL2	chr17	ENSG00000175155.10	96.2439	119.019	73.4684	0.613406	-0.705086	0.789082	-0.341752	0.00988074	0.127133	59331655	59401729	protein_coding	HGNC:18326
LINC00882	chr3	ENSG00000242759.8	197.444	233.083	161.805	0.701144	-0.512216	0.806793	-0.309729	0.00987188	0.127133	106449775	107240671	lncRNA	HGNC:48568
AC012146.1	chr17	ENSG00000234327.8	260.35	304.005	216.694	0.701106	-0.512296	0.810195	-0.303659	0.00990779	0.127365	5111468	5115004	lncRNA	#N/A
BUB1	chr2	ENSG00000169679.15	6458.95	6932.55	5985.36	0.860729	-0.216369	0.887882	-0.17156	0.00999212	0.128333	110637528	110678063	protein_coding	HGNC:1148
EIF4EBP1	chr8	ENSG00000187840.5	6027.15	5508.81	6545.49	1.17986	0.238616	1.13666	0.184806	0.0100016	0.128339	38030534	38060365	protein_coding	HGNC:3288
CD200	chr3	ENSG00000091972.18	1747.91	1896.99	1598.82	0.842192	-0.247779	0.876449	-0.190259	0.0100162	0.12841	112332347	112362812	protein_coding	HGNC:7203
LGR4	chr11	ENSG00000205213.14	3434.63	3706.2	3163.06	0.84331	-0.245866	0.877214	-0.189	0.0100318	0.128494	27365961	27472790	protein_coding	HGNC:13299
NAALAD2	chr11	ENSG00000077616.11	120.337	146.136	94.538	0.644195	-0.634431	0.791137	-0.338001	0.0100896	0.129118	90131515	90192894	protein_coding	HGNC:14526
PGAM1	chr10	ENSG00000171314.9	28744	30604	26884	0.874838	-0.192912	0.895355	-0.159469	0.0101659	0.129916	97426191	97433444	protein_coding	HGNC:8888
LARP7	chr4	ENSG00000174720.16	2169.31	2353.14	1985.47	0.839408	-0.252555	0.875072	-0.192526	0.0101794	0.129916	112637107	112657592	protein_coding	HGNC:24912
SEMA4D	chr9	ENSG00000187764.11	1480.07	1612.67	1347.47	0.836348	-0.257825	0.873409	-0.19527	0.0101765	0.129916	89360787	89498130	protein_coding	HGNC:10732
UBASH3B	chr11	ENSG00000154127.10	275.237	233.091	317.382	1.36599	0.449946	1.21713	0.283488	0.0102262	0.130396	122655722	122814473	protein_coding	HGNC:29884
HIP1	chr7	ENSG00000127946.17	5127.74	5511.57	4743.9	0.85763	-0.221573	0.886206	-0.174286	0.010348	0.131831	75533298	75738962	protein_coding	HGNC:4913
ARHGAP10	chr4	ENSG00000071205.12	236.347	195.57	277.124	1.4143	0.500092	1.23254	0.301631	0.0103798	0.132116	147732063	148072776	protein_coding	HGNC:26099
CNR1	chr6	ENSG00000118432.12	116.291	90.319	142.263	1.57532	0.655648	1.26225	0.335995	0.0104282	0.132614	88139864	88166359	protein_coding	HGNC:2159
NKAIN1	chr1	ENSG00000084628.10	2409.42	2598.29	2220.56	0.85358	-0.228401	0.88386	-0.178111	0.0104844	0.132853	31179745	31239887	protein_coding	HGNC:25743
EGF	chr4	ENSG00000138798.13	110.974	83.9956	137.952	1.64184	0.715312	1.23254	0.301637	0.0104597	0.132853	109912883	110013766	protein_coding	HGNC:3229
TAF4B	chr18	ENSG00000141384.12	946.797	1039.48	854.115	0.822288	-0.282284	0.865975	-0.207603	0.0104837	0.132853	26225936	26391685	protein_coding	HGNC:11538
TAP1	chr6	ENSG00000168394.11	334.052	283.82	384.284	1.37037	0.454561	1.21803	0.284554	0.0104772	0.132853	32845209	32853978	protein_coding	HGNC:43
C6orf132	chr6	ENSG00000188112.9	2753.02	2968.84	2537.21	0.855583	-0.22502	0.885073	-0.176132	0.010517	0.133146	42101119	42142620	protein_coding	HGNC:21288
PLS1	chr3	ENSG00000120756.13	1247.45	1375.98	1118.92	0.818829	-0.288365	0.864248	-0.210483	0.0105797	0.133821	142596393	142713664	protein_coding	HGNC:9090
CHML	chr1	ENSG00000203668.2	4744.32	5076.59	4412.05	0.867255	-0.205471	0.892511	-0.164058	0.0106025	0.13399	241628853	241640254	protein_coding	HGNC:1941
NREP	chr5	ENSG00000134986.14	11486.2	12231.8	10740.5	0.877226	-0.188979	0.898584	-0.154274	0.0106183	0.13407	111662621	111997464	protein_coding	HGNC:16834
COL13A1	chr10	ENSG00000197467.15	110.599	135.646	85.5525	0.631466	-0.663224	0.799937	-0.322041	0.0106676	0.134573	69801867	69964275	protein_coding	HGNC:2190
TMEM260	chr14	ENSG00000070269.14	692.943	617.353	768.533	1.24677	0.318192	1.16917	0.22549	0.0106983	0.13479	56488354	56650606	protein_coding	HGNC:20185
RAD51B	chr14	ENSG00000182185.18	132.264	104.974	159.555	1.51588	0.600151	1.25163	0.323807	0.0107038	0.13479	67819779	68730218	protein_coding	HGNC:9822
RAB3A	chr19	ENSG00000105649.10	217.956	254.317	181.595	0.715039	-0.483906	0.816797	-0.291951	0.0107134	0.134791	18196784	18204042	protein_coding	HGNC:9777
SEPTIN3	chr22	ENSG00000100167.20	1693.21	1835.79	1550.63	0.8452	-0.242635	0.88038	-0.183801	0.0107752	0.135289	41969475	41998221	protein_coding	HGNC:10750
RPS6KL1	chr14	ENSG00000198208.12	213.96	179.177	248.742	1.41704	0.502881	1.22919	0.297707	0.0107654	0.135289	74903951	74923302	protein_coding	HGNC:20222
GSEC	chr11	ENSG00000280832.1	73.711	93.1057	54.3163	0.561982	-0.831404	0.903871	-0.145811	0.0107816	0.135289	126340889	126355587	lncRNA	HGNC:48645
RIOK3	chr18	ENSG00000101782.15	1354.59	1235.11	1474.06	1.19617	0.258427	1.14386	0.193914	0.0108593	0.136145	23453287	23486603	protein_coding	HGNC:11451
KIAA1958	chr9	ENSG00000165185.14	1276.12	1391.48	1160.76	0.829731	-0.269284	0.871301	-0.198756	0.0109012	0.136549	112486847	112669397	protein_coding	HGNC:23427
VIPR2	chr7	ENSG00000106018.14	117.208	142.94	91.4758	0.639379	-0.645258	0.801898	-0.318509	0.0109334	0.136831	159028175	159144867	protein_coding	HGNC:12695
OIP5-AS1	chr15	ENSG00000247556.6	8122.05	8753.09	7491.01	0.855699	-0.224824	0.885531	-0.175385	0.0109847	0.137352	41283990	41309737	lncRNA	HGNC:43563
CCS	chr11	ENSG00000173992.9	652.19	577.193	727.188	1.25021	0.322174	1.17013	0.226672	0.0110447	0.137981	66593153	66606019	protein_coding	HGNC:1613
NAV1	chr1	ENSG00000134369.15	2198.75	2372.77	2024.74	0.854393	-0.227028	0.884708	-0.176726	0.0110655	0.13812	201622885	201826969	protein_coding	HGNC:15989
CLSTN1	chr1	ENSG00000171603.18	4189.91	4494.02	3885.81	0.865052	-0.209141	0.891131	-0.166291	0.0111518	0.139074	9728926	9823984	protein_coding	HGNC:17447
AC144652.1	chr7	ENSG00000273117.1	82.7486	104.075	61.4219	0.594347	-0.750622	0.858767	-0.219661	0.0111771	0.139267	155295918	155297541	lncRNA	#N/A
HNRNPR	chr1	ENSG00000125944.20	11766.9	12543.8	10990	0.87627	-0.190552	0.897524	-0.155978	0.0112336	0.139551	23303771	23344336	protein_coding	HGNC:5047
FAM167A	chr8	ENSG00000154319.16	59.6023	41.7051	77.4995	1.84447	0.88321	1.08983	0.124103	0.0112392	0.139551	11421476	11475908	protein_coding	HGNC:15549
NSG1	chr4	ENSG00000168824.14	1126.19	1230.11	1022.27	0.834031	-0.261827	0.873053	-0.195858	0.011237	0.139551	4348140	4419058	protein_coding	HGNC:18790
POLR3C	chr1	ENSG00000186141.9	1327.29	1210.93	1443.65	1.19399	0.255789	1.14267	0.192407	0.0112366	0.139551	145824088	145844402	protein_coding	HGNC:30076
AACS	chr12	ENSG00000081760.17	1445.81	1568.23	1323.38	0.843953	-0.244765	0.87857	-0.186771	0.0112519	0.139587	125065434	125143333	protein_coding	HGNC:21298
ALDH1L2	chr12	ENSG00000136010.14	612.593	541.659	683.526	1.24964	0.321509	1.16948	0.225867	0.0112849	0.139873	105019784	105107643	protein_coding	HGNC:26777
BEX1	chrX	ENSG00000133169.6	2756.73	2506.42	3007.04	1.19344	0.255121	1.14059	0.189774	0.0113839	0.140978	103062651	103064171	protein_coding	HGNC:1036
VCL	chr10	ENSG00000035403.17	20818.5	16923.2	24713.8	1.41669	0.502526	1.23427	0.303652	0.0114058	0.141126	73995193	74121363	protein_coding	HGNC:12665
COL9A1	chr6	ENSG00000112280.16	482.556	542.1	423.012	0.78327	-0.352419	0.847397	-0.23889	0.0114204	0.141183	70215061	70303083	protein_coding	HGNC:2217
SEPTIN6	chrX	ENSG00000125354.23	780.403	859.137	701.669	0.813665	-0.297494	0.862702	-0.213066	0.0114726	0.141703	119615724	119693370	protein_coding	HGNC:15848
HESX1	chr3	ENSG00000163666.10	688.259	770.412	606.107	0.794742	-0.331442	0.851842	-0.231343	0.0114824	0.141703	57197838	57227606	protein_coding	HGNC:4877
TKFC	chr11	ENSG00000149476.15	944.323	853.449	1035.2	1.21078	0.275938	1.15149	0.203499	0.0115027	0.14183	61333210	61353295	protein_coding	HGNC:24552
G3BP2	chr4	ENSG00000138757.14	18042.5	19181.4	16903.6	0.879704	-0.184911	0.900464	-0.151259	0.0115262	0.141985	75642782	75724525	protein_coding	HGNC:30291
CSDC2	chr22	ENSG00000172346.15	69.9899	50.6187	89.361	1.87618	0.907798	1.07743	0.107588	0.0115453	0.141985	41561010	41577741	protein_coding	HGNC:30359
SLITRK4	chrX	ENSG00000179542.16	156.099	185.611	126.586	0.680353	-0.555645	0.810409	-0.303277	0.0115389	0.141985	143622790	143636101	protein_coding	HGNC:23502
FAM171A2	chr17	ENSG00000161682.15	877.628	963.134	792.121	0.823854	-0.279539	0.868255	-0.203809	0.011565	0.142104	44353215	44363853	protein_coding	HGNC:30480
PDIA6	chr2	ENSG00000143870.12	16984.4	18087.9	15880.9	0.876431	-0.190288	0.899024	-0.153569	0.0115891	0.142277	10783391	10837977	protein_coding	HGNC:30168
FBXO25	chr8	ENSG00000147364.16	315.32	271.213	359.427	1.32977	0.411179	1.1994	0.26231	0.0116529	0.142824	406428	477967	protein_coding	HGNC:13596
C5orf30	chr5	ENSG00000181751.10	925.544	1017.2	833.885	0.819473	-0.287232	0.866051	-0.207476	0.0116638	0.142824	103258763	103278660	protein_coding	HGNC:25052
AC067750.1	chr10	ENSG00000272631.1	87.8969	109.502	66.2922	0.601542	-0.733262	0.855235	-0.225607	0.0116606	0.142824	86749754	86756298	lncRNA	#N/A
TBC1D4	chr13	ENSG00000136111.14	2052.25	2214.35	1890.14	0.850617	-0.233418	0.883184	-0.179215	0.0117541	0.14358	75283503	75482169	protein_coding	HGNC:19165
SLC34A2	chr4	ENSG00000157765.13	169.321	137.635	201.007	1.45362	0.53965	1.23265	0.30176	0.0117555	0.14358	25648011	25678748	protein_coding	HGNC:11020
GART	chr21	ENSG00000159131.17	7469.42	7964.33	6974.5	0.876052	-0.190912	0.898672	-0.154133	0.011766	0.14358	33503931	33543491	protein_coding	HGNC:4163
WASHC1	chr9	ENSG00000181404.17	336.425	289.144	383.706	1.31882	0.399249	1.19544	0.257543	0.0117634	0.14358	14475	73865	protein_coding	HGNC:24361
AL031985.3	chr1	ENSG00000260920.2	351.574	301.428	401.721	1.31938	0.399859	1.19492	0.256919	0.0118055	0.143937	40464319	40466767	lncRNA	#N/A
CCDC152	chr5	ENSG00000198865.10	1024.24	930.86	1117.62	1.20405	0.267899	1.1469	0.19774	0.0118618	0.144501	42756818	42802439	protein_coding	HGNC:34438
PLCB3	chr11	ENSG00000149782.11	4152.16	4445.62	3858.69	0.867441	-0.205163	0.893288	-0.162803	0.0119147	0.14502	64251523	64269150	protein_coding	HGNC:9056
GPT2	chr16	ENSG00000166123.14	6904.87	6413.99	7395.74	1.15202	0.204163	1.11938	0.162696	0.0119907	0.14582	46884362	46931289	protein_coding	HGNC:18062
AC012615.1	chr19	ENSG00000261526.2	113.281	137.472	89.089	0.628235	-0.670624	0.82779	-0.272663	0.0120375	0.146263	1874871	1876169	lncRNA	#N/A
VILL	chr3	ENSG00000136059.14	204.11	169.014	239.205	1.41461	0.500403	1.21812	0.284658	0.0120561	0.146364	37988059	38007188	protein_coding	HGNC:30906
NBEA	chr13	ENSG00000172915.18	1573.46	1725.73	1421.19	0.810103	-0.303822	0.859309	-0.218751	0.0120693	0.1464	34942287	35673022	protein_coding	HGNC:7648
SEC24C	chr10	ENSG00000176986.16	2811.36	3016.02	2606.69	0.863647	-0.211487	0.891319	-0.165986	0.0121157	0.146787	73744372	73772161	protein_coding	HGNC:10705
SHISA3	chr4	ENSG00000178343.5	71.3565	89.2719	53.4412	0.566725	-0.819279	0.908226	-0.138877	0.0121219	0.146787	42397488	42402487	protein_coding	HGNC:25159
ETV5	chr3	ENSG00000244405.8	1142.92	1040.07	1245.77	1.19847	0.261191	1.14303	0.192864	0.0121921	0.147511	186046314	186110318	protein_coding	HGNC:3494
FOXN3	chr14	ENSG00000053254.15	4785.81	5124.71	4446.91	0.859891	-0.217774	0.889764	-0.168505	0.0122704	0.148332	89124871	89619149	protein_coding	HGNC:1928
MIAT	chr22	ENSG00000225783.8	6220.58	6697.59	5743.57	0.834361	-0.261256	0.876521	-0.190139	0.0123206	0.148812	26646411	26676475	lncRNA	HGNC:33425
ZNF205	chr16	ENSG00000122386.10	860.202	777.675	942.729	1.21223	0.277661	1.1501	0.201765	0.0123648	0.149092	3112560	3120517	protein_coding	HGNC:12996
SESTD1	chr2	ENSG00000187231.14	1347.18	1462.07	1232.3	0.838217	-0.254605	0.876784	-0.189706	0.0123565	0.149092	179101678	179264832	protein_coding	HGNC:18379
BBS4	chr15	ENSG00000140463.14	1113.88	1009.25	1218.51	1.20166	0.265029	1.14526	0.195679	0.0123921	0.149293	72686179	72738475	protein_coding	HGNC:969
KIF15	chr3	ENSG00000163808.17	1924.05	2080.07	1768.04	0.847782	-0.238235	0.881829	-0.181429	0.0124026	0.149293	44761721	44873376	protein_coding	HGNC:17273
ZNF829	chr19	ENSG00000185869.14	403.64	351.032	456.247	1.2978	0.37607	1.18426	0.24399	0.0124511	0.149751	36888124	36916291	protein_coding	HGNC:34032
LOXL2	chr8	ENSG00000134013.16	1282.69	1392.86	1172.52	0.842205	-0.247756	0.880102	-0.184258	0.0124745	0.149799	23296897	23425328	protein_coding	HGNC:6666
RNFT1	chr17	ENSG00000189050.16	138.415	110.659	166.171	1.49176	0.577013	1.22708	0.295227	0.0124762	0.149799	59952240	59964761	protein_coding	HGNC:30206
SPIN2A	chrX	ENSG00000147059.8	125.366	150.64	100.092	0.655682	-0.608931	0.81695	-0.29168	0.0125178	0.150171	57134530	57137625	protein_coding	HGNC:20694
NPHP3-ACAD11	chr3	ENSG00000274810.4	66.2891	48.3684	84.2098	1.76843	0.822473	1.09794	0.134799	0.0125989	0.151016	132558142	132722459	protein_coding	HGNC:48351
CALR	chr19	ENSG00000179218.13	25691.7	27273.7	24109.7	0.88439	-0.177245	0.90457	-0.144696	0.0126237	0.151079	12938578	12944489	protein_coding	HGNC:1455
FBLL1	chr5	ENSG00000188573.8	163.389	132.412	194.366	1.45265	0.538685	1.21975	0.28659	0.0126254	0.151079	168529305	168530634	protein_coding	HGNC:35458
LRRC8C	chr1	ENSG00000171488.15	103.129	128.296	77.9614	0.611485	-0.709611	0.869105	-0.202398	0.0126653	0.151206	89633072	89769903	protein_coding	HGNC:25075
CHRNA9	chr4	ENSG00000174343.6	84.8821	63.5987	106.166	1.66524	0.735733	1.13785	0.186305	0.012668	0.151206	40335333	40355217	protein_coding	HGNC:14079
PMEL	chr12	ENSG00000185664.14	2473.35	2667.09	2279.6	0.857819	-0.221255	0.887962	-0.171431	0.0126656	0.151206	55954105	55973317	protein_coding	HGNC:10880
PPM1G	chr2	ENSG00000115241.11	8324.39	8898.1	7750.68	0.87022	-0.200548	0.895701	-0.158912	0.0126973	0.151429	27381195	27409591	protein_coding	HGNC:9278
GARS1	chr7	ENSG00000106105.14	13147.3	12133.9	14160.6	1.16498	0.220308	1.12105	0.164856	0.0127233	0.151534	30594838	30634033	protein_coding	HGNC:4162
PDE4D	chr5	ENSG00000113448.19	102.89	80.1431	125.637	1.59632	0.67475	1.20176	0.265146	0.0127448	0.151534	58969038	60522120	protein_coding	HGNC:8783
NLN	chr5	ENSG00000123213.23	8952.97	9524.25	8381.7	0.878383	-0.187077	0.899813	-0.152304	0.0127446	0.151534	65722205	65871725	protein_coding	HGNC:16058
SRRM1	chr1	ENSG00000133226.17	6188.47	6609.5	5767.43	0.871836	-0.197871	0.896543	-0.157555	0.0127488	0.151534	24631716	24673281	protein_coding	HGNC:16638
AL359198.1	chr10	ENSG00000272817.1	907.848	997.149	818.547	0.818971	-0.288116	0.867042	-0.205827	0.0128122	0.15216	91908131	91909348	lncRNA	#N/A
DSTNP2	chr12	ENSG00000248593.3	99.429	76.574	122.284	1.59333	0.672047	1.19583	0.258016	0.0128428	0.152396	6884682	6885786	transcribed_unprocessed_pseudogene	HGNC:34546
FAM162A	chr3	ENSG00000114023.15	2037.07	2215.04	1859.1	0.839655	-0.252131	0.878042	-0.187638	0.0128544	0.152405	122384176	122412334	protein_coding	HGNC:17865
PBX1	chr1	ENSG00000185630.18	6562.44	7039.25	6085.63	0.861067	-0.215803	0.890068	-0.168013	0.0128727	0.152495	164555584	164899296	protein_coding	HGNC:8632
KLHL23	chr2	ENSG00000213160.10	3332.8	3576.77	3088.83	0.85908	-0.219136	0.888948	-0.169829	0.0129131	0.152846	169694488	169776989	protein_coding	HGNC:27506
ITPR1	chr3	ENSG00000150995.19	256.233	296.738	215.728	0.704808	-0.504699	0.826263	-0.275328	0.0129591	0.153135	4493345	4847840	protein_coding	HGNC:6180
NFASC	chr1	ENSG00000163531.15	316.692	269.967	363.417	1.36443	0.4483	1.20251	0.266045	0.012951	0.153135	204828651	205022822	protein_coding	HGNC:29866
UBP1	chr3	ENSG00000153560.12	5245.33	4888.74	5601.91	1.14638	0.19709	1.11484	0.15684	0.0129752	0.153198	33388336	33441371	protein_coding	HGNC:12507
HSPA8	chr11	ENSG00000109971.14	80608.9	86019.7	75198.2	0.875572	-0.191703	0.900538	-0.15114	0.0130345	0.153642	123057489	123063230	protein_coding	HGNC:5241
NOP9	chr14	ENSG00000196943.14	2356.84	2536.76	2176.91	0.847169	-0.239278	0.882322	-0.180623	0.0130322	0.153642	24299850	24309124	protein_coding	HGNC:19826
SLBP	chr4	ENSG00000163950.13	1923.82	2075.82	1771.83	0.853448	-0.228625	0.886354	-0.174045	0.0130898	0.154166	1692731	1712344	protein_coding	HGNC:10904
DLGAP4	chr20	ENSG00000080845.17	1618.28	1485.22	1751.34	1.17815	0.236525	1.13201	0.178885	0.0131145	0.154202	36306336	36528637	protein_coding	HGNC:24476
RAP2B	chr3	ENSG00000181467.5	1972.89	1803.55	2142.23	1.18434	0.244087	1.13616	0.184166	0.0131106	0.154202	153162226	153170627	protein_coding	HGNC:9862
RHOBTB1	chr10	ENSG00000072422.17	520.743	462.354	579.132	1.25382	0.326331	1.16807	0.224126	0.0131431	0.154247	60869438	61001440	protein_coding	HGNC:18738
KLHDC3	chr6	ENSG00000124702.18	4389.32	4686.84	4091.8	0.872563	-0.196669	0.897469	-0.156066	0.0131313	0.154247	43014103	43021298	protein_coding	HGNC:20704
ZNF449	chrX	ENSG00000173275.13	405.886	355.084	456.688	1.28351	0.360092	1.1783	0.236712	0.013151	0.154247	135344796	135363413	protein_coding	HGNC:21039
KIF21B	chr1	ENSG00000116852.14	1355.59	1484.67	1226.51	0.8083	-0.307037	0.863521	-0.211697	0.0131909	0.154588	200969390	201023700	protein_coding	HGNC:29442
GIHCG	chr12	ENSG00000257698.2	106.088	83.1808	128.996	1.63775	0.711718	1.13563	0.18349	0.0132122	0.154709	57930115	57936345	lncRNA	HGNC:52649
SMC3	chr10	ENSG00000108055.9	9896.98	10526.4	9267.59	0.879153	-0.185815	0.901014	-0.150378	0.013234	0.154837	110567691	110604636	protein_coding	HGNC:2468
ARHGAP9	chr12	ENSG00000123329.19	127.955	101.357	154.552	1.52054	0.604586	1.21409	0.279874	0.0132568	0.154845	57472264	57488814	protein_coding	HGNC:14130
MYO1B	chr2	ENSG00000128641.19	4536.63	4841.17	4232.08	0.873242	-0.195547	0.897668	-0.155746	0.0132674	0.154845	191245185	191425389	protein_coding	HGNC:7596
BEND4	chr4	ENSG00000188848.16	2266.92	2478.37	2055.47	0.8313	-0.266559	0.873547	-0.195043	0.0132626	0.154845	42110853	42152878	protein_coding	HGNC:23815
ISOC2	chr19	ENSG00000063241.8	1777.55	1922.83	1632.27	0.838206	-0.254623	0.879485	-0.185269	0.0132869	0.154945	55452985	55462343	protein_coding	HGNC:26278
FGFR1	chr8	ENSG00000077782.20	12847.4	13697.7	11997.1	0.878125	-0.187503	0.902052	-0.148717	0.0133692	0.155013	38400215	38468834	protein_coding	HGNC:3688
MGAT3	chr22	ENSG00000128268.12	227.89	263.991	191.788	0.72808	-0.457832	0.831413	-0.266363	0.0133664	0.155013	39457012	39492194	protein_coding	HGNC:7046
ETAA1	chr2	ENSG00000143971.9	1110.24	1210.02	1010.46	0.833903	-0.262049	0.87545	-0.191904	0.0133565	0.155013	67397322	67412089	protein_coding	HGNC:24648
SLC22A3	chr6	ENSG00000146477.6	174.536	144.81	204.263	1.44813	0.534195	1.21304	0.278626	0.0133671	0.155013	160348378	160452577	protein_coding	HGNC:10967
RBBP4	chr1	ENSG00000162521.19	10694	11388.6	9999.35	0.876331	-0.190451	0.898435	-0.154514	0.0133209	0.155013	32651142	32686211	protein_coding	HGNC:9887
SMAD3	chr15	ENSG00000166949.16	487.77	430.305	545.236	1.27811	0.354007	1.17615	0.234076	0.0133533	0.155013	67063763	67195169	protein_coding	HGNC:6769
PHC1P1	chr12	ENSG00000179899.8	1066.83	1179.39	954.278	0.789256	-0.341435	0.853608	-0.228355	0.0133527	0.155013	55411727	55414787	processed_pseudogene	HGNC:34502
EMSY	chr11	ENSG00000158636.16	1059.42	1159.81	959.024	0.826053	-0.275694	0.871461	-0.198493	0.0134644	0.15599	76444923	76553025	protein_coding	HGNC:18071
CDIP1	chr16	ENSG00000089486.17	2078.99	1907.37	2250.62	1.17715	0.235298	1.13282	0.179914	0.0135037	0.156291	4510669	4538828	protein_coding	HGNC:13234
AMZ2P1	chr17	ENSG00000214174.8	255.531	216.397	294.666	1.3608	0.444458	1.20019	0.263258	0.0135125	0.156291	64966550	64975576	transcribed_unprocessed_pseudogene	HGNC:26491
PPP3CA	chr4	ENSG00000138814.17	1193.75	1296.84	1090.65	0.839289	-0.25276	0.878368	-0.187102	0.0135429	0.156388	101023409	101348278	protein_coding	HGNC:9314
WDR25	chr14	ENSG00000176473.13	313.56	270.868	356.251	1.31502	0.395089	1.18819	0.248761	0.013539	0.156388	100376418	100530303	protein_coding	HGNC:21064
COTL1	chr16	ENSG00000103187.8	7146.52	6597.57	7695.47	1.1549	0.207772	1.1184	0.161436	0.0135925	0.15663	84565596	84618078	protein_coding	HGNC:18304
TPST2	chr22	ENSG00000128294.16	1967.43	2118.73	1816.14	0.850553	-0.233528	0.884243	-0.177485	0.0135831	0.15663	26521996	26596717	protein_coding	HGNC:12021
PARP9	chr3	ENSG00000138496.16	61.046	42.3771	79.715	1.83703	0.877373	1.07782	0.10811	0.013597	0.15663	122527924	122564577	protein_coding	HGNC:24118
TET1	chr10	ENSG00000138336.9	2742.62	2948.37	2536.88	0.856092	-0.224163	0.887767	-0.171747	0.0136252	0.156828	68560337	68694487	protein_coding	HGNC:29484
CBR1	chr21	ENSG00000159228.13	2738.43	2966.4	2510.46	0.849704	-0.234967	0.884327	-0.177348	0.013657	0.157067	36069941	36073166	protein_coding	HGNC:1548
VAC14	chr16	ENSG00000103043.15	1567.44	1694.61	1440.27	0.850715	-0.233252	0.885513	-0.175414	0.0136748	0.157144	70687439	70801160	protein_coding	HGNC:25507
SFMBT2	chr10	ENSG00000198879.12	249.821	286.666	212.975	0.73583	-0.442555	0.834184	-0.261562	0.0137405	0.157772	7158624	7411486	protein_coding	HGNC:20256
MRPL49	chr11	ENSG00000149792.9	2806.44	2604.3	3008.58	1.15743	0.210922	1.12097	0.164745	0.0137667	0.157944	65122183	65127371	protein_coding	HGNC:1176
EFS	chr14	ENSG00000100842.13	880.635	963.619	797.651	0.827597	-0.273	0.872152	-0.197348	0.0138174	0.158398	23356403	23365752	protein_coding	HGNC:16898
RABGGTA	chr14	ENSG00000100949.14	369.395	318.53	420.261	1.32658	0.407708	1.18874	0.249429	0.0138898	0.1586	24265538	24271739	protein_coding	HGNC:9795
KPNA3	chr13	ENSG00000102753.10	3591.15	3838.96	3343.34	0.871046	-0.199179	0.896809	-0.157127	0.0138909	0.1586	49699320	49792682	protein_coding	HGNC:6396
QRICH2	chr17	ENSG00000129646.14	288.505	247.63	329.379	1.32805	0.409306	1.18976	0.250673	0.0138763	0.1586	76274049	76307998	protein_coding	HGNC:25326
CAPN5	chr11	ENSG00000149260.18	876.574	963.117	790.032	0.822667	-0.281619	0.870202	-0.200579	0.0138497	0.1586	77066961	77126155	protein_coding	HGNC:1482
CADM1	chr11	ENSG00000182985.17	683.373	613.686	753.061	1.2278	0.296081	1.15416	0.206839	0.0138643	0.1586	115169218	115504957	protein_coding	HGNC:5951
MYC	chr8	ENSG00000136997.19	2824.16	3096.13	2552.19	0.826674	-0.27461	0.870989	-0.199273	0.0139541	0.159193	127735434	127742951	protein_coding	HGNC:7553
TMEM164	chrX	ENSG00000157600.12	922.336	1007.9	836.771	0.825254	-0.27709	0.871532	-0.198374	0.013966	0.159201	110002631	110182734	protein_coding	HGNC:26217
ID4	chr6	ENSG00000172201.12	467.834	414.045	521.622	1.26331	0.337204	1.16815	0.224229	0.0140008	0.15947	19837370	19842197	protein_coding	HGNC:5363
FLVCR2	chr14	ENSG00000119686.10	236.28	198.366	274.193	1.3817	0.466444	1.20164	0.265006	0.0140864	0.160317	75578620	75663214	protein_coding	HGNC:20105
FAM133B	chr7	ENSG00000234545.8	1907.61	2055.73	1759.49	0.854544	-0.226774	0.887238	-0.172607	0.014113	0.160491	92560758	92590393	protein_coding	HGNC:28629
ASXL1	chr20	ENSG00000171456.20	887.662	970.382	804.941	0.828566	-0.271311	0.873438	-0.195223	0.0141429	0.160701	32358330	32439319	protein_coding	HGNC:18318
JAKMIP2-AS1	chr5	ENSG00000280780.2	1128.04	1226.58	1029.5	0.838598	-0.253948	0.878609	-0.186707	0.0141619	0.160789	147559994	147662009	lncRNA	HGNC:27203
TDRP	chr8	ENSG00000180190.11	3657.52	3389.73	3925.31	1.15599	0.209126	1.11953	0.162892	0.0142829	0.162033	489792	545781	protein_coding	HGNC:26951
NAV3	chr12	ENSG00000067798.16	130.334	97.1463	163.521	1.57524	0.655575	1.15999	0.214116	0.0143108	0.162211	77324641	78213010	protein_coding	HGNC:15998
ACTN4	chr19	ENSG00000130402.12	9984.41	9261.07	10707.7	1.15149	0.203499	1.11433	0.156172	0.014331	0.162211	38647649	38731589	protein_coding	HGNC:166
SOCS5	chr2	ENSG00000171150.9	955.615	1046	865.233	0.826869	-0.274269	0.873311	-0.195433	0.0143329	0.162211	46698952	46780245	protein_coding	HGNC:16852
PRSS8	chr16	ENSG00000052344.16	2829.36	2615.52	3043.2	1.16047	0.214712	1.11865	0.161764	0.01438	0.16237	31131433	31135727	protein_coding	HGNC:9491
DGKA	chr12	ENSG00000065357.20	208.825	175.196	242.455	1.38946	0.474523	1.20124	0.264522	0.0143902	0.16237	55927319	55954027	protein_coding	HGNC:2849
SLC8A2	chr19	ENSG00000118160.14	179.858	213.59	146.126	0.683772	-0.548412	0.832165	-0.265058	0.0143796	0.16237	47428017	47471893	protein_coding	HGNC:11069
BTBD2	chr19	ENSG00000133243.10	2947.82	3165.7	2729.94	0.861657	-0.214814	0.891761	-0.165271	0.0144156	0.16237	1985438	2034881	protein_coding	HGNC:15504
PPFIA3	chr19	ENSG00000177380.14	519.348	578.459	460.236	0.795334	-0.330367	0.858252	-0.220527	0.0144106	0.16237	49119544	49151026	protein_coding	HGNC:9247
ZBTB33	chrX	ENSG00000177485.7	1285.78	1396.77	1174.78	0.84039	-0.250869	0.880598	-0.183444	0.0143968	0.16237	120250752	120258398	protein_coding	HGNC:16682
ENTPD5	chr14	ENSG00000187097.12	273.976	233.728	314.224	1.3379	0.419972	1.18786	0.248362	0.0144601	0.162742	73958010	74019399	protein_coding	HGNC:3367
SMAD4	chr18	ENSG00000141646.14	3546.79	3792.06	3301.51	0.870856	-0.199494	0.896895	-0.15699	0.0145134	0.163083	51028394	51085045	protein_coding	HGNC:6770
SLC25A20	chr3	ENSG00000178537.10	159.63	130.889	188.372	1.44535	0.531418	1.20509	0.269147	0.0145025	0.163083	48856926	48898904	protein_coding	HGNC:1421
PARP1	chr1	ENSG00000143799.13	19545.4	20784.8	18306	0.88009	-0.184277	0.903348	-0.146647	0.0145548	0.16329	226360691	226408093	protein_coding	HGNC:270
ADAMTS19	chr5	ENSG00000145808.10	1577.36	1704.17	1450.55	0.849547	-0.235234	0.885589	-0.17529	0.0145462	0.16329	129460281	129738683	protein_coding	HGNC:17111
NAB1	chr2	ENSG00000138386.17	1748.39	1891.95	1604.82	0.845108	-0.242793	0.882235	-0.180765	0.0145789	0.163306	190646746	190692766	protein_coding	HGNC:7626
PRPS1	chrX	ENSG00000147224.12	3935.53	4203.6	3667.46	0.871691	-0.198111	0.897271	-0.156384	0.0145793	0.163306	107628424	107651026	protein_coding	HGNC:9462
AL109627.1	chr1	ENSG00000288398.1	90.4338	68.0887	112.779	1.62395	0.699505	1.1299	0.176192	0.0146157	0.163586	16228674	16231335	lncRNA	#N/A
ST6GALNAC3	chr1	ENSG00000184005.11	816.944	900.527	733.362	0.820079	-0.286165	0.869858	-0.201148	0.0146837	0.164095	76074746	76634603	protein_coding	HGNC:19343
AC060766.4	chr17	ENSG00000267547.1	63.8762	46.2315	81.521	1.77538	0.82813	1.08467	0.11725	0.0146844	0.164095	35403837	35404373	lncRNA	#N/A
EXTL3	chr8	ENSG00000012232.9	3823.17	3471.8	4174.54	1.1854	0.245371	1.13511	0.182837	0.0147431	0.164105	28600469	28755599	protein_coding	HGNC:3518
METTL8	chr2	ENSG00000123600.19	1859.19	2002.57	1715.8	0.856661	-0.223204	0.889264	-0.169317	0.0147366	0.164105	171317405	171434802	protein_coding	HGNC:25856
AMOTL1	chr11	ENSG00000166025.18	1593.23	1461.95	1724.5	1.17926	0.237876	1.13121	0.17786	0.0147085	0.164105	94706431	94876748	protein_coding	HGNC:17811
RTN4RL2	chr11	ENSG00000186907.8	456.305	508.644	403.965	0.773842	-0.369889	0.850418	-0.233756	0.0147237	0.164105	57460528	57477534	protein_coding	HGNC:23053
AC008957.3	chr5	ENSG00000279400.1	60.2374	77.0438	43.431	0.562845	-0.82919	0.921233	-0.118361	0.0147175	0.164105	36667717	36669958	TEC	#N/A
ACTN3	chr11	ENSG00000248746.6	745.245	835.245	655.245	0.796877	-0.327571	0.860194	-0.217265	0.0147932	0.164534	66546395	66563334	protein_coding	HGNC:165
ZFAND2A	chr7	ENSG00000178381.12	341.425	295.995	386.855	1.30397	0.38291	1.17996	0.238735	0.0148247	0.164755	1152071	1160759	protein_coding	HGNC:28073
JPH1	chr8	ENSG00000104369.5	1561.34	1686.62	1436.06	0.848556	-0.236918	0.885282	-0.175791	0.0148363	0.164755	74234700	74321540	protein_coding	HGNC:14201
SYNDIG1	chr20	ENSG00000101463.6	131.573	159.888	103.258	0.661224	-0.596789	0.840852	-0.250076	0.0148578	0.164865	24469629	24666616	protein_coding	HGNC:15885
SPCS3	chr4	ENSG00000129128.13	4457.57	4757.21	4157.94	0.872462	-0.196835	0.897336	-0.15628	0.0148827	0.16492	176319966	176332245	protein_coding	HGNC:26212
VLDLR-AS1	chr9	ENSG00000236404.10	452.697	399.839	505.556	1.26779	0.342314	1.16831	0.224423	0.014886	0.16492	2421597	2643359	lncRNA	HGNC:49621
IARS2	chr1	ENSG00000067704.10	3962.68	4231.61	3693.75	0.87189	-0.197781	0.897871	-0.155419	0.0149196	0.165163	220094132	220148041	protein_coding	HGNC:29685
ACVR2B	chr3	ENSG00000114739.14	5427.99	5791.88	5064.1	0.871881	-0.197797	0.898665	-0.154145	0.0149694	0.165586	38453890	38493142	protein_coding	HGNC:174
TMEM151B	chr6	ENSG00000178233.18	792.094	867.33	716.857	0.820309	-0.285761	0.870358	-0.200319	0.0149818	0.165593	44270450	44307506	protein_coding	HGNC:21315
THY1	chr11	ENSG00000154096.13	9342.54	10011.6	8673.48	0.856971	-0.222682	0.889261	-0.169321	0.0149985	0.165649	119417378	119424985	protein_coding	HGNC:11801
AIF1L	chr9	ENSG00000126878.13	9737.85	10379.2	9096.47	0.878234	-0.187322	0.904313	-0.145106	0.0150137	0.165688	131096476	131123152	protein_coding	HGNC:28904
CRNDE	chr16	ENSG00000245694.10	381.133	329.757	432.51	1.29918	0.377603	1.17794	0.236264	0.0150863	0.166359	54845189	54929189	lncRNA	HGNC:37078
NSUN5	chr7	ENSG00000130305.17	1707.14	1571.05	1843.23	1.17233	0.229379	1.12885	0.17486	0.015101	0.166392	73302516	73308826	protein_coding	HGNC:16385
ZNF767P	chr7	ENSG00000133624.13	390.099	341.473	438.725	1.28733	0.364377	1.17324	0.230501	0.0151552	0.166673	149547154	149624752	transcribed_unprocessed_pseudogene	HGNC:21884
EEF2	chr19	ENSG00000167658.16	85878.3	91083.9	80672.6	0.885391	-0.175613	0.906019	-0.142387	0.0151617	0.166673	3976056	3985463	protein_coding	HGNC:3214
CTSF	chr11	ENSG00000174080.11	377.116	430.976	323.256	0.759271	-0.397313	0.844695	-0.243497	0.0151505	0.166673	66563464	66568841	protein_coding	HGNC:2531
AHSA1	chr14	ENSG00000100591.8	4335.63	4649.64	4021.63	0.862785	-0.212926	0.89245	-0.164156	0.0152306	0.16699	77457870	77469472	protein_coding	HGNC:1189
SCML2	chrX	ENSG00000102098.19	1204.06	1309.99	1098.13	0.838483	-0.254147	0.879541	-0.185177	0.0152368	0.16699	18239313	18354688	protein_coding	HGNC:10581
CCDC47	chr17	ENSG00000108588.14	5499.89	5874.56	5125.21	0.873536	-0.19506	0.898916	-0.153742	0.0152485	0.16699	63745255	63776351	protein_coding	HGNC:24856
VPS26C	chr21	ENSG00000157538.14	2227.68	2393.22	2062.15	0.862336	-0.213677	0.89215	-0.164642	0.0152356	0.16699	37223420	37267919	protein_coding	HGNC:3044
SBK1	chr16	ENSG00000188322.7	4079.28	4354.15	3804.41	0.87146	-0.198493	0.897821	-0.1555	0.0152494	0.16699	28259246	28323849	protein_coding	HGNC:17699
PPARGC1B	chr5	ENSG00000155846.17	507.946	564.882	451.011	0.796548	-0.328166	0.860132	-0.217371	0.0153204	0.167639	149730298	149855022	protein_coding	HGNC:30022
KCNC4	chr1	ENSG00000116396.14	301.511	258.12	344.903	1.33872	0.420859	1.18618	0.246325	0.0153744	0.168008	110211343	110283100	protein_coding	HGNC:6236
RHOF	chr12	ENSG00000139725.8	489.112	545.121	433.103	0.792977	-0.33465	0.858601	-0.21994	0.0153779	0.168008	121777754	121803403	protein_coding	HGNC:15703
RPARP-AS1	chr10	ENSG00000269609.6	629.897	698.062	561.732	0.805466	-0.312105	0.864449	-0.210147	0.0154024	0.168147	102449816	102461106	lncRNA	HGNC:45238
IFI27L1	chr14	ENSG00000165948.11	283.07	242.602	323.538	1.35131	0.434356	1.1879	0.248413	0.0154445	0.168477	94081301	94103846	protein_coding	HGNC:19754
GANAB	chr11	ENSG00000089597.18	12544.4	13365.6	11723.1	0.875278	-0.192187	0.900341	-0.151457	0.0154982	0.16859	62624826	62646726	protein_coding	HGNC:4138
CREBZF	chr11	ENSG00000137504.13	3209.87	3434.69	2985.05	0.868372	-0.203614	0.895942	-0.158523	0.0154932	0.16859	85659708	85682908	protein_coding	HGNC:24905
TRIML2	chr4	ENSG00000179046.8	1701.9	1560.35	1843.44	1.17926	0.237885	1.12785	0.173571	0.015496	0.16859	188091273	188109603	protein_coding	HGNC:26378
AC100861.1	chr8	ENSG00000246582.3	123.128	98.8691	147.387	1.50217	0.587044	1.18799	0.248518	0.0155024	0.16859	23224471	23230926	lncRNA	#N/A
ADAP1	chr7	ENSG00000105963.15	247.594	210.965	284.224	1.35435	0.437599	1.18933	0.250153	0.0155159	0.168592	897900	955407	protein_coding	HGNC:16486
AGAP3	chr7	ENSG00000133612.19	1742.88	1876.89	1608.86	0.855276	-0.225539	0.888592	-0.170407	0.0155263	0.168592	151085831	151144436	protein_coding	HGNC:16923
PPP1R15B	chr1	ENSG00000158615.9	2673.99	2866.22	2481.76	0.863736	-0.211338	0.893214	-0.162922	0.0155635	0.168866	204403381	204411817	protein_coding	HGNC:14951
GABRB3	chr15	ENSG00000166206.15	5643.31	6023.13	5263.49	0.874932	-0.192757	0.899869	-0.152214	0.015669	0.169881	26543546	26939539	protein_coding	HGNC:4083
ZNF85	chr19	ENSG00000105750.15	795.989	719.817	872.161	1.21533	0.281348	1.14781	0.198885	0.0157031	0.169891	20923222	20950697	protein_coding	HGNC:13160
PARD3B	chr2	ENSG00000116117.18	255.972	295.841	216.104	0.712845	-0.48834	0.840752	-0.250248	0.0157466	0.169891	204545475	205620162	protein_coding	HGNC:14446
TM9SF2	chr13	ENSG00000125304.10	6109.91	6504.74	5715.08	0.878958	-0.186134	0.902469	-0.148051	0.0157184	0.169891	99446311	99564048	protein_coding	HGNC:11865
BAIAP2L2	chr22	ENSG00000128298.17	153.634	124.421	182.847	1.46434	0.550248	1.18885	0.249564	0.0157537	0.169891	38084900	38110684	protein_coding	HGNC:26203
GREB1	chr2	ENSG00000196208.14	796.491	877.16	715.822	0.813921	-0.29704	0.868651	-0.203152	0.0157446	0.169891	11482341	11642788	protein_coding	HGNC:24885
FLNA	chrX	ENSG00000196924.18	41244.2	37645.1	44843.3	1.16974	0.226192	1.1222	0.166334	0.0157283	0.169891	154348524	154374638	protein_coding	HGNC:3754
VDAC1	chr5	ENSG00000213585.11	8312.17	8888.81	7735.54	0.868984	-0.202598	0.897987	-0.155233	0.0157109	0.169891	133971871	134004975	protein_coding	HGNC:12669
SNHG10	chr14	ENSG00000247092.7	314.261	356.462	272.06	0.751422	-0.412306	0.845617	-0.241923	0.0157904	0.170158	95521943	95534889	lncRNA	HGNC:27510
SLC22A15	chr1	ENSG00000163393.13	213.277	176.69	249.865	1.42719	0.513174	1.19269	0.254219	0.0159921	0.1722	115976513	116070054	protein_coding	HGNC:20301
MKS1	chr17	ENSG00000011143.17	559.263	498.276	620.251	1.24323	0.314088	1.15697	0.210355	0.0160552	0.172749	58205441	58219605	protein_coding	HGNC:7121
CCSAP	chr1	ENSG00000154429.11	454.988	505.923	404.052	0.781719	-0.355279	0.856226	-0.223936	0.0161168	0.17328	229321011	229343294	protein_coding	HGNC:29578
QPCTL	chr19	ENSG00000011478.12	493.297	546.647	439.947	0.795889	-0.329361	0.860646	-0.216508	0.0161422	0.173422	45692666	45703989	protein_coding	HGNC:25952
NAA15	chr4	ENSG00000164134.13	6608.45	7041.26	6175.64	0.870774	-0.19963	0.897742	-0.155628	0.0162398	0.174338	139301505	139420033	protein_coding	HGNC:30782
EIF3A	chr10	ENSG00000107581.13	20135.8	21465.3	18806.3	0.866531	-0.206677	0.893826	-0.161934	0.016402	0.175813	119033670	119080823	protein_coding	HGNC:3271
HAUS6	chr9	ENSG00000147874.11	3629.04	3872.49	3385.58	0.871415	-0.198569	0.898147	-0.154977	0.0163934	0.175813	19053141	19102904	protein_coding	HGNC:25948
MEX3D	chr19	ENSG00000181588.16	2839.91	3044.86	2634.96	0.863777	-0.211269	0.893776	-0.162015	0.0164296	0.175976	1554669	1568058	protein_coding	HGNC:16734
SULT4A1	chr22	ENSG00000130540.14	378.485	331.141	425.83	1.28333	0.359893	1.16919	0.225504	0.016489	0.17648	43824509	43862513	protein_coding	HGNC:14903
KIAA1143	chr3	ENSG00000163807.6	2850.72	3057.63	2643.8	0.8627	-0.213068	0.892868	-0.163481	0.0165417	0.17691	44737661	44761619	protein_coding	HGNC:29198
PNISR	chr6	ENSG00000132424.16	8067.32	8604.37	7530.28	0.875431	-0.191935	0.900635	-0.150986	0.0165556	0.176926	99398050	99425331	protein_coding	HGNC:21222
AGPAT4	chr6	ENSG00000026652.15	1131.6	1228.7	1034.5	0.841808	-0.248436	0.882155	-0.180895	0.0165991	0.177023	161129967	161274061	protein_coding	HGNC:20885
ALKBH3	chr11	ENSG00000166199.13	434.361	381.518	487.203	1.26876	0.343424	1.16456	0.219785	0.0166107	0.177023	43880811	43920274	protein_coding	HGNC:30141
NR1D2	chr3	ENSG00000174738.13	1039.23	1132.17	946.297	0.835207	-0.259794	0.878808	-0.18638	0.0166146	0.177023	23945286	23980617	protein_coding	HGNC:7963
ATL1	chr14	ENSG00000198513.12	234.452	199.109	269.796	1.35459	0.437857	1.18502	0.244906	0.0165778	0.177023	50532509	50633068	protein_coding	HGNC:11231
PDGFB	chr22	ENSG00000100311.17	261.556	223.154	299.957	1.36104	0.444708	1.18638	0.246563	0.0167032	0.177833	39223359	39244982	protein_coding	HGNC:8800
ARL6	chr3	ENSG00000113966.10	392.373	440.978	343.769	0.778646	-0.36096	0.855895	-0.224494	0.0167189	0.177867	97764521	97801229	protein_coding	HGNC:13210
ZBTB5	chr9	ENSG00000168795.5	680.076	752.42	607.732	0.806892	-0.309553	0.866496	-0.206736	0.0167913	0.178504	37438102	37465450	protein_coding	HGNC:23836
ATF2	chr2	ENSG00000115966.17	1808.95	1945.65	1672.24	0.858694	-0.219784	0.891159	-0.166245	0.0168141	0.178612	175072250	175168382	protein_coding	HGNC:784
KDELR1	chr19	ENSG00000105438.9	5478.42	5850.25	5106.59	0.867018	-0.205866	0.896071	-0.158315	0.0168565	0.178928	48382575	48391551	protein_coding	HGNC:6304
PHLPP2	chr16	ENSG00000040199.18	804.308	878.972	729.645	0.814949	-0.295218	0.869393	-0.20192	0.0169011	0.179	71637835	71724701	protein_coding	HGNC:29149
RNF130	chr5	ENSG00000113269.14	2377.14	2548.77	2205.5	0.862855	-0.21281	0.893578	-0.162334	0.0168884	0.179	179911651	180072113	protein_coding	HGNC:18280
FOXP4	chr6	ENSG00000137166.15	722.34	800.781	643.898	0.784262	-0.350592	0.858047	-0.220871	0.0168902	0.179	41546426	41602384	protein_coding	HGNC:20842
TCP1	chr6	ENSG00000120438.12	13816.8	14663.3	12970.4	0.882887	-0.179699	0.905314	-0.14351	0.0169176	0.179041	159778498	159789703	protein_coding	HGNC:11655
TSPYL2	chrX	ENSG00000184205.14	779.935	703.86	856.01	1.21561	0.281685	1.14561	0.19611	0.016939	0.179135	53082367	53088540	protein_coding	HGNC:24358
ITPK1	chr14	ENSG00000100605.17	3721.02	3976.09	3465.96	0.871912	-0.197745	0.898798	-0.153932	0.0170183	0.179571	92936914	93116320	protein_coding	HGNC:6177
BTBD17	chr17	ENSG00000204347.4	420.487	469.819	371.155	0.783423	-0.352136	0.857732	-0.221402	0.0170025	0.179571	74356416	74361868	protein_coding	HGNC:33758
AC084198.4	chr3	ENSG00000286699.1	82.9743	62.0058	103.943	1.63519	0.709455	1.10577	0.145049	0.0170122	0.179571	101686827	101700926	lncRNA	#N/A
SMNDC1	chr10	ENSG00000119953.13	2618.17	2803.08	2433.26	0.867506	-0.205054	0.896204	-0.158101	0.0171542	0.180737	110290730	110304938	protein_coding	HGNC:16900
ADGRG2	chrX	ENSG00000173698.18	529.253	588.042	470.465	0.803041	-0.316454	0.865439	-0.208496	0.0171431	0.180737	18989307	19122637	protein_coding	HGNC:4516
UPRT	chrX	ENSG00000094841.14	892.856	974.967	810.745	0.827439	-0.273276	0.875886	-0.191185	0.0172642	0.181626	75156388	75304885	protein_coding	HGNC:28334
SSRP1	chr11	ENSG00000149136.9	13842.6	14765.9	12919.2	0.873423	-0.195248	0.899951	-0.152081	0.0172533	0.181626	57325986	57335892	protein_coding	HGNC:11327
RIOX2	chr3	ENSG00000170854.18	864.124	782.153	946.095	1.21654	0.28278	1.14418	0.194315	0.0172828	0.181687	97941818	97972457	protein_coding	HGNC:19441
TRIM32	chr9	ENSG00000119401.10	659.24	593.534	724.946	1.22143	0.288572	1.14622	0.196886	0.0173152	0.181893	116687302	116701300	protein_coding	HGNC:16380
MANBA	chr4	ENSG00000109323.11	1083.77	1176.61	990.922	0.842543	-0.247177	0.883333	-0.17897	0.017372	0.182332	102630770	102760994	protein_coding	HGNC:6831
KLF7	chr2	ENSG00000118263.15	1046.37	931.669	1161.07	1.22559	0.293475	1.14788	0.198974	0.0174167	0.182332	207074137	207167267	protein_coding	HGNC:6350
MAGED1	chrX	ENSG00000179222.17	3266.15	3490.96	3041.34	0.868342	-0.203665	0.89702	-0.156787	0.0174011	0.182332	51803007	51902357	protein_coding	HGNC:6813
OSBP2	chr22	ENSG00000184792.16	187.075	156.503	217.648	1.39235	0.477521	1.18344	0.242981	0.0174213	0.182332	30693782	30907824	protein_coding	HGNC:8504
AC010761.5	chr17	ENSG00000265840.1	188.915	153.368	224.461	1.41993	0.505818	1.18147	0.240584	0.0174027	0.182332	28749731	28750079	lncRNA	#N/A
PXYLP1	chr3	ENSG00000155893.13	591.242	652.991	529.493	0.811569	-0.301215	0.869478	-0.201779	0.0174562	0.182369	141228726	141367753	protein_coding	HGNC:26303
NPR1	chr1	ENSG00000169418.10	469.504	524.538	414.47	0.783165	-0.352612	0.85889	-0.219456	0.0174843	0.182369	153678688	153693992	protein_coding	HGNC:7943
B3GALT1	chr2	ENSG00000172318.5	1167.51	1269.11	1065.91	0.835964	-0.258488	0.880295	-0.18394	0.0174533	0.182369	167868948	167874041	protein_coding	HGNC:916
ZDHHC20	chr13	ENSG00000180776.15	5011.71	5344.97	4678.45	0.870091	-0.200762	0.897455	-0.156089	0.0174785	0.182369	21372573	21459370	protein_coding	HGNC:20749
BRCC3	chrX	ENSG00000185515.14	1656.66	1787.62	1525.7	0.855392	-0.225343	0.890114	-0.167937	0.017489	0.182369	155071420	155123074	protein_coding	HGNC:24185
PREP	chr6	ENSG00000085377.14	2492.53	2670.98	2314.08	0.865639	-0.208162	0.895437	-0.159335	0.0175304	0.182667	105273220	105454062	protein_coding	HGNC:9358
AHCTF1	chr1	ENSG00000153207.15	3922.64	4188.79	3656.5	0.865246	-0.208817	0.895469	-0.159284	0.0176249	0.183381	246839098	246931967	protein_coding	HGNC:24618
FAM210A	chr18	ENSG00000177150.13	1021.91	1116.28	927.53	0.83102	-0.267046	0.877848	-0.187957	0.0176239	0.183381	13663347	13726663	protein_coding	HGNC:28346
ATP2A2	chr12	ENSG00000174437.17	11035.2	11726.5	10343.9	0.880587	-0.183462	0.903629	-0.146197	0.0176852	0.183875	110280756	110351093	protein_coding	HGNC:812
RSBN1	chr1	ENSG00000081019.13	894.313	983.947	804.679	0.819688	-0.286853	0.873628	-0.194909	0.0177085	0.183981	113761832	113812476	protein_coding	HGNC:25642
ZNF235	chr19	ENSG00000159917.17	237.462	202.148	272.776	1.34498	0.427589	1.17887	0.237402	0.0177313	0.184084	44228729	44305046	protein_coding	HGNC:12866
ZDBF2	chr2	ENSG00000204186.10	750.67	839.021	662.319	0.800348	-0.321301	0.865672	-0.208108	0.0177696	0.184346	206274663	206314427	protein_coding	HGNC:29313
SEZ6L2	chr16	ENSG00000174938.14	1438.14	1553.67	1322.61	0.852828	-0.229674	0.889639	-0.168708	0.0178351	0.184891	29871159	29899547	protein_coding	HGNC:30844
ZNF561	chr19	ENSG00000171469.11	2053.48	1889.58	2217.38	1.1711	0.22787	1.12442	0.169176	0.0178573	0.184894	9604680	9621236	protein_coding	HGNC:28684
PDXP	chr22	ENSG00000241360.2	417.801	471.162	364.44	0.776762	-0.364456	0.857106	-0.222454	0.0178614	0.184894	37658723	37666932	protein_coding	HGNC:30259
GPC3	chrX	ENSG00000147257.15	2919.64	3120.14	2719.14	0.871072	-0.199136	0.89885	-0.153848	0.0180181	0.18638	133535745	133985594	protein_coding	HGNC:4451
TMEM254-AS1	chr10	ENSG00000230091.6	77.6935	58.8287	96.5582	1.67494	0.744106	1.08974	0.123981	0.0180467	0.18654	80046860	80078912	lncRNA	HGNC:27340
HLCS	chr21	ENSG00000159267.14	651.269	583.34	719.199	1.22778	0.296055	1.14772	0.198775	0.0180963	0.186917	36750888	36990236	protein_coding	HGNC:4976
TCTA	chr3	ENSG00000145022.4	366.313	321.393	411.232	1.28258	0.359054	1.1651	0.220448	0.0181128	0.18695	49412206	49416475	protein_coding	HGNC:11692
NUP205	chr7	ENSG00000155561.15	8721.16	9303.66	8138.67	0.868324	-0.203695	0.896686	-0.157325	0.0181836	0.187544	135557917	135648757	protein_coding	HGNC:18658
NUP160	chr11	ENSG00000030066.13	6107.19	6494.72	5719.65	0.876699	-0.189847	0.901764	-0.149179	0.0182135	0.187717	47778087	47848555	protein_coding	HGNC:18017
BEND5	chr1	ENSG00000162373.13	169.995	198.977	141.014	0.710254	-0.493593	0.848707	-0.236661	0.0182722	0.188049	48727519	48776969	protein_coding	HGNC:25668
PITPNB	chr22	ENSG00000180957.18	3358.42	3585.49	3131.36	0.874073	-0.194175	0.900649	-0.150963	0.0182598	0.188049	27851669	27920134	protein_coding	HGNC:9002
MAPK4	chr18	ENSG00000141639.12	118.442	142.009	94.8751	0.664982	-0.588613	0.867729	-0.204684	0.0183054	0.188254	50560087	50731826	protein_coding	HGNC:6878
ANXA11	chr10	ENSG00000122359.18	1359.18	1468.22	1250.14	0.845693	-0.241794	0.885865	-0.174842	0.0183213	0.18828	80150889	80205572	protein_coding	HGNC:535
L2HGDH	chr14	ENSG00000087299.12	1383.92	1493.9	1273.95	0.85181	-0.231396	0.888905	-0.1699	0.0184281	0.189241	50237563	50312229	protein_coding	HGNC:20499
ME1	chr6	ENSG00000065833.9	515.39	452.058	578.721	1.26526	0.339431	1.15874	0.212551	0.018537	0.189585	83210402	83431051	protein_coding	HGNC:6983
TTC39A	chr1	ENSG00000085831.15	126.005	101.684	150.326	1.49287	0.578088	1.15454	0.20732	0.018529	0.189585	51287258	51345116	protein_coding	HGNC:18657
C12orf45	chr12	ENSG00000151131.11	2390.66	2216.72	2564.59	1.15639	0.209622	1.1168	0.159377	0.0184908	0.189585	104986316	105074197	protein_coding	HGNC:28628
ZNF558	chr19	ENSG00000167785.9	631.906	570.058	693.754	1.22854	0.296945	1.14751	0.198512	0.0185417	0.189585	8806170	8832314	protein_coding	HGNC:26422
LTBP3	chr11	ENSG00000168056.16	178.009	147.856	208.163	1.40735	0.492985	1.17618	0.234114	0.0185189	0.189585	65538805	65558930	protein_coding	HGNC:6716
MYO15B	chr17	ENSG00000266714.9	70.5944	49.2617	91.9271	1.80904	0.855228	1.06566	0.0917449	0.018516	0.189585	75588058	75626849	protein_coding	HGNC:14083
HSPA5	chr9	ENSG00000044574.8	23296.3	24671.1	21921.4	0.889119	-0.169551	0.908021	-0.139202	0.0186168	0.190009	125234853	125241343	protein_coding	HGNC:5238
CNKSR3	chr6	ENSG00000153721.19	206.797	238.806	174.788	0.731058	-0.451943	0.849929	-0.234586	0.0186234	0.190009	154387515	154510685	protein_coding	HGNC:23034
CACHD1	chr1	ENSG00000158966.16	2955.94	3173.32	2738.57	0.862472	-0.213451	0.895636	-0.159015	0.0186104	0.190009	64470129	64693058	protein_coding	HGNC:29314
AC135050.6	chr16	ENSG00000278133.1	442.334	493.715	390.952	0.791894	-0.336621	0.863965	-0.210956	0.0186747	0.190396	31122235	31124064	lncRNA	#N/A
GMNN	chr6	ENSG00000112312.10	3226.19	3443.64	3008.73	0.870014	-0.20089	0.898429	-0.154523	0.0187177	0.190698	24774931	24786099	protein_coding	HGNC:17493
EMILIN2	chr18	ENSG00000132205.11	189.341	156.405	222.277	1.42917	0.515176	1.17896	0.237515	0.018748	0.190732	2847006	2916003	protein_coding	HGNC:19881
PCLAF	chr15	ENSG00000166803.13	2117.67	2271.13	1964.22	0.858758	-0.219676	0.89262	-0.163882	0.0187387	0.190732	64364304	64387687	protein_coding	HGNC:28961
CRTC1	chr19	ENSG00000105662.16	510.355	455.618	565.092	1.24051	0.310934	1.15213	0.2043	0.0188619	0.191616	18683678	18782333	protein_coding	HGNC:16062
CLDN19	chr1	ENSG00000164007.11	203.946	235.869	172.023	0.730185	-0.453667	0.850643	-0.233375	0.0188552	0.191616	42733093	42740254	protein_coding	HGNC:2040
MIDN	chr19	ENSG00000167470.12	7603.21	7039.57	8166.84	1.15661	0.209907	1.11545	0.157623	0.01891	0.191967	1248553	1259140	protein_coding	HGNC:16298
SENP3-EIF4A1	chr17	ENSG00000277957.1	77.7728	95.9754	59.5701	0.611866	-0.708712	0.912037	-0.132836	0.0190255	0.193002	7563287	7578715	protein_coding	HGNC:49182
NMRK2	chr19	ENSG00000077009.13	2158.99	2002.47	2315.52	1.15663	0.209926	1.11648	0.158956	0.0191669	0.194297	3933103	3942416	protein_coding	HGNC:17871
VARS1	chr6	ENSG00000204394.13	4481.52	4784.34	4178.7	0.871952	-0.19768	0.900093	-0.151854	0.0192245	0.194742	31777518	31795752	protein_coding	HGNC:12651
CSRNP1	chr3	ENSG00000144655.15	292.255	253.482	331.028	1.31074	0.390378	1.16765	0.223612	0.0192504	0.194866	39141855	39154562	protein_coding	HGNC:14300
ANOS1	chrX	ENSG00000011201.12	5748.27	6096.14	5400.41	0.882603	-0.180163	0.906869	-0.141034	0.019265	0.194874	8528874	8732137	protein_coding	HGNC:6211
PICK1	chr22	ENSG00000100151.16	899.941	817.969	981.913	1.19771	0.26028	1.13551	0.183342	0.0192798	0.194885	38056311	38075701	protein_coding	HGNC:9394
MCCC1	chr3	ENSG00000078070.13	693.495	760.553	626.436	0.824244	-0.278857	0.876652	-0.189923	0.0193095	0.194907	183015218	183116075	protein_coding	HGNC:6936
XRN2	chr20	ENSG00000088930.8	7737.21	8208.22	7266.21	0.884898	-0.176416	0.907471	-0.140076	0.019304	0.194907	21303331	21389825	protein_coding	HGNC:12836
EFNB2	chr13	ENSG00000125266.8	626.873	564.602	689.145	1.23292	0.302079	1.14593	0.196513	0.0194673	0.196361	106489745	106535662	protein_coding	HGNC:3227
ATF6	chr1	ENSG00000118217.6	846.374	769.107	923.642	1.20558	0.269733	1.13771	0.186133	0.0195123	0.196675	161766320	161964070	protein_coding	HGNC:791
IQGAP3	chr1	ENSG00000183856.11	1134.39	1038.26	1230.52	1.18403	0.243706	1.12946	0.175628	0.019529	0.196704	156525405	156572604	protein_coding	HGNC:20669
GRPEL1	chr4	ENSG00000109519.13	1562.22	1691.24	1433.2	0.847473	-0.238761	0.887145	-0.172757	0.0195721	0.196998	7058895	7068064	protein_coding	HGNC:19696
CASP8AP2	chr6	ENSG00000118412.12	1502.66	1623.86	1381.46	0.841469	-0.249018	0.882918	-0.179649	0.019662	0.197762	89829894	89874436	protein_coding	HGNC:1510
GADD45G	chr9	ENSG00000130222.11	212.389	173.429	251.35	1.42465	0.510611	1.16103	0.215406	0.0197583	0.198591	89605012	89606555	protein_coding	HGNC:4097
SYNJ2	chr6	ENSG00000078269.15	1216.2	1113.77	1318.64	1.1812	0.240257	1.12735	0.172931	0.0198335	0.199205	157981863	158099176	protein_coding	HGNC:11504
OSGIN2	chr8	ENSG00000164823.11	1030.63	940.288	1120.97	1.18983	0.250752	1.13148	0.178217	0.0198606	0.199337	89901849	89927888	protein_coding	HGNC:1355
CETN3	chr5	ENSG00000153140.8	1023.25	1113.42	933.08	0.838466	-0.254176	0.883434	-0.178806	0.0199738	0.200331	90392261	90409786	protein_coding	HGNC:1868
MCM10	chr10	ENSG00000065328.16	2149.43	2301.73	1997.13	0.86722	-0.205529	0.897576	-0.155894	0.0200156	0.200392	13161554	13211104	protein_coding	HGNC:18043
SMARCC1	chr3	ENSG00000173473.11	14390	15277.1	13503	0.881346	-0.18222	0.905271	-0.143579	0.0200223	0.200392	47585269	47782106	protein_coding	HGNC:11104
STIMATE	chr3	ENSG00000213533.12	1007.91	1095.42	920.397	0.839665	-0.252115	0.883977	-0.177919	0.019995	0.200392	52836219	52897548	protein_coding	HGNC:30526
ZNF483	chr9	ENSG00000173258.13	2730.52	2915.15	2545.89	0.871364	-0.198653	0.899807	-0.152313	0.0200522	0.20055	111525159	111577844	protein_coding	HGNC:23384
DGKE	chr17	ENSG00000153933.10	470.2	522.957	417.442	0.798795	-0.324103	0.86798	-0.204266	0.0200912	0.200799	56834107	56869567	protein_coding	HGNC:2852
AGPAT5	chr8	ENSG00000155189.12	6618.99	7023.86	6214.13	0.884788	-0.176596	0.906986	-0.140848	0.0201866	0.201472	6708642	6761503	protein_coding	HGNC:20886
TOP1	chr20	ENSG00000198900.6	7908.38	8394.06	7422.7	0.885815	-0.174922	0.908245	-0.138847	0.0201869	0.201472	41028822	41124487	protein_coding	HGNC:11986
GAB2	chr11	ENSG00000033327.13	302.495	255.719	349.272	1.35563	0.438967	1.1685	0.224653	0.0202269	0.201587	78215293	78418348	protein_coding	HGNC:14458
AC087164.1	chr17	ENSG00000266677.1	212.969	244.778	181.16	0.732444	-0.44921	0.854924	-0.226132	0.0202154	0.201587	18172625	18184753	lncRNA	#N/A
ISYNA1	chr19	ENSG00000105655.19	2688.78	2470.1	2907.47	1.16565	0.221137	1.12002	0.163528	0.0202809	0.201765	18434388	18438167	protein_coding	HGNC:29821
SERBP1	chr1	ENSG00000142864.14	36435.6	38488.1	34383.2	0.893162	-0.163007	0.903627	-0.1462	0.0202874	0.201765	67407810	67430415	protein_coding	HGNC:17860
DNER	chr2	ENSG00000187957.8	275.779	312.986	238.573	0.757482	-0.400716	0.857735	-0.221395	0.0202756	0.201765	229357629	229714555	protein_coding	HGNC:24456
PPL	chr16	ENSG00000118898.16	1585.29	1252.86	1917.71	1.48058	0.566165	1.13113	0.177764	0.0203926	0.202669	4882507	4960741	protein_coding	HGNC:9273
AP3D1	chr19	ENSG00000065000.18	7616.8	8084.18	7149.41	0.882668	-0.180058	0.906741	-0.141237	0.0204305	0.202904	2100988	2164468	protein_coding	HGNC:568
DNAH5	chr5	ENSG00000039139.9	71.0987	49.3777	92.8196	1.76091	0.816319	1.06787	0.0947374	0.0204842	0.20309	13690331	13944543	protein_coding	HGNC:2950
SPARC	chr5	ENSG00000113140.11	10754.2	10114.8	11393.6	1.12552	0.170589	1.09936	0.136659	0.0204851	0.20309	151661096	151686975	protein_coding	HGNC:11219
NPM1	chr5	ENSG00000181163.13	97255.1	103275	91235.2	0.881802	-0.181474	0.906315	-0.141916	0.0205065	0.20309	171387116	171411137	protein_coding	HGNC:7910
GPRASP1	chrX	ENSG00000198932.13	160.227	133.063	187.392	1.41338	0.499149	1.1655	0.220947	0.0205024	0.20309	102651092	102659083	protein_coding	HGNC:24834
MYL7	chr7	ENSG00000106631.8	76.3735	57.7156	95.0313	1.63525	0.709512	1.0906	0.125123	0.0205582	0.203319	44138864	44141332	protein_coding	HGNC:21719
CMPK1	chr1	ENSG00000162368.13	1840.88	1984.48	1697.27	0.856339	-0.223745	0.891863	-0.165106	0.0205484	0.203319	47333797	47378839	protein_coding	HGNC:18170
ZBTB48	chr1	ENSG00000204859.13	442.616	391.761	493.471	1.25938	0.332718	1.15328	0.205748	0.0205762	0.203355	6579994	6589280	protein_coding	HGNC:4930
COL18A1	chr21	ENSG00000182871.16	10394.6	11052.7	9736.5	0.877003	-0.189346	0.903539	-0.146342	0.0206336	0.20378	45405165	45513720	protein_coding	HGNC:2195
RAB11FIP4	chr17	ENSG00000131242.18	2313.74	2477.55	2149.94	0.865956	-0.207635	0.897212	-0.156479	0.0206501	0.203801	31391675	31538211	protein_coding	HGNC:30267
ZNF561-AS1	chr19	ENSG00000267106.7	208.825	175.016	242.635	1.38107	0.465786	1.16628	0.221908	0.0206684	0.203841	9621249	9647203	lncRNA	HGNC:27613
EPHA4	chr2	ENSG00000116106.12	236.241	271.933	200.55	0.74053	-0.43337	0.857512	-0.221771	0.0207971	0.204902	221418027	221574202	protein_coding	HGNC:3388
ZNF775	chr7	ENSG00000196456.13	696.42	765.893	626.948	0.818979	-0.288101	0.876034	-0.190941	0.0208049	0.204902	150368790	150398630	protein_coding	HGNC:28501
E2F7	chr12	ENSG00000165891.16	1548.29	1415.79	1680.78	1.18004	0.238841	1.12607	0.171292	0.0208422	0.205127	77021248	77065569	protein_coding	HGNC:23820
ZMYM5	chr13	ENSG00000132950.19	403.566	357.32	449.813	1.26119	0.334781	1.1534	0.20589	0.0209783	0.20618	19823482	19863649	protein_coding	HGNC:13029
AC009831.1	chr18	ENSG00000263823.1	151.418	177.522	125.314	0.703658	-0.507054	0.861672	-0.214789	0.0209739	0.20618	31942575	31944156	lncRNA	#N/A
GFOD2	chr16	ENSG00000141098.13	1135.91	1230.41	1041.4	0.845846	-0.241533	0.887649	-0.171939	0.0211024	0.207165	67674531	67719339	protein_coding	HGNC:28159
ARRB2	chr17	ENSG00000141480.18	1598.61	1720.82	1476.39	0.856037	-0.224254	0.893748	-0.16206	0.0211077	0.207165	4710596	4721499	protein_coding	HGNC:712
B4GALT4	chr3	ENSG00000121578.13	1545.43	1663.78	1427.08	0.857095	-0.222472	0.893916	-0.161788	0.0211587	0.207412	119211732	119240946	protein_coding	HGNC:927
ZSCAN25	chr7	ENSG00000197037.11	748.759	676.683	820.835	1.2125	0.277982	1.13835	0.18695	0.0211757	0.207412	99616946	99632408	protein_coding	HGNC:21961
Z95118.2	chr6	ENSG00000286511.1	99.6103	78.8942	120.326	1.53788	0.620942	1.11602	0.158364	0.0211767	0.207412	108798929	108837113	lncRNA	#N/A
CS	chr12	ENSG00000062485.19	5156.5	5509.25	4803.75	0.867917	-0.20437	0.898347	-0.154655	0.0212547	0.207699	56271699	56300391	protein_coding	HGNC:2422
ARSB	chr5	ENSG00000113273.17	798.818	873.596	724.039	0.832307	-0.264812	0.882251	-0.18074	0.0212524	0.207699	78777209	78986087	protein_coding	HGNC:714
POLR2G	chr11	ENSG00000168002.12	2799.96	2569.93	3029.98	1.17278	0.229935	1.12258	0.166822	0.0212357	0.207699	62761565	62766710	protein_coding	HGNC:9194
PDE2A	chr11	ENSG00000186642.16	152.921	124.785	181.057	1.4751	0.560813	1.13568	0.183557	0.0212692	0.207699	72576141	72674591	protein_coding	HGNC:8777
LINC01356	chr1	ENSG00000215866.8	374.799	419.998	329.599	0.773534	-0.370463	0.863187	-0.212255	0.0212792	0.207699	112820170	112850643	lncRNA	HGNC:50587
WTIP	chr19	ENSG00000142279.13	912.507	828.451	996.564	1.19712	0.259571	1.13266	0.179712	0.0213016	0.207775	34481758	34512304	protein_coding	HGNC:20964
CADPS2	chr7	ENSG00000081803.16	1175.09	1072.68	1277.5	1.18864	0.249306	1.12977	0.176027	0.0214253	0.208367	122318411	122886759	protein_coding	HGNC:16018
PDE5A	chr4	ENSG00000138735.16	879.777	964.326	795.228	0.818622	-0.28873	0.876614	-0.189986	0.0214357	0.208367	119494397	119628804	protein_coding	HGNC:8784
SNUPN	chr15	ENSG00000169371.14	752.911	682.926	822.897	1.20586	0.27006	1.13479	0.182426	0.0213963	0.208367	75598083	75626469	protein_coding	HGNC:14245
PURA	chr5	ENSG00000185129.7	292.515	331.482	253.549	0.767406	-0.381938	0.861828	-0.214528	0.0213897	0.208367	140107777	140125619	protein_coding	HGNC:9701
ZNF546	chr19	ENSG00000187187.14	64.1928	47.1539	81.2317	1.70697	0.771438	1.07537	0.104826	0.0214174	0.208367	39984134	40021038	protein_coding	HGNC:28671
INPP5F	chr10	ENSG00000198825.15	7332.27	7766.37	6898.16	0.883606	-0.178525	0.908149	-0.138999	0.0214577	0.208437	119726042	119829147	protein_coding	HGNC:17054
IQSEC2	chrX	ENSG00000124313.16	1255.26	1356.73	1153.79	0.849433	-0.235427	0.889863	-0.168345	0.0214928	0.208636	53225828	53321350	protein_coding	HGNC:29059
MGRN1	chr16	ENSG00000102858.13	2386.06	2210.34	2561.77	1.15848	0.212235	1.11625	0.158659	0.0215556	0.20896	4616493	4690974	protein_coding	HGNC:20254
FBXL14	chr12	ENSG00000171823.7	245.783	284.03	207.535	0.733216	-0.44769	0.860934	-0.216026	0.021552	0.20896	1565993	1594581	protein_coding	HGNC:28624
EZR	chr6	ENSG00000092820.18	13102.3	12337	13867.5	1.12378	0.168357	1.09769	0.134475	0.0215856	0.208997	158765741	158819368	protein_coding	HGNC:12691
DCLK1	chr13	ENSG00000133083.14	1949.21	1808.05	2090.36	1.15937	0.213341	1.11622	0.158627	0.0215888	0.208997	35768652	36131306	protein_coding	HGNC:2700
EPB41L2	chr6	ENSG00000079819.19	3841.58	4089.17	3593.99	0.875728	-0.191445	0.902897	-0.147366	0.0216087	0.209046	130839347	131063322	protein_coding	HGNC:3379
ELAC1	chr18	ENSG00000141642.9	165.145	136.27	194.019	1.43606	0.522116	1.14996	0.20158	0.0216477	0.209138	50967991	50988121	protein_coding	HGNC:14197
PTGES2	chr9	ENSG00000148334.15	2492.52	2320.79	2664.26	1.14829	0.199488	1.11056	0.151294	0.0216475	0.209138	128120693	128128462	protein_coding	HGNC:17822
RPS19	chr19	ENSG00000105372.8	35078.2	32608.7	37547.6	1.138	0.186499	1.10861	0.148746	0.0217122	0.209476	41860255	41872925	protein_coding	HGNC:10402
KCNS3	chr2	ENSG00000170745.12	373.91	423.719	324.101	0.767612	-0.381552	0.86286	-0.212802	0.0217057	0.209476	17877847	18361616	protein_coding	HGNC:6302
TMEM59	chr1	ENSG00000116209.12	3136.08	3355.63	2916.54	0.865492	-0.208407	0.896967	-0.156873	0.0217748	0.209937	54026681	54053504	protein_coding	HGNC:1239
RHBDF1	chr16	ENSG00000007384.15	542.728	487.05	598.405	1.22866	0.297088	1.14292	0.192723	0.0218055	0.210055	58059	76355	protein_coding	HGNC:20561
MPP6	chr7	ENSG00000105926.15	3605.19	3838.95	3371.44	0.878559	-0.18679	0.904466	-0.144862	0.0218166	0.210055	24573268	24694193	protein_coding	HGNC:18167
AP1S2	chrX	ENSG00000182287.15	12800	13510.5	12089.5	0.882973	-0.179558	0.907039	-0.140764	0.0218637	0.210366	15825806	15854931	protein_coding	HGNC:560
EFNB3	chr17	ENSG00000108947.5	531.539	585.731	477.346	0.808228	-0.307166	0.873448	-0.195207	0.0219728	0.211114	7705202	7711372	protein_coding	HGNC:3228
SEMA6C	chr1	ENSG00000143434.15	290.713	330.839	250.586	0.76476	-0.386922	0.862624	-0.213196	0.0219624	0.211114	151131685	151146664	protein_coding	HGNC:10740
ZNF783	chr7	ENSG00000204946.10	526.965	471.61	582.32	1.23524	0.304786	1.14493	0.195257	0.021986	0.211114	149262171	149297302	protein_coding	HGNC:27222
AHCYL2	chr7	ENSG00000158467.16	828.824	904.395	753.253	0.831966	-0.265404	0.882378	-0.180532	0.0221193	0.212249	129225023	129430211	protein_coding	HGNC:22204
NR3C1	chr5	ENSG00000113580.15	480.029	428.694	531.364	1.24046	0.310872	1.14592	0.196509	0.0222634	0.213488	143277931	143435512	protein_coding	HGNC:7978
UQCRC2	chr16	ENSG00000140740.11	3770.44	4019.07	3521.81	0.873808	-0.194611	0.902164	-0.148538	0.0223079	0.21377	21953288	21983660	protein_coding	HGNC:12586
NCDN	chr1	ENSG00000020129.16	2929.34	2726.6	3132.08	1.1484	0.199625	1.10681	0.146402	0.0223423	0.213955	35557473	35567274	protein_coding	HGNC:17597
SIN3B	chr19	ENSG00000127511.9	2819.18	2598.37	3039.98	1.16326	0.218168	1.11766	0.160477	0.0223625	0.214005	16829400	16880353	protein_coding	HGNC:19354
KHDRBS2	chr6	ENSG00000112232.9	220.636	252.737	188.535	0.74569	-0.423351	0.862141	-0.214005	0.0224388	0.214145	61679961	62286225	protein_coding	HGNC:18114
QPCT	chr2	ENSG00000115828.17	117.605	93.5911	141.619	1.49311	0.578324	1.12655	0.171911	0.0224186	0.214145	37342827	37373322	protein_coding	HGNC:9753
ODF2L	chr1	ENSG00000122417.15	1287.12	1183.23	1391.02	1.1769	0.234993	1.12298	0.16733	0.0224241	0.214145	86346824	86396342	protein_coding	HGNC:29225
SLC41A2	chr12	ENSG00000136052.9	77.0865	59.3914	94.7816	1.64397	0.717187	1.08151	0.113041	0.0224526	0.214145	104802553	104958744	protein_coding	HGNC:31045
LINC01311	chr22	ENSG00000260924.2	116.309	138.799	93.8188	0.673951	-0.569285	0.885792	-0.17496	0.0224206	0.214145	19171395	19172839	lncRNA	HGNC:50503
SYMPK	chr19	ENSG00000125755.19	3711.74	3955.5	3467.98	0.87572	-0.191459	0.903287	-0.146744	0.0225332	0.214769	45815410	45863194	protein_coding	HGNC:22935
CALM3	chr19	ENSG00000160014.17	10963.5	11612.8	10314.1	0.886106	-0.174448	0.908772	-0.138009	0.0225709	0.214984	46601074	46610782	protein_coding	HGNC:1449
KBTBD11	chr8	ENSG00000176595.4	294.959	332.969	256.949	0.771398	-0.374452	0.864864	-0.209455	0.0225946	0.215065	1973677	2006936	protein_coding	HGNC:29104
GLIPR2	chr9	ENSG00000122694.16	386.36	341.526	431.195	1.26281	0.336633	1.15068	0.202486	0.0226251	0.215211	36136536	36163913	protein_coding	HGNC:18007
SYT13	chr11	ENSG00000019505.8	390.306	435.902	344.711	0.792501	-0.335516	0.869689	-0.201429	0.0226958	0.21545	45240302	45286341	protein_coding	HGNC:14962
EDA	chrX	ENSG00000158813.18	380.004	425.316	334.692	0.78793	-0.343861	0.86819	-0.203918	0.0226737	0.21545	69616067	70039472	protein_coding	HGNC:3157
LHFPL6	chr13	ENSG00000183722.9	261.563	297.269	225.857	0.750744	-0.413608	0.864171	-0.210612	0.0226889	0.21545	39209116	39603528	protein_coding	HGNC:6586
GMEB1	chr1	ENSG00000162419.12	1019.24	1107.94	930.539	0.838122	-0.254767	0.884377	-0.177267	0.0227244	0.215578	28668732	28719353	protein_coding	HGNC:4370
GOT1	chr10	ENSG00000120053.12	1877.79	1726.46	2029.13	1.16914	0.225446	1.12268	0.166947	0.022746	0.215638	99396870	99430624	protein_coding	HGNC:4432
ATP1A2	chr1	ENSG00000018625.15	1713.98	1849.36	1578.59	0.858967	-0.219326	0.894845	-0.16029	0.0227815	0.215751	160115759	160143591	protein_coding	HGNC:800
ITPR2	chr12	ENSG00000123104.12	1585.45	1705.57	1465.34	0.840328	-0.250976	0.88842	-0.170686	0.0227934	0.215751	26335352	26833194	protein_coding	HGNC:6181
P4HB	chr17	ENSG00000185624.15	12746.5	13480.4	12012.5	0.889616	-0.168745	0.911129	-0.134273	0.0228035	0.215751	81843161	81860624	protein_coding	HGNC:8548
DOCK3	chr3	ENSG00000088538.13	517.647	458.522	576.773	1.26328	0.337171	1.14828	0.199469	0.0228339	0.215881	50674927	51384198	protein_coding	HGNC:2989
ZNF563	chr19	ENSG00000188868.14	83.5862	63.238	103.934	1.66056	0.731673	1.07622	0.10597	0.0228772	0.215881	12317477	12333720	protein_coding	HGNC:30498
PCAT6	chr1	ENSG00000228288.7	60.1526	76.5057	43.7995	0.574765	-0.798957	0.936007	-0.0954094	0.0228781	0.215881	202810954	202812156	lncRNA	HGNC:43714
NIPBL-DT	chr5	ENSG00000285967.1	425.438	473.766	377.109	0.797937	-0.325653	0.870947	-0.199343	0.0228629	0.215881	36864425	36876700	lncRNA	HGNC:51293
AC008676.3	chr5	ENSG00000285868.1	57.6733	41.7881	73.5584	1.75683	0.812977	1.06646	0.0928354	0.022909	0.21603	157341596	157460100	protein_coding	#N/A
TSSC2	chr11	ENSG00000223756.6	1585.49	1697.02	1473.96	0.847039	-0.2395	0.889585	-0.168795	0.0229338	0.21612	3380961	3408978	transcribed_unprocessed_pseudogene	HGNC:12384
PAK6	chr15	ENSG00000137843.12	271.223	235.175	307.271	1.30955	0.389072	1.15721	0.210654	0.0229569	0.216194	40217428	40277487	protein_coding	HGNC:16061
SGSM1	chr22	ENSG00000167037.18	111.477	133.991	88.9619	0.664382	-0.589914	0.897304	-0.156331	0.0229944	0.21631	24806169	24927578	protein_coding	HGNC:29410
TMEM102	chr17	ENSG00000181284.3	241.775	277.119	206.432	0.751226	-0.412681	0.864144	-0.210656	0.0229997	0.21631	7435435	7437679	protein_coding	HGNC:26722
GCNT2	chr6	ENSG00000111846.17	2484.93	2647.73	2322.13	0.86793	-0.204349	0.899092	-0.15346	0.0230212	0.216369	10492223	10629368	protein_coding	HGNC:4204
SNHG18	chr5	ENSG00000250786.2	101.135	121.711	80.5602	0.653277	-0.614233	0.90303	-0.147154	0.023067	0.216656	9546200	9550609	lncRNA	HGNC:49007
PLCXD1	chrX	ENSG00000182378.14	243.613	278.505	208.721	0.74217	-0.430179	0.864921	-0.209359	0.023091	0.216738	276322	303356	protein_coding	HGNC:23148
BCAR1	chr16	ENSG00000050820.17	3869.46	3617.94	4120.98	1.13846	0.187077	1.10536	0.144518	0.0231414	0.216822	75228181	75268053	protein_coding	HGNC:971
CYP20A1	chr2	ENSG00000119004.16	932.98	844.091	1021.87	1.20533	0.269426	1.13445	0.181987	0.0231258	0.216822	203238977	203306026	protein_coding	HGNC:20576
PAICS	chr4	ENSG00000128050.8	28199.8	29840.7	26558.8	0.888915	-0.169882	0.908021	-0.139203	0.0231458	0.216822	56435741	56464579	protein_coding	HGNC:8587
FADS1	chr11	ENSG00000149485.19	8917.48	9499.75	8335.21	0.882389	-0.180514	0.908312	-0.13874	0.0232444	0.217602	61799627	61829318	protein_coding	HGNC:3574
SUDS3	chr12	ENSG00000111707.12	3500.8	3738.56	3263.04	0.871236	-0.198865	0.90128	-0.149953	0.0232704	0.217701	118376555	118418033	protein_coding	HGNC:29545
LYPLAL1	chr1	ENSG00000143353.12	437.423	387.031	487.815	1.25579	0.328601	1.14764	0.198669	0.0232881	0.217723	219173869	219212865	protein_coding	HGNC:20440
FABP3	chr1	ENSG00000121769.8	882.732	799.921	965.543	1.23881	0.308955	1.14267	0.192415	0.0233226	0.217903	31365253	31376850	protein_coding	HGNC:3557
KLF10	chr8	ENSG00000155090.15	872.03	790.725	953.336	1.19731	0.259803	1.13041	0.176848	0.0233532	0.217925	102648784	102655725	protein_coding	HGNC:11810
AC022893.1	chr8	ENSG00000253636.1	337.857	381.248	294.467	0.77408	-0.369445	0.867095	-0.205737	0.0233557	0.217925	73052178	73063061	lncRNA	#N/A
ROR1	chr1	ENSG00000185483.12	3831.72	4074.48	3588.97	0.876169	-0.19072	0.903802	-0.145922	0.0235257	0.219367	63774017	64181498	protein_coding	HGNC:10256
CDC27	chr17	ENSG00000004897.12	2337.32	2508.79	2165.85	0.856563	-0.22337	0.894305	-0.161161	0.0236471	0.219666	47117703	47189422	protein_coding	HGNC:1728
KHSRP	chr19	ENSG00000088247.17	13302	14096.5	12507.5	0.885385	-0.175623	0.908293	-0.138771	0.0236276	0.219666	6413348	6424794	protein_coding	HGNC:6316
ARHGEF11	chr1	ENSG00000132694.18	1715.75	1578.42	1853.08	1.16797	0.224004	1.11848	0.161534	0.0236512	0.219666	156934840	157045370	protein_coding	HGNC:14580
MAP3K12	chr12	ENSG00000139625.13	809.869	736.992	882.746	1.19678	0.259158	1.12985	0.176128	0.0235891	0.219666	53479669	53500063	protein_coding	HGNC:6851
CEBPG	chr19	ENSG00000153879.9	3421.88	3199.67	3644.09	1.13789	0.186365	1.10421	0.143019	0.0236661	0.219666	33373685	33382686	protein_coding	HGNC:1837
YOD1	chr1	ENSG00000180667.10	953.663	1038.62	868.703	0.832037	-0.26528	0.884032	-0.177829	0.023603	0.219666	207043849	207052980	protein_coding	HGNC:25035
AP003119.3	chr11	ENSG00000261578.1	133.822	157.76	109.884	0.694682	-0.525575	0.878606	-0.186712	0.0236334	0.219666	76800364	76804555	lncRNA	#N/A
TNS1	chr2	ENSG00000079308.19	143.891	116.68	171.101	1.43844	0.524504	1.13917	0.18798	0.0237137	0.219754	217799588	218033982	protein_coding	HGNC:11973
PRX	chr19	ENSG00000105227.15	318.318	271.202	365.434	1.34152	0.423874	1.15373	0.2063	0.023753	0.219754	40393766	40414742	protein_coding	HGNC:13797
USP53	chr4	ENSG00000145390.11	1012.78	890.487	1135.07	1.24481	0.315922	1.14341	0.193337	0.0237489	0.219754	119212587	119295517	protein_coding	HGNC:29255
ABCG1	chr21	ENSG00000160179.18	111.608	133.281	89.9352	0.667876	-0.582348	0.895686	-0.158936	0.0237258	0.219754	42199689	42297244	protein_coding	HGNC:73
HNRNPA0	chr5	ENSG00000177733.7	17688.1	18777.1	16599	0.885088	-0.176107	0.909458	-0.136921	0.0237327	0.219754	137745651	137754363	protein_coding	HGNC:5030
ST6GAL1	chr3	ENSG00000073849.15	3693.3	3927.22	3459.38	0.881208	-0.182446	0.906723	-0.141267	0.0237832	0.219766	186930502	187078553	protein_coding	HGNC:10860
GPD1L	chr3	ENSG00000152642.10	226.219	259.238	193.2	0.747431	-0.419987	0.866491	-0.206743	0.0237876	0.219766	32105689	32168713	protein_coding	HGNC:28956
TNFAIP2	chr14	ENSG00000185215.9	209.269	167.124	251.415	1.45052	0.536566	1.1252	0.170185	0.0238007	0.219766	103123442	103137439	protein_coding	HGNC:11895
ANKS6	chr9	ENSG00000165138.18	2109.7	2260.65	1958.76	0.866188	-0.207247	0.898968	-0.153658	0.0238702	0.220264	98731329	98796965	protein_coding	HGNC:26724
MXD1	chr2	ENSG00000059728.11	136.431	111.323	161.539	1.48839	0.573757	1.11567	0.157905	0.0239256	0.220488	69897688	69942945	protein_coding	HGNC:6761
PDXDC1	chr16	ENSG00000179889.19	3645.65	3880.42	3410.87	0.877084	-0.189213	0.904681	-0.144519	0.0239117	0.220488	14974591	15139339	protein_coding	HGNC:28995
BTBD10	chr11	ENSG00000148925.10	1199.4	1104.9	1293.89	1.1711	0.227862	1.11938	0.162694	0.0239575	0.22064	13388001	13463297	protein_coding	HGNC:21445
UBE2K	chr4	ENSG00000078140.14	9188.57	9731.21	8645.92	0.889013	-0.169723	0.91091	-0.134619	0.0239918	0.220812	39698109	39782792	protein_coding	HGNC:4914
KCNQ1OT1	chr11	ENSG00000269821.1	342.784	291.795	393.774	1.3021	0.380842	1.1532	0.205644	0.0240125	0.220859	2608328	2699994	lncRNA	HGNC:6295
RLF	chr1	ENSG00000117000.9	1785.84	1928.89	1642.8	0.848658	-0.236746	0.890973	-0.166546	0.0240443	0.220865	40161387	40240921	protein_coding	HGNC:10025
FBXO17	chr19	ENSG00000269190.6	339.221	381.41	297.033	0.783079	-0.352771	0.869376	-0.201948	0.0240374	0.220865	38941401	38975742	protein_coding	HGNC:18754
CCDC160	chrX	ENSG00000203952.9	164.92	191.843	137.997	0.702288	-0.509865	0.8809	-0.182949	0.0241382	0.221584	134237047	134246207	protein_coding	HGNC:37286
GLRX5	chr14	ENSG00000182512.5	3032.15	3251.32	2812.99	0.855027	-0.225959	0.893876	-0.161854	0.0242287	0.222271	95533503	95544724	protein_coding	HGNC:20134
LRPPRC	chr2	ENSG00000138095.19	13589.5	14377.1	12801.9	0.886721	-0.173448	0.910009	-0.136048	0.0243116	0.222888	43886224	43995989	protein_coding	HGNC:15714
TRIOBP	chr22	ENSG00000100106.22	1594.8	1477.16	1712.43	1.1583	0.21201	1.11393	0.15566	0.0243825	0.223353	37697048	37776556	protein_coding	HGNC:17009
SMPD1	chr11	ENSG00000166311.10	56.7792	41.4934	72.0651	1.76723	0.821491	1.06275	0.0878019	0.0243938	0.223353	6390440	6394998	protein_coding	HGNC:11120
E4F1	chr16	ENSG00000167967.16	1016.87	930.464	1103.28	1.18544	0.245427	1.12515	0.170112	0.0245429	0.224573	2223580	2235742	protein_coding	HGNC:3121
PLPP2	chr19	ENSG00000141934.10	1166.72	1286.28	1047.17	0.832465	-0.264539	0.885046	-0.176175	0.0245867	0.224829	281040	291403	protein_coding	HGNC:9230
UBE2D4	chr7	ENSG00000078967.13	175.102	147.003	203.2	1.37883	0.463445	1.14932	0.200781	0.0246114	0.224909	43926436	43956136	protein_coding	HGNC:21647
TTC21B	chr2	ENSG00000123607.15	1018.07	1101.86	934.279	0.842139	-0.24787	0.888656	-0.170303	0.0246356	0.224986	165857475	165953816	protein_coding	HGNC:25660
HCN4	chr15	ENSG00000138622.4	876.073	787.807	964.339	1.21087	0.276048	1.13355	0.180844	0.0247027	0.225453	73319859	73368958	protein_coding	HGNC:16882
EML1	chr14	ENSG00000066629.17	881.802	960.131	803.474	0.836895	-0.256881	0.886426	-0.173927	0.0247213	0.225478	99737693	99942060	protein_coding	HGNC:3330
KIFAP3	chr1	ENSG00000075945.13	179.573	151.204	207.942	1.37244	0.45674	1.15072	0.202539	0.0247402	0.225506	169921326	170085208	protein_coding	HGNC:17060
SOX8	chr16	ENSG00000005513.10	192.867	227.891	157.844	0.709285	-0.495562	0.879082	-0.185931	0.0248276	0.225563	981770	986979	protein_coding	HGNC:11203
NTN1	chr17	ENSG00000065320.9	77.9474	59.0279	96.867	1.62164	0.697456	1.08022	0.111328	0.0248539	0.225563	9021510	9244000	protein_coding	HGNC:8029
GPR63	chr6	ENSG00000112218.9	884.794	960.159	809.428	0.841987	-0.24813	0.88869	-0.170248	0.0248282	0.225563	96794125	96837477	protein_coding	HGNC:13302
ARL3	chr10	ENSG00000138175.9	1465	1576.1	1353.89	0.856267	-0.223867	0.894458	-0.160915	0.0248815	0.225563	102673731	102714397	protein_coding	HGNC:694
ESCO1	chr18	ENSG00000141446.11	1973.57	2116.52	1830.62	0.861317	-0.215384	0.896898	-0.156984	0.0248895	0.225563	21529284	21600884	protein_coding	HGNC:24645
COP1	chr1	ENSG00000143207.21	2017.67	1872.42	2162.92	1.1531	0.205523	1.11133	0.152293	0.0248499	0.225563	175944831	176207286	protein_coding	HGNC:17440
FAM98B	chr15	ENSG00000171262.11	2977.88	3218.39	2737.36	0.838774	-0.253646	0.887789	-0.171712	0.0247877	0.225563	38454127	38487710	protein_coding	HGNC:26773
FAM221A	chr7	ENSG00000188732.11	632.894	693.563	572.224	0.824714	-0.278035	0.881762	-0.181539	0.0248315	0.225563	23680130	23703249	protein_coding	HGNC:27977
APOBEC3C	chr22	ENSG00000244509.4	847.406	773.031	921.781	1.19648	0.258799	1.1306	0.177087	0.0248865	0.225563	39014257	39020352	protein_coding	HGNC:17353
ADRA2C	chr4	ENSG00000184160.8	437.054	485.149	388.96	0.799949	-0.32202	0.87434	-0.193734	0.0249141	0.225642	3766348	3768526	protein_coding	HGNC:283
CD46	chr1	ENSG00000117335.19	4203.84	4463.87	3943.81	0.883284	-0.179051	0.908422	-0.138565	0.0249675	0.225981	207752057	207795513	protein_coding	HGNC:6953
BAK1	chr6	ENSG00000030110.13	1703.86	1581.57	1826.14	1.15466	0.207467	1.11197	0.153112	0.0250157	0.226067	33572547	33580293	protein_coding	HGNC:949
NIN	chr14	ENSG00000100503.24	869.167	953.312	785.021	0.817348	-0.290978	0.879971	-0.184472	0.0250405	0.226067	50719763	50831121	protein_coding	HGNC:14906
USF3	chr3	ENSG00000176542.10	636.137	695.847	576.428	0.820522	-0.285387	0.880778	-0.18315	0.0250407	0.226067	113648385	113696646	protein_coding	HGNC:30494
LINC00680	chr6	ENSG00000215190.9	117.896	96.2021	139.591	1.48793	0.573309	1.11337	0.154937	0.0250067	0.226067	57946074	57961501	transcribed_unprocessed_pseudogene	HGNC:44417
TMEM267	chr5	ENSG00000151881.14	348.847	305.333	392.36	1.28615	0.363054	1.14906	0.200459	0.0251128	0.22643	43444252	43483893	protein_coding	HGNC:26139
THAP11	chr16	ENSG00000168286.3	2117.89	2267.06	1968.73	0.867456	-0.205138	0.90012	-0.15181	0.0251095	0.22643	67842320	67844195	protein_coding	HGNC:23194
RFLNA	chr12	ENSG00000178882.15	166.209	192.543	139.876	0.716705	-0.48055	0.875207	-0.192304	0.0252137	0.227196	123973241	124316024	protein_coding	HGNC:27051
ZNF746	chr7	ENSG00000181220.17	712.967	647.834	778.101	1.20103	0.26427	1.1301	0.17645	0.0252659	0.227521	149472696	149497817	protein_coding	HGNC:21948
B4GALT6	chr18	ENSG00000118276.11	784.232	855.063	713.402	0.827403	-0.273338	0.883916	-0.178018	0.0253588	0.228213	31622247	31685836	protein_coding	HGNC:929
SKA1	chr18	ENSG00000154839.10	988.299	903.07	1073.53	1.18764	0.2481	1.1251	0.170056	0.0254669	0.229041	50375040	50394168	protein_coding	HGNC:28109
ERBB2	chr17	ENSG00000141736.13	15922.9	16816.1	15029.6	0.893953	-0.16173	0.914515	-0.128921	0.0255951	0.230048	39687914	39730426	protein_coding	HGNC:3430
PDE4A	chr19	ENSG00000065989.16	137.924	111.456	164.393	1.45705	0.543052	1.11958	0.162958	0.0256785	0.230505	10416773	10469630	protein_coding	HGNC:8780
PHACTR2	chr6	ENSG00000112419.14	3495.21	3236.58	3753.84	1.15609	0.209248	1.11243	0.15372	0.0257073	0.230505	143536845	143831185	protein_coding	HGNC:20956
WASH2P	chr2	ENSG00000146556.14	235.536	202.476	268.596	1.32544	0.406475	1.15005	0.201698	0.0257272	0.230505	113588550	113599043	transcribed_unprocessed_pseudogene	HGNC:33145
AXIN2	chr17	ENSG00000168646.13	651.455	712.843	590.067	0.824173	-0.278982	0.88257	-0.180218	0.0257133	0.230505	65528563	65561648	protein_coding	HGNC:904
FAM83H	chr8	ENSG00000180921.7	3622.57	3346.37	3898.76	1.15666	0.209964	1.11224	0.153466	0.0257107	0.230505	143723933	143738234	protein_coding	HGNC:24797
REEP2	chr5	ENSG00000132563.16	1049.59	953.12	1146.06	1.19518	0.257225	1.13051	0.176979	0.0257485	0.23055	138439057	138446969	protein_coding	HGNC:17975
ETV1	chr7	ENSG00000006468.14	3569.42	3793.45	3345.38	0.881576	-0.181843	0.907497	-0.140035	0.0257664	0.230566	13891229	13991425	protein_coding	HGNC:3490
ABI2	chr2	ENSG00000138443.16	4718.2	5015.81	4420.6	0.882396	-0.180502	0.907988	-0.139254	0.025806	0.230775	203328239	203447728	protein_coding	HGNC:24011
RRP1B	chr21	ENSG00000160208.13	6399.18	6808	5990.36	0.880659	-0.183344	0.907174	-0.140549	0.025876	0.231254	43659560	43696079	protein_coding	HGNC:23818
KRCC1	chr2	ENSG00000172086.9	616.704	554.375	679.034	1.22038	0.287334	1.13516	0.182895	0.0259101	0.231413	88027205	88064252	protein_coding	HGNC:28039
SNRPD1	chr18	ENSG00000167088.11	6204.64	6628.38	5780.9	0.869635	-0.201519	0.902023	-0.148763	0.0259771	0.231866	21612314	21633524	protein_coding	HGNC:11158
SATB2	chr2	ENSG00000119042.17	93.342	113.616	73.0683	0.630022	-0.666525	0.924216	-0.113698	0.0260395	0.232191	199269500	199471266	protein_coding	HGNC:21637
IRX2	chr5	ENSG00000170561.13	1723.61	1879.68	1567.55	0.833967	-0.261938	0.886448	-0.173891	0.0260462	0.232191	2745845	2751677	protein_coding	HGNC:14359
KIFC3	chr16	ENSG00000140859.16	155.099	129.392	180.806	1.39796	0.48332	1.13883	0.187548	0.0261943	0.232991	57758217	57863053	protein_coding	HGNC:6326
RABEP2	chr16	ENSG00000177548.13	575.073	517.697	632.45	1.21915	0.28587	1.13493	0.182607	0.0261656	0.232991	28904421	28936526	protein_coding	HGNC:24817
ZNF93	chr19	ENSG00000184635.16	2134.29	1986.48	2282.11	1.15006	0.20171	1.10978	0.150275	0.0262017	0.232991	19900913	19963464	protein_coding	HGNC:13169
GABPB1-IT1	chr15	ENSG00000285410.1	364.375	406.596	322.155	0.792582	-0.335368	0.874378	-0.19367	0.026183	0.232991	50348936	50354861	lncRNA	HGNC:25469
GGACT	chr13	ENSG00000134864.10	67.5364	50.993	84.0798	1.66635	0.736689	1.07113	0.0991343	0.026266	0.233417	100530164	100589528	protein_coding	HGNC:25100
KRT7	chr12	ENSG00000135480.16	194.578	164.813	224.343	1.35452	0.437781	1.14453	0.194761	0.0262836	0.233427	52232520	52252186	protein_coding	HGNC:6445
CYYR1	chr21	ENSG00000166265.13	1507.05	1620.85	1393.25	0.854439	-0.226951	0.894134	-0.161437	0.0263752	0.234095	26466209	26573286	protein_coding	HGNC:16274
TNFAIP1	chr17	ENSG00000109079.10	534.03	468.376	599.684	1.28003	0.35618	1.14482	0.195122	0.0264409	0.234531	28335602	28347009	protein_coding	HGNC:11894
PAQR5	chr15	ENSG00000137819.14	305.916	349.179	262.653	0.76317	-0.389923	0.872128	-0.197388	0.0265113	0.234862	69298912	69407780	protein_coding	HGNC:29645
ZNF8	chr19	ENSG00000278129.2	1211.8	1305.35	1118.24	0.856503	-0.22347	0.8966	-0.157464	0.0264995	0.234862	58278955	58302791	protein_coding	HGNC:13154
RGS5	chr1	ENSG00000143248.13	2569.28	2739.02	2399.54	0.871654	-0.198172	0.902755	-0.147593	0.0265487	0.235046	163111121	163321791	protein_coding	HGNC:10001
ZNF423	chr16	ENSG00000102935.11	2021.23	2175.06	1867.41	0.848501	-0.237011	0.892247	-0.164485	0.0265848	0.235185	49487524	49857919	protein_coding	HGNC:16762
HS6ST1	chr2	ENSG00000136720.7	2917.94	3114.6	2721.29	0.871569	-0.198314	0.902769	-0.147571	0.0266031	0.235185	128236716	128318868	protein_coding	HGNC:5201
UTP23	chr8	ENSG00000147679.12	1220.3	1316.34	1124.26	0.854637	-0.226617	0.895736	-0.158855	0.0266306	0.235185	116766505	116849463	protein_coding	HGNC:28224
EMILIN3	chr20	ENSG00000183798.5	121.897	144.154	99.6398	0.687611	-0.540335	0.893783	-0.162003	0.0266144	0.235185	41359962	41366818	protein_coding	HGNC:16123
P3H3	chr12	ENSG00000110811.20	990.889	1072.53	909.246	0.848344	-0.237278	0.892067	-0.164776	0.026763	0.236103	6828407	6839847	protein_coding	HGNC:19318
TCEA2	chr20	ENSG00000171703.17	492.834	436.539	549.128	1.25656	0.329484	1.14116	0.190499	0.0268344	0.236103	64049836	64072347	protein_coding	HGNC:11614
ADCY6	chr12	ENSG00000174233.11	697.229	762.705	631.753	0.827568	-0.27305	0.884811	-0.17656	0.0268298	0.236103	48766194	48789037	protein_coding	HGNC:237
ZNF408	chr11	ENSG00000175213.3	450.872	402.197	499.548	1.24052	0.310949	1.13924	0.18807	0.0268154	0.236103	46701030	46705912	protein_coding	HGNC:20041
GLDC	chr9	ENSG00000178445.9	3140.21	3342.3	2938.12	0.875788	-0.191346	0.904992	-0.144022	0.0268062	0.236103	6532464	6645783	protein_coding	HGNC:4313
ECI2	chr6	ENSG00000198721.12	1823.77	1953.37	1694.17	0.86598	-0.207595	0.900506	-0.151192	0.0268127	0.236103	4115689	4135597	protein_coding	HGNC:14601
HFM1	chr1	ENSG00000162669.16	62.2972	47.347	77.2474	1.69422	0.760619	1.06708	0.0936667	0.0268576	0.23616	91260766	91404856	protein_coding	HGNC:20193
UCHL1	chr4	ENSG00000154277.13	20527.5	19177.2	21877.8	1.13503	0.182725	1.1001	0.137634	0.0269421	0.236757	41256413	41268455	protein_coding	HGNC:12513
CREB3	chr9	ENSG00000107175.12	1010.63	928.758	1092.5	1.17631	0.23427	1.11995	0.163439	0.0269811	0.236807	35732598	35736999	protein_coding	HGNC:2347
VKORC1	chr16	ENSG00000167397.15	1198.32	1291.51	1105.13	0.846992	-0.239579	0.891877	-0.165084	0.026966	0.236807	31090842	31095980	protein_coding	HGNC:23663
NAP1L1	chr12	ENSG00000187109.14	45319	47945.4	42692.7	0.88854	-0.170492	0.911816	-0.133186	0.027029	0.23708	76036585	76084958	protein_coding	HGNC:7637
C2orf69	chr2	ENSG00000178074.6	1400.79	1504.4	1297.18	0.861802	-0.214571	0.899066	-0.153501	0.0270493	0.237112	199911293	199955935	protein_coding	HGNC:26799
KANK1	chr9	ENSG00000107104.19	1381.86	1491.21	1272.52	0.851399	-0.232093	0.893105	-0.163098	0.0271008	0.237125	470291	746106	protein_coding	HGNC:19309
ARHGEF26	chr3	ENSG00000114790.13	569.776	633.227	506.324	0.805555	-0.311945	0.878764	-0.186453	0.0270885	0.237125	154121003	154257827	protein_coding	HGNC:24490
RCAN2	chr6	ENSG00000172348.14	429.253	382.276	476.23	1.24266	0.313432	1.13945	0.188341	0.0271009	0.237125	46220736	46491972	protein_coding	HGNC:3041
CCDC85C	chr14	ENSG00000205476.9	1791.54	1917.26	1665.82	0.868991	-0.202586	0.901453	-0.149675	0.0271349	0.237276	99500190	99604207	protein_coding	HGNC:35459
EIF2A	chr3	ENSG00000144895.12	3033.68	3226.93	2840.43	0.880239	-0.184033	0.90756	-0.139935	0.0272565	0.238151	150546678	150586016	protein_coding	HGNC:3254
MED14	chrX	ENSG00000180182.11	3908.96	4179.5	3638.43	0.858723	-0.219735	0.897753	-0.15561	0.0272685	0.238151	40648305	40735858	protein_coding	HGNC:2370
AUH	chr9	ENSG00000148090.11	616.92	675.745	558.096	0.8254	-0.276835	0.884284	-0.177418	0.0272903	0.238161	91213815	91361913	protein_coding	HGNC:890
TC2N	chr14	ENSG00000165929.13	1003.23	1090.94	915.518	0.838636	-0.253883	0.889242	-0.169352	0.0273033	0.238161	91779746	91867536	protein_coding	HGNC:19859
RRBP1	chr20	ENSG00000125844.16	6165.49	6566.96	5764.01	0.87766	-0.188265	0.907037	-0.140767	0.0273201	0.238162	17613678	17682295	protein_coding	HGNC:10448
BEND6	chr6	ENSG00000151917.18	222.431	190.034	254.829	1.33248	0.414114	1.14253	0.192236	0.0274687	0.23931	56955107	57027346	protein_coding	HGNC:20871
MAGI2	chr7	ENSG00000187391.21	662.69	737.598	587.782	0.798487	-0.32466	0.878312	-0.187194	0.0275038	0.239469	78017055	79453667	protein_coding	HGNC:18957
PMS2	chr7	ENSG00000122512.16	765.297	696.803	833.791	1.19402	0.255828	1.12557	0.170661	0.0275573	0.239788	5970925	6009106	protein_coding	HGNC:9122
FAM102A	chr9	ENSG00000167106.12	1329.24	1227.95	1430.53	1.16703	0.222845	1.11509	0.157163	0.027594	0.23996	127940582	127980989	protein_coding	HGNC:31419
EPN1	chr19	ENSG00000063245.14	5790.51	6161.66	5419.37	0.873557	-0.195026	0.904399	-0.144969	0.0276767	0.24009	55675226	55709858	protein_coding	HGNC:21604
SUPT16H	chr14	ENSG00000092201.10	16307.3	17219.7	15394.8	0.893204	-0.162939	0.91432	-0.129229	0.0276595	0.24009	21351476	21384019	protein_coding	HGNC:11465
FURIN	chr15	ENSG00000140564.12	953.237	866.719	1039.76	1.19705	0.259488	1.1268	0.172226	0.0276694	0.24009	90868588	90883458	protein_coding	HGNC:8568
CNKSR1	chr1	ENSG00000142675.18	330.57	286.792	374.349	1.28097	0.35724	1.14225	0.191874	0.0276363	0.24009	26177484	26189884	protein_coding	HGNC:19700
PCMTD1	chr8	ENSG00000168300.14	1148.54	1244.23	1052.85	0.844159	-0.244414	0.891642	-0.165464	0.0277432	0.24052	51817575	51899186	protein_coding	HGNC:30483
TOX2	chr20	ENSG00000124191.18	72.7226	55.8647	89.5805	1.60132	0.679257	1.07906	0.109772	0.0277964	0.240834	43914852	44069616	protein_coding	HGNC:16095
PREX1	chr20	ENSG00000124126.14	538.418	595.486	481.351	0.81536	-0.294491	0.881496	-0.181974	0.0278277	0.240958	48624252	48827999	protein_coding	HGNC:32594
HMGB1P5	chr3	ENSG00000132967.9	2387.36	2550.48	2224.25	0.870609	-0.199904	0.902495	-0.148009	0.027899	0.241281	22381819	22382929	transcribed_processed_pseudogene	HGNC:4997
PEA15	chr1	ENSG00000162734.12	4155.66	3885.67	4425.65	1.14156	0.191008	1.105	0.144044	0.0278958	0.241281	160205337	160215376	protein_coding	HGNC:8822
GNG7	chr19	ENSG00000176533.13	166.479	193.049	139.91	0.725645	-0.462664	0.88029	-0.183949	0.0279442	0.241525	2511219	2702694	protein_coding	HGNC:4410
SYT1	chr12	ENSG00000067715.14	1242.87	1340.84	1144.89	0.847935	-0.237975	0.89383	-0.161928	0.0279891	0.241766	78863993	79452008	protein_coding	HGNC:11509
MYBL2	chr20	ENSG00000101057.16	6051.3	6409.12	5693.48	0.888807	-0.170057	0.911993	-0.132905	0.0280072	0.241766	43667019	43716495	protein_coding	HGNC:7548
AC007066.2	chr9	ENSG00000261094.2	172.076	199.941	144.211	0.723172	-0.46759	0.881472	-0.182013	0.0280232	0.241766	122937623	122940333	lncRNA	#N/A
ANKEF1	chr20	ENSG00000132623.16	631.976	572.159	691.793	1.20935	0.274229	1.12977	0.176033	0.0280808	0.241779	9986126	10058303	protein_coding	HGNC:15803
CAMK1	chr3	ENSG00000134072.11	191.979	160.05	223.908	1.38651	0.47146	1.13153	0.178277	0.028105	0.241779	9757347	9769992	protein_coding	HGNC:1459
IER3	chr6	ENSG00000137331.12	698.255	631.879	764.631	1.21096	0.276154	1.12909	0.175165	0.0281099	0.241779	30743199	30744548	protein_coding	HGNC:5392
HIGD2A	chr5	ENSG00000146066.3	1347.97	1454.59	1241.35	0.845858	-0.241512	0.892266	-0.164455	0.0281072	0.241779	176388751	176389761	protein_coding	HGNC:28311
AC005841.1	chr12	ENSG00000258092.1	645.468	705.598	585.339	0.830018	-0.268785	0.886381	-0.174001	0.0280454	0.241779	2797136	2803938	lncRNA	#N/A
LAMA1	chr18	ENSG00000101680.15	1755.52	1889.46	1621.58	0.8503	-0.233957	0.894421	-0.160974	0.028144	0.241926	6941742	7117797	protein_coding	HGNC:6481
MME	chr3	ENSG00000196549.10	1097.31	1186.22	1008.41	0.852118	-0.230875	0.894675	-0.160564	0.028182	0.242106	155024124	155183729	protein_coding	HGNC:7154
SEPSECS	chr4	ENSG00000109618.12	275.594	238.366	312.822	1.30675	0.385979	1.14154	0.190977	0.0283669	0.242996	25120014	25160449	protein_coding	HGNC:30605
TMPO	chr12	ENSG00000120802.13	12087.7	12755	11420.4	0.895419	-0.159365	0.916176	-0.126303	0.0283317	0.242996	98515512	98550379	protein_coding	HGNC:11875
HILPDA	chr7	ENSG00000135245.10	842.751	921.47	764.032	0.836489	-0.257582	0.888154	-0.171118	0.0283712	0.242996	128455849	128458418	protein_coding	HGNC:28859
FBLIM1	chr1	ENSG00000162458.13	2256.56	2100.68	2412.44	1.14841	0.199642	1.10818	0.148195	0.028336	0.242996	15756607	15786594	protein_coding	HGNC:24686
ADAMTSL2	chr9	ENSG00000197859.10	65.909	47.7888	84.0292	1.7258	0.787269	1.05982	0.0838182	0.0283457	0.242996	133532164	133575519	protein_coding	HGNC:14631
AC016705.2	chr15	ENSG00000259495.3	74.8703	91.6868	58.0538	0.628697	-0.669563	0.926852	-0.10959	0.0284085	0.243168	80344853	80404214	lncRNA	#N/A
UBE2V1	chr20	ENSG00000244687.11	819.834	897.038	742.629	0.832641	-0.264234	0.888869	-0.169957	0.0284368	0.243264	50081124	50115959	protein_coding	HGNC:12494
ZNF43	chr19	ENSG00000198521.11	1381.9	1483.65	1280.15	0.855902	-0.224483	0.897242	-0.156431	0.0284913	0.243583	21804949	21852125	protein_coding	HGNC:13109
TMED2	chr12	ENSG00000086598.11	7636	8074.63	7197.37	0.891524	-0.165655	0.914196	-0.129424	0.028614	0.244338	123584533	123598582	protein_coding	HGNC:16996
POLA1	chrX	ENSG00000101868.11	2219.74	2370.15	2069.33	0.869964	-0.200972	0.902749	-0.147603	0.0286072	0.244338	24693909	24996986	protein_coding	HGNC:9173
STT3B	chr3	ENSG00000163527.10	7115.96	7525.14	6706.78	0.890654	-0.167063	0.91344	-0.130619	0.0286478	0.24448	31532638	31637616	protein_coding	HGNC:30611
ATXN7L2	chr1	ENSG00000162650.16	338.797	297.616	379.978	1.27858	0.354538	1.14109	0.19041	0.0286849	0.244649	109483479	109492804	protein_coding	HGNC:28713
YEATS2	chr3	ENSG00000163872.16	3247.85	3465.86	3029.84	0.869805	-0.201237	0.902905	-0.147354	0.0287104	0.24472	183697797	183812624	protein_coding	HGNC:25489
FKBP5	chr6	ENSG00000096060.14	2159.94	2305.06	2014.82	0.874313	-0.193778	0.905035	-0.143955	0.0288857	0.245918	35573585	35728583	protein_coding	HGNC:3721
JRK	chr8	ENSG00000234616.9	1284.93	1386.71	1183.15	0.845814	-0.241588	0.892925	-0.163389	0.0288693	0.245918	142657460	142681968	protein_coding	HGNC:6199
PDIA5	chr3	ENSG00000065485.20	695.346	759.117	631.576	0.833331	-0.263038	0.888185	-0.171069	0.0289331	0.246174	123067025	123225227	protein_coding	HGNC:24811
SCMH1	chr1	ENSG00000010803.16	587.925	643.796	532.054	0.825801	-0.276133	0.88606	-0.174523	0.02914	0.246488	41027200	41242154	protein_coding	HGNC:19003
CACNG7	chr19	ENSG00000105605.7	915.509	994.36	836.659	0.84545	-0.242209	0.892806	-0.163582	0.029014	0.246488	53909335	53943941	protein_coding	HGNC:13626
PDCL3	chr2	ENSG00000115539.14	1651.5	1529.3	1773.7	1.1591	0.213002	1.1115	0.152512	0.0291671	0.246488	100562993	100576739	protein_coding	HGNC:28860
TBC1D5	chr3	ENSG00000131374.14	1371.52	1269.32	1473.72	1.15959	0.213619	1.10959	0.150033	0.0290941	0.246488	17157162	18444817	protein_coding	HGNC:19166
PNPLA8	chr7	ENSG00000135241.17	649.703	711.301	588.106	0.826717	-0.274535	0.885757	-0.175016	0.029153	0.246488	108470417	108569666	protein_coding	HGNC:28900
MTMR6	chr13	ENSG00000139505.11	755.6	687.286	823.914	1.19508	0.257113	1.12457	0.169373	0.0290303	0.246488	25246201	25288009	protein_coding	HGNC:7453
TMEM178A	chr2	ENSG00000152154.11	291.718	327.82	255.616	0.754591	-0.406233	0.878178	-0.187414	0.0290197	0.246488	39664982	39717963	protein_coding	HGNC:28517
DDB1	chr11	ENSG00000167986.14	10661.8	11272.4	10051.2	0.890138	-0.167898	0.91239	-0.132278	0.0290715	0.246488	61299451	61342596	protein_coding	HGNC:2717
B3GNT2	chr2	ENSG00000170340.11	1977.8	2119.47	1836.13	0.867473	-0.20511	0.901921	-0.148927	0.0291784	0.246488	62196115	62224731	protein_coding	HGNC:15629
TFDP1	chr13	ENSG00000198176.13	4524.51	4807.17	4241.86	0.883673	-0.178416	0.909356	-0.137083	0.0291475	0.246488	113584721	113641473	protein_coding	HGNC:11749
SOCS2-AS1	chr12	ENSG00000246985.8	297.844	257.511	338.177	1.30728	0.386568	1.14087	0.190134	0.0290512	0.246488	93542022	93571768	lncRNA	HGNC:27054
TMPO-AS1	chr12	ENSG00000257167.2	608.688	666.067	551.308	0.825933	-0.275903	0.88575	-0.175028	0.0290964	0.246488	98512973	98516422	lncRNA	HGNC:44158
DPF2	chr11	ENSG00000133884.10	2671.18	2499.95	2842.4	1.1375	0.185863	1.10191	0.14	0.02922	0.246693	65333852	65354262	protein_coding	HGNC:9964
TARS3	chr15	ENSG00000185418.16	685.617	747.499	623.734	0.834024	-0.261838	0.888724	-0.170193	0.029257	0.246858	101653596	101724473	protein_coding	HGNC:24728
UBE2O	chr17	ENSG00000175931.13	3508.39	3730.94	3285.84	0.875791	-0.191342	0.906076	-0.142297	0.0294139	0.248035	76389456	76453152	protein_coding	HGNC:29554
AC093627.5	chr7	ENSG00000242474.3	470.939	520.225	421.653	0.811524	-0.301294	0.882413	-0.180474	0.0294466	0.248163	135853	149527	lncRNA	#N/A
MTCL1	chr18	ENSG00000168502.17	2069.63	1898.37	2240.9	1.1667	0.222432	1.11483	0.156821	0.0294823	0.248316	8705661	8832778	protein_coding	HGNC:29121
SRSF5	chr14	ENSG00000100650.16	6728.47	7135.37	6321.57	0.884263	-0.177453	0.910425	-0.135389	0.0295596	0.248378	69726900	69772005	protein_coding	HGNC:10787
MRPL15	chr8	ENSG00000137547.9	3111.29	2911	3311.58	1.13869	0.187372	1.10233	0.140561	0.0295464	0.248378	54135241	54148514	protein_coding	HGNC:14054
TGFB1I1	chr16	ENSG00000140682.19	117.463	94.2327	140.694	1.47604	0.561728	1.10065	0.138354	0.0295521	0.248378	31471585	31477960	protein_coding	HGNC:11767
TOM1L1	chr17	ENSG00000141198.16	1561.54	1674.87	1448.21	0.864006	-0.210887	0.900494	-0.151211	0.0295346	0.248378	54899387	54961956	protein_coding	HGNC:11983
HSPD1	chr2	ENSG00000144381.17	43771	46010.7	41531.3	0.897223	-0.156462	0.917333	-0.124482	0.0297022	0.24931	197486584	197516737	protein_coding	HGNC:5261
ZSWIM7	chr17	ENSG00000214941.8	832.678	749.806	915.55	1.20469	0.268665	1.12371	0.168274	0.0297057	0.24931	15976560	15999717	protein_coding	HGNC:26993
NUDT10	chrX	ENSG00000122824.11	958.714	1038.32	879.112	0.847879	-0.23807	0.893844	-0.161905	0.0297259	0.249332	51332231	51337525	protein_coding	HGNC:17621
MICAL1	chr6	ENSG00000135596.18	1666.14	1541.6	1790.68	1.16499	0.220313	1.11086	0.151672	0.0298408	0.250001	109444062	109465968	protein_coding	HGNC:20619
PET100	chr19	ENSG00000229833.10	705.854	772.259	639.449	0.816934	-0.291708	0.884525	-0.177025	0.029838	0.250001	7629793	7631956	protein_coding	HGNC:40038
SLC7A8	chr14	ENSG00000092068.20	6969.95	7517.51	6422.4	0.870544	-0.200011	0.903684	-0.14611	0.0298815	0.250058	23125295	23183674	protein_coding	HGNC:11066
SAP30	chr4	ENSG00000164105.4	776.555	849.52	703.59	0.828898	-0.270733	0.887632	-0.171966	0.0298829	0.250058	173369969	173377532	protein_coding	HGNC:10532
SMC1A	chrX	ENSG00000072501.18	5734.24	6098.27	5370.2	0.873177	-0.195654	0.905397	-0.143377	0.0299069	0.250112	53374149	53422728	protein_coding	HGNC:11111
PIK3R4	chr3	ENSG00000196455.8	1829.8	1954.83	1704.77	0.869315	-0.20205	0.903728	-0.146039	0.029929	0.250149	130678934	130746829	protein_coding	HGNC:8982
CNN2	chr19	ENSG00000064666.15	16648.6	15550.1	17747.1	1.14121	0.19057	1.10127	0.139173	0.0300078	0.25016	1026586	1039068	protein_coding	HGNC:2156
SGK3	chr8	ENSG00000104205.15	435.922	482.993	388.851	0.802609	-0.31723	0.881208	-0.182445	0.0300361	0.25016	66667552	66862022	protein_coding	HGNC:10812
TSHZ3	chr19	ENSG00000121297.8	320.973	282.758	359.189	1.31127	0.390961	1.13676	0.184925	0.0300207	0.25016	31149979	31349436	protein_coding	HGNC:30700
C9orf64	chr9	ENSG00000165118.15	404.719	364.498	444.939	1.25534	0.328075	1.13644	0.184518	0.0300287	0.25016	83938311	83956986	protein_coding	HGNC:28144
BEND3	chr6	ENSG00000178409.13	2923.46	3124.96	2721.96	0.87196	-0.197666	0.904465	-0.144863	0.0300194	0.25016	107065182	107115269	protein_coding	HGNC:23040
ZNF134	chr19	ENSG00000213762.12	2496.09	2326.93	2665.24	1.14184	0.191364	1.09973	0.137152	0.0299853	0.25016	57614233	57624724	protein_coding	HGNC:12918
RTL10	chr22	ENSG00000215012.9	936.534	859.144	1013.92	1.1811	0.240128	1.11851	0.161573	0.0300632	0.250239	19846138	19854896	protein_coding	HGNC:26112
RECQL5	chr17	ENSG00000108469.15	734.719	669.478	799.96	1.19658	0.25892	1.12456	0.16936	0.0300903	0.250318	75626845	75667189	protein_coding	HGNC:9950
HDAC2	chr6	ENSG00000196591.12	16994.5	17965.7	16023.3	0.890331	-0.167587	0.914033	-0.129682	0.0301227	0.250441	113933028	114011308	protein_coding	HGNC:4853
TOMM20	chr1	ENSG00000173726.11	10742.3	11338.7	10145.9	0.895543	-0.159166	0.917545	-0.124149	0.0302434	0.251297	235109341	235128837	protein_coding	HGNC:20947
TMBIM1	chr2	ENSG00000135926.15	725.426	661.979	788.873	1.19298	0.254574	1.12276	0.167049	0.0302693	0.251322	218274197	218292586	protein_coding	HGNC:23410
SDAD1P1	chr8	ENSG00000228451.4	69.8917	85.7419	54.0415	0.618769	-0.692528	0.932904	-0.1002	0.0302819	0.251322	26375913	26382953	transcribed_processed_pseudogene	HGNC:31403
MLXIPL	chr7	ENSG00000009950.16	160.572	134.478	186.666	1.38153	0.466265	1.12662	0.171999	0.0304516	0.251993	73593194	73624543	protein_coding	HGNC:12744
TENT4A	chr5	ENSG00000112941.14	1643.06	1769.79	1516.34	0.858755	-0.219682	0.898593	-0.154261	0.0304466	0.251993	6713432	6757044	protein_coding	HGNC:16705
PPAT	chr4	ENSG00000128059.8	4792.11	5071.17	4513.06	0.889236	-0.169362	0.913568	-0.130415	0.0304166	0.251993	56393362	56435615	protein_coding	HGNC:9238
CBX2	chr17	ENSG00000173894.11	4334.84	4595.42	4074.25	0.884142	-0.17765	0.910522	-0.135234	0.0304316	0.251993	79778148	79787983	protein_coding	HGNC:1552
METTL6	chr3	ENSG00000206562.11	668.371	608.058	728.683	1.20324	0.266922	1.1235	0.167998	0.0304341	0.251993	15381275	15440566	protein_coding	HGNC:28343
ACTB	chr7	ENSG00000075624.16	147504	137412	157596	1.13893	0.187681	1.09611	0.132395	0.0304844	0.252118	5527148	5563784	protein_coding	HGNC:132
ABCA5	chr17	ENSG00000154265.16	339.054	296.291	381.817	1.27192	0.347005	1.13742	0.185767	0.0305526	0.252474	69244311	69327244	protein_coding	HGNC:35
RMI2	chr16	ENSG00000175643.10	1952.36	2087.48	1817.25	0.866755	-0.206305	0.903367	-0.146616	0.030563	0.252474	11249619	11381662	protein_coding	HGNC:28349
MDFIC	chr7	ENSG00000135272.10	540.931	484.689	597.173	1.24002	0.310367	1.13118	0.177824	0.0305863	0.252519	114922154	115019202	protein_coding	HGNC:28870
POLD3	chr11	ENSG00000077514.9	1699.99	1817.79	1582.19	0.870481	-0.200116	0.904779	-0.144363	0.0306675	0.252728	74493851	74669117	protein_coding	HGNC:20932
MOSPD1	chrX	ENSG00000101928.13	726.726	662.93	790.521	1.19283	0.254391	1.12228	0.166437	0.0306785	0.252728	134887632	134915257	protein_coding	HGNC:25235
HNRNPF	chr10	ENSG00000169813.16	16774.9	17717.3	15832.4	0.893675	-0.162177	0.916163	-0.126325	0.0306479	0.252728	43385617	43409166	protein_coding	HGNC:5039
FAM241A	chr4	ENSG00000174749.6	88.2506	106.559	69.9423	0.645451	-0.63162	0.925236	-0.112106	0.0306828	0.252728	112145454	112195256	protein_coding	HGNC:26813
SZT2	chr1	ENSG00000198198.17	596.905	529.931	663.879	1.23749	0.307416	1.13258	0.179611	0.0307599	0.253216	43389882	43454247	protein_coding	HGNC:29040
AC068473.5	chr18	ENSG00000274828.1	74.6284	91.3853	57.8715	0.62861	-0.669763	0.930599	-0.103768	0.0307814	0.253246	79677287	79679358	lncRNA	#N/A
KLF16	chr19	ENSG00000129911.9	2002.69	2140.21	1865.17	0.867397	-0.205236	0.902702	-0.147678	0.0308914	0.253977	1852399	1863579	protein_coding	HGNC:16857
ANO6	chr12	ENSG00000177119.16	2193.94	2358.3	2029.58	0.853508	-0.228524	0.897981	-0.155243	0.0309061	0.253977	45215987	45440404	protein_coding	HGNC:25240
MN1	chr22	ENSG00000169184.6	141.115	164.767	117.463	0.712575	-0.488886	0.894828	-0.160318	0.0309789	0.254281	27748277	27801756	protein_coding	HGNC:7180
ZNF552	chr19	ENSG00000178935.5	435.544	389.821	481.267	1.23692	0.306755	1.13265	0.179706	0.0309662	0.254281	57803841	57814913	protein_coding	HGNC:26135
BCL2L1	chr20	ENSG00000171552.13	2302.14	2150.52	2453.77	1.14111	0.190437	1.10284	0.141224	0.0309991	0.2543	31664452	31723989	protein_coding	HGNC:992
SETD7	chr4	ENSG00000145391.13	178.461	149.408	207.513	1.37671	0.461227	1.12508	0.170031	0.0310217	0.254339	139495941	139606699	protein_coding	HGNC:30412
ADAMTS4	chr1	ENSG00000158859.10	152.862	128.31	177.415	1.39151	0.476649	1.1221	0.166201	0.0311706	0.255412	161184302	161199054	protein_coding	HGNC:220
EGR1	chr5	ENSG00000120738.8	437.344	382.522	492.166	1.30468	0.3837	1.13403	0.181457	0.031206	0.255554	138465479	138469303	protein_coding	HGNC:3238
AC023908.3	chr15	ENSG00000261136.1	59.7153	74.8585	44.572	0.600932	-0.734727	0.939187	-0.0905158	0.0312334	0.255631	39782571	39785617	lncRNA	#N/A
HMCN1	chr1	ENSG00000143341.12	274.379	313.435	235.323	0.735336	-0.443525	0.889328	-0.169213	0.0313169	0.255828	185734391	186190949	protein_coding	HGNC:19194
RHOH	chr4	ENSG00000168421.13	321.396	365.795	276.997	0.76697	-0.382757	0.881258	-0.182364	0.0313018	0.255828	40191053	40246967	protein_coding	HGNC:686
AC106795.1	chr5	ENSG00000170089.15	653.843	593.823	713.863	1.20211	0.265572	1.12391	0.168529	0.0313061	0.255828	177809407	177950732	transcribed_unprocessed_pseudogene	#N/A
ZHX2	chr8	ENSG00000178764.8	864.217	935.069	793.366	0.836888	-0.256893	0.890671	-0.167036	0.0313296	0.255828	122781655	122974510	protein_coding	HGNC:18513
PITRM1-AS1	chr10	ENSG00000237399.7	78.8887	61.3203	96.4572	1.56208	0.643466	1.07833	0.108803	0.0314136	0.256367	3141632	3167972	lncRNA	HGNC:44675
TMED5	chr1	ENSG00000117500.13	1649.44	1766.86	1532.02	0.867552	-0.204978	0.903197	-0.146888	0.0314853	0.256804	93149742	93180516	protein_coding	HGNC:24251
RYR1	chr19	ENSG00000196218.13	1472.49	1335.64	1609.34	1.17956	0.238252	1.11527	0.157392	0.0315566	0.257238	38433691	38587564	protein_coding	HGNC:10483
PPP3CB	chr10	ENSG00000107758.15	1892.2	2019.63	1764.77	0.873682	-0.19482	0.905639	-0.142992	0.0316216	0.25762	73436428	73496024	protein_coding	HGNC:9315
WWC1	chr5	ENSG00000113645.14	1787.97	1917.41	1658.53	0.862808	-0.212888	0.900767	-0.150775	0.0317618	0.258181	168291651	168472303	protein_coding	HGNC:29435
DCAF16	chr4	ENSG00000163257.11	2340.04	2497.23	2182.86	0.87379	-0.194641	0.905841	-0.14267	0.0317628	0.258181	17800655	17810758	protein_coding	HGNC:25987
CACNB2	chr10	ENSG00000165995.20	114.027	93.0548	134.999	1.45689	0.542895	1.10095	0.138744	0.0317632	0.258181	18140677	18543557	protein_coding	HGNC:1402
LINC01278	chrX	ENSG00000235437.8	553.426	500.557	606.296	1.21207	0.277474	1.12685	0.172296	0.0317153	0.258181	63222993	63561095	lncRNA	HGNC:28090
DSE	chr6	ENSG00000111817.18	2290.57	2439.55	2141.59	0.875483	-0.191849	0.906618	-0.141433	0.0318369	0.258484	116254173	116444861	protein_coding	HGNC:21144
LMTK2	chr7	ENSG00000164715.6	1906.53	2050.6	1762.46	0.844989	-0.242995	0.894405	-0.161	0.0318296	0.258484	98106862	98209638	protein_coding	HGNC:17880
AC020978.5	chr16	ENSG00000262160.1	325.943	364.911	286.975	0.782055	-0.354658	0.881286	-0.182318	0.0318578	0.258506	68225969	68229145	lncRNA	#N/A
WDR3	chr1	ENSG00000065183.16	3752.36	3982.6	3522.12	0.883708	-0.178358	0.910076	-0.135941	0.0319268	0.258917	117929720	117966543	protein_coding	HGNC:12755
MCFD2	chr2	ENSG00000180398.13	4155.06	4407.09	3903.03	0.885915	-0.174759	0.911643	-0.133459	0.0319461	0.258926	46901870	46941855	protein_coding	HGNC:18451
EIF5B	chr2	ENSG00000158417.11	7986.27	8443.26	7529.27	0.891433	-0.165801	0.913558	-0.130432	0.0319708	0.258978	99337371	99401326	protein_coding	HGNC:30793
NT5DC2	chr3	ENSG00000168268.11	8001.81	8453.33	7550.3	0.891702	-0.165367	0.913541	-0.130459	0.0320644	0.259588	52524385	52535054	protein_coding	HGNC:25717
POLR2B	chr4	ENSG00000047315.16	6576.57	6944.93	6208.21	0.89334	-0.162719	0.915964	-0.126638	0.032204	0.259682	56977722	57031158	protein_coding	HGNC:9188
VASH1	chr14	ENSG00000071246.11	368.349	409.655	327.042	0.795846	-0.32944	0.882519	-0.180301	0.0321178	0.259682	76761468	76783015	protein_coding	HGNC:19964
UBA2	chr19	ENSG00000126261.13	9366.94	9895.96	8837.92	0.892991	-0.163282	0.915384	-0.12755	0.0321989	0.259682	34428352	34471251	protein_coding	HGNC:30661
CEP85	chr1	ENSG00000130695.15	1662.86	1778.12	1547.6	0.870198	-0.200584	0.905399	-0.143374	0.0321332	0.259682	26234200	26278808	protein_coding	HGNC:25309
MGAT1	chr5	ENSG00000131446.16	2783.67	2960.97	2606.37	0.880645	-0.183368	0.909341	-0.137107	0.0321758	0.259682	180784782	180815652	protein_coding	HGNC:7044
PUM1	chr1	ENSG00000134644.15	4631.57	4914.11	4349.03	0.882139	-0.180922	0.910119	-0.135873	0.0321902	0.259682	30931506	31065991	protein_coding	HGNC:14957
CROCCP2	chr1	ENSG00000215908.10	994.241	916.732	1071.75	1.17197	0.228934	1.11466	0.156604	0.0320999	0.259682	16618253	16657232	transcribed_unprocessed_pseudogene	HGNC:28170
ONECUT1	chr15	ENSG00000169856.9	83.7551	100.454	67.0558	0.639845	-0.644207	0.928912	-0.106387	0.0322313	0.259697	52755053	52791078	protein_coding	HGNC:8138
INPP5J	chr22	ENSG00000185133.14	201.534	172.141	230.927	1.33408	0.41584	1.13108	0.177698	0.0322426	0.259697	31122731	31134697	protein_coding	HGNC:8956
SMTN	chr22	ENSG00000183963.18	429.803	383.57	476.036	1.24583	0.317112	1.13298	0.18012	0.0323887	0.260726	31064105	31104757	protein_coding	HGNC:11126
GRAMD1B	chr11	ENSG00000023171.18	504.263	557.921	450.605	0.800796	-0.320493	0.883997	-0.177886	0.0324452	0.260738	123358428	123627774	protein_coding	HGNC:29214
C16orf58	chr16	ENSG00000140688.17	797.857	730.735	864.979	1.18394	0.243601	1.11895	0.162147	0.0324315	0.260738	31489471	31509309	protein_coding	HGNC:25848
ACACA	chr17	ENSG00000278540.5	6767	7157.49	6376.51	0.879214	-0.185714	0.909283	-0.137198	0.032437	0.260738	37084992	37406836	protein_coding	HGNC:84
PABPC4L	chr4	ENSG00000254535.4	162.185	187.772	136.598	0.729079	-0.455852	0.890635	-0.167094	0.0324869	0.260925	134196333	134201789	protein_coding	HGNC:31955
HERPUD1	chr16	ENSG00000051108.15	788.026	709.767	866.286	1.21406	0.279843	1.12574	0.170869	0.0325483	0.261172	56932142	56944864	protein_coding	HGNC:13744
CAND1	chr12	ENSG00000111530.13	9066.93	9569.41	8564.44	0.89149	-0.165709	0.916226	-0.126225	0.0325545	0.261172	67269358	67319953	protein_coding	HGNC:30688
RCBTB1	chr13	ENSG00000136144.12	1971.42	2104.14	1838.69	0.874071	-0.194177	0.905351	-0.143451	0.0326194	0.261284	49531946	49585558	protein_coding	HGNC:18243
DUSP6	chr12	ENSG00000139318.8	4809.72	5102.86	4516.57	0.85564	-0.224924	0.898691	-0.154104	0.032596	0.261284	89347235	89352501	protein_coding	HGNC:3072
IGSF3	chr1	ENSG00000143061.17	1809.56	1957.11	1662.01	0.849313	-0.235632	0.897302	-0.156335	0.0326237	0.261284	116574399	116667755	protein_coding	HGNC:5950
CPXM2	chr10	ENSG00000121898.13	209.418	184.563	234.274	1.37269	0.457005	1.12057	0.164234	0.032671	0.261515	123706207	123940267	protein_coding	HGNC:26977
CLN5	chr13	ENSG00000102805.15	396.441	353.816	439.065	1.24104	0.311546	1.13092	0.177496	0.0327209	0.261662	76990660	77019143	protein_coding	HGNC:2076
ETS1	chr11	ENSG00000134954.14	2143.51	2288.85	1998.16	0.861658	-0.214812	0.900816	-0.150696	0.0327301	0.261662	128458761	128587558	protein_coding	HGNC:3488
NCK1-DT	chr3	ENSG00000239213.6	117.585	139.254	95.9158	0.690059	-0.535209	0.909164	-0.137387	0.0327446	0.261662	136835345	136862618	lncRNA	HGNC:49645
GRAMD2B	chr5	ENSG00000155324.10	426.751	379.573	473.93	1.25437	0.326962	1.13094	0.177528	0.0327938	0.261907	126360132	126496494	protein_coding	HGNC:24911
PREX2	chr8	ENSG00000046889.19	1954.2	2095.4	1812.99	0.861083	-0.215775	0.900891	-0.150576	0.0328422	0.261955	67952046	68237032	protein_coding	HGNC:22950
TSPAN13	chr7	ENSG00000106537.8	1262.21	1355.37	1169.04	0.862384	-0.213597	0.901423	-0.149723	0.0328552	0.261955	16753755	16784536	protein_coding	HGNC:21643
LIFR	chr5	ENSG00000113594.10	704.281	766.998	641.565	0.837064	-0.256591	0.8925	-0.164076	0.0328547	0.261955	38474668	38608354	protein_coding	HGNC:6597
AL138759.1	chr10	ENSG00000244332.1	627.395	688.009	566.782	0.801608	-0.319031	0.884806	-0.176566	0.0329327	0.262426	94577439	94611238	lncRNA	#N/A
ASPSCR1	chr17	ENSG00000169696.16	1009.95	924.134	1095.77	1.17728	0.235458	1.11607	0.158422	0.0329546	0.262453	81976807	82017406	protein_coding	HGNC:13825
ST3GAL6	chr3	ENSG00000064225.12	197.641	226.123	169.158	0.747656	-0.419554	0.886438	-0.173908	0.033088	0.263284	98732236	98821201	protein_coding	HGNC:18080
GNA13	chr17	ENSG00000120063.10	3595.97	3826.47	3365.48	0.876636	-0.189951	0.910996	-0.134483	0.0331146	0.263284	65009289	65056740	protein_coding	HGNC:4381
AL162458.1	chr20	ENSG00000285796.1	185.338	213.124	157.552	0.74184	-0.430821	0.887922	-0.171496	0.0330992	0.263284	45926518	45935055	lncRNA	#N/A
HSP90AB1	chr6	ENSG00000096384.20	117004	123231	110778	0.898183	-0.154919	0.920856	-0.118953	0.0332173	0.263457	44246166	44253888	protein_coding	HGNC:5258
ARHGAP27	chr17	ENSG00000159314.11	366.963	325.899	408.027	1.24949	0.321343	1.13095	0.177538	0.0331849	0.263457	45393902	45434421	protein_coding	HGNC:31813
BEST1	chr11	ENSG00000167995.16	4808.39	4371.22	5245.57	1.17164	0.228534	1.11318	0.154685	0.0331563	0.263457	61950063	61965515	protein_coding	HGNC:12703
ENC1	chr5	ENSG00000171617.14	1270.85	1166.43	1375.27	1.1729	0.230074	1.11312	0.154605	0.0332292	0.263457	74627406	74641424	protein_coding	HGNC:3345
TRAF3IP2-AS1	chr6	ENSG00000231889.7	161.518	134.745	188.292	1.39743	0.482773	1.11342	0.154997	0.0331941	0.263457	111483511	111598302	lncRNA	HGNC:40005
DVL3	chr3	ENSG00000161202.20	2767.94	2595.87	2940.01	1.13291	0.18003	1.09818	0.135118	0.0332777	0.263694	184155377	184173614	protein_coding	HGNC:3087
BX284668.5	chr1	ENSG00000238142.2	118.612	141.559	95.6664	0.687196	-0.541207	0.911445	-0.133772	0.033301	0.263732	16887577	16889706	lncRNA	#N/A
SLTM	chr15	ENSG00000137776.17	9420.26	9959.44	8881.08	0.884716	-0.176713	0.912396	-0.132267	0.0333466	0.263945	58879050	58933679	protein_coding	HGNC:20709
MTFP1	chr22	ENSG00000242114.6	865.227	939.35	791.104	0.84022	-0.251161	0.892477	-0.164113	0.0334028	0.264243	30425623	30429054	protein_coding	HGNC:26945
KCNS1	chr20	ENSG00000124134.9	140.54	118.638	162.441	1.44435	0.530422	1.09782	0.134644	0.0334237	0.264262	45091214	45101127	protein_coding	HGNC:6300
FAM102B	chr1	ENSG00000162636.16	1025.02	1112.61	937.441	0.835596	-0.259122	0.892686	-0.163775	0.033587	0.265264	108560089	108644900	protein_coding	HGNC:27637
DAG1	chr3	ENSG00000173402.12	5944.92	6307.88	5581.96	0.881573	-0.181848	0.910208	-0.135732	0.0335878	0.265264	49468703	49535618	protein_coding	HGNC:2666
FLYWCH1	chr16	ENSG00000059122.16	578.1	524.346	631.853	1.22398	0.291575	1.12659	0.171961	0.0336657	0.265731	2911937	2951208	protein_coding	HGNC:25404
SET	chr9	ENSG00000119335.16	68469.5	72357.4	64581.6	0.894794	-0.160373	0.91705	-0.124928	0.0337685	0.266168	128683424	128696400	protein_coding	HGNC:10760
PURB	chr7	ENSG00000146676.10	2758.12	2937.76	2578.47	0.870559	-0.199987	0.905879	-0.142611	0.0337879	0.266168	44876299	44885530	protein_coding	HGNC:9702
HPS6	chr10	ENSG00000166189.8	497.305	448.288	546.322	1.21889	0.285566	1.12692	0.172381	0.0338088	0.266168	102065349	102068036	protein_coding	HGNC:18817
PHYHD1	chr9	ENSG00000175287.19	251.071	217.756	284.386	1.30896	0.388416	1.13083	0.177385	0.0338149	0.266168	128920966	128942041	protein_coding	HGNC:23396
AC092910.3	chr3	ENSG00000242622.2	172.655	198.66	146.65	0.738119	-0.438074	0.890463	-0.167372	0.0337432	0.266168	120094895	120136783	lncRNA	#N/A
DHX9	chr1	ENSG00000135829.17	16623.6	17522.1	15725.1	0.895913	-0.15857	0.917637	-0.124004	0.0338722	0.266472	182839347	182887982	protein_coding	HGNC:2750
P4HTM	chr3	ENSG00000178467.18	455.221	407.771	502.671	1.22728	0.295469	1.127	0.172483	0.03393	0.266778	48989889	49007153	protein_coding	HGNC:28858
ZNF367	chr9	ENSG00000165244.7	446.266	491.761	400.772	0.814471	-0.296065	0.887171	-0.172716	0.0339948	0.26714	96385941	96418370	protein_coding	HGNC:18320
SZRD1	chr1	ENSG00000055070.17	4976.41	5261.91	4690.91	0.891683	-0.165398	0.915576	-0.127249	0.0340605	0.267212	16352575	16398145	protein_coding	HGNC:30232
ARMC6	chr19	ENSG00000105676.14	2940.04	3126.62	2753.46	0.881152	-0.182537	0.910071	-0.135949	0.0340469	0.267212	19033575	19060311	protein_coding	HGNC:25049
SIK2	chr11	ENSG00000170145.5	737.178	670.294	804.063	1.19844	0.261154	1.12224	0.166384	0.0340528	0.267212	111602449	111730855	protein_coding	HGNC:21680
DTWD2	chr5	ENSG00000169570.10	846.179	767.493	924.865	1.19266	0.254187	1.11844	0.161484	0.0340952	0.267336	118836074	118988547	protein_coding	HGNC:19334
TOP2B	chr3	ENSG00000077097.15	10207.4	10767.7	9647.14	0.893751	-0.162055	0.917243	-0.124623	0.0341535	0.267498	25597905	25664907	protein_coding	HGNC:11990
LINC00641	chr14	ENSG00000258441.1	208.556	238.511	178.601	0.74965	-0.415711	0.888127	-0.171161	0.0341445	0.267498	21200079	21206900	lncRNA	HGNC:27511
SEC23IP	chr10	ENSG00000107651.13	2898.84	3083.68	2714.01	0.881766	-0.181531	0.910401	-0.135426	0.0341889	0.267628	119892730	119944657	protein_coding	HGNC:17018
BRD3	chr9	ENSG00000169925.17	3642.8	3862.48	3423.11	0.88694	-0.173092	0.913061	-0.131216	0.034221	0.267724	134030305	134068535	protein_coding	HGNC:1104
GLRX	chr5	ENSG00000173221.14	288.503	322.595	254.412	0.776986	-0.364039	0.884902	-0.17641	0.034239	0.267724	95751319	95822726	protein_coding	HGNC:4330
HENMT1	chr1	ENSG00000162639.16	307.618	272.212	343.024	1.27864	0.354616	1.13022	0.176607	0.0342616	0.267754	108648290	108661526	protein_coding	HGNC:26400
PUS7	chr7	ENSG00000091127.14	3323.95	3525.84	3122.06	0.885568	-0.175325	0.912408	-0.132249	0.0343402	0.26782	105439661	105522271	protein_coding	HGNC:26033
CLEC11A	chr19	ENSG00000105472.13	121.219	142.469	99.9704	0.699343	-0.515928	0.907792	-0.139566	0.0343478	0.26782	50723364	50725718	protein_coding	HGNC:10576
GNAI2	chr3	ENSG00000114353.17	5694.5	6012.46	5376.53	0.892673	-0.163796	0.915692	-0.127065	0.0343644	0.26782	50226292	50259362	protein_coding	HGNC:4385
STAT1	chr2	ENSG00000115415.19	2249.3	2398.42	2100.17	0.873662	-0.194853	0.906746	-0.141229	0.0343139	0.26782	190908460	191020960	protein_coding	HGNC:11362
AC090617.3	chr17	ENSG00000262533.1	75.9859	57.6277	94.3441	1.6009	0.678882	1.06716	0.0937707	0.0343581	0.26782	2042900	2043425	lncRNA	#N/A
YY2	chrX	ENSG00000230797.3	56.703	42.4862	70.9197	1.6706	0.740368	1.06065	0.0849485	0.0344206	0.268111	21855987	21858740	protein_coding	HGNC:31684
HSF2	chr6	ENSG00000025156.13	750.294	813.249	687.338	0.838204	-0.254626	0.893634	-0.162244	0.0344436	0.268143	122399551	122433119	protein_coding	HGNC:5225
ALKBH5	chr17	ENSG00000091542.9	3248.34	3450.99	3045.69	0.883609	-0.178521	0.911419	-0.133814	0.0345673	0.268274	18183078	18209954	protein_coding	HGNC:25996
PSTPIP2	chr18	ENSG00000152229.18	91.8764	72.5221	111.231	1.52338	0.607274	1.07955	0.110431	0.0345571	0.268274	45983536	46072272	protein_coding	HGNC:9581
PAXIP1	chr7	ENSG00000157212.19	1479.61	1581.95	1377.26	0.866932	-0.206009	0.904331	-0.145077	0.0345721	0.268274	154943687	155003124	protein_coding	HGNC:8624
CAMLG	chr5	ENSG00000164615.5	1469.88	1577.1	1362.66	0.862919	-0.212703	0.902248	-0.148403	0.0344991	0.268274	134738548	134752157	protein_coding	HGNC:1471
NUP62	chr19	ENSG00000213024.11	3874.19	4101.28	3647.1	0.889305	-0.16925	0.91445	-0.129024	0.034574	0.268274	49906825	49929763	protein_coding	HGNC:8066
AC068733.3	chr11	ENSG00000282556.3	201.153	170.051	232.255	1.3533	0.436481	1.12139	0.165285	0.0345724	0.268274	6319140	6360454	lncRNA	#N/A
AP3B1	chr5	ENSG00000132842.13	2498.32	2660.83	2335.81	0.879717	-0.184889	0.909584	-0.136722	0.0346574	0.268775	78000525	78294755	protein_coding	HGNC:566
ATP5F1A	chr18	ENSG00000152234.16	22647.3	23843.1	21451.5	0.899641	-0.152579	0.919709	-0.120751	0.0347692	0.269347	46080248	46104334	protein_coding	HGNC:823
GCNT1	chr9	ENSG00000187210.14	464.38	511.167	417.592	0.817712	-0.290336	0.888951	-0.169824	0.0347537	0.269347	76419850	76651203	protein_coding	HGNC:4203
ERRFI1	chr1	ENSG00000116285.13	2326.03	2178.26	2473.8	1.13588	0.183811	1.09892	0.13609	0.0348081	0.269502	8004404	8026309	protein_coding	HGNC:18185
COL16A1	chr1	ENSG00000084636.18	297.918	261.524	334.313	1.27381	0.349154	1.1305	0.176964	0.0348514	0.269689	31652263	31704319	protein_coding	HGNC:2193
ARHGEF10L	chr1	ENSG00000074964.17	1089.45	1172.23	1006.66	0.856259	-0.22388	0.899863	-0.152223	0.0348887	0.269831	17539698	17697874	protein_coding	HGNC:25540
MPLKIP	chr7	ENSG00000168303.9	1020.05	1099.55	940.556	0.852283	-0.230596	0.898408	-0.154558	0.0349245	0.269961	40126027	40134622	protein_coding	HGNC:16002
ANKRD12	chr18	ENSG00000101745.17	956.003	1033.24	878.767	0.839585	-0.252252	0.895112	-0.159861	0.0349635	0.270115	9136228	9285985	protein_coding	HGNC:29135
ARF1	chr1	ENSG00000143761.16	7151.23	7565.91	6736.55	0.887146	-0.172756	0.914888	-0.128333	0.0349869	0.270149	228082660	228099212	protein_coding	HGNC:652
BORCS7	chr10	ENSG00000166275.16	241.923	209.55	274.295	1.30521	0.384284	1.12845	0.174348	0.0350475	0.27047	102854259	102864961	protein_coding	HGNC:23516
TFDP2	chr3	ENSG00000114126.17	3360.9	3565.34	3156.45	0.880442	-0.1837	0.910995	-0.134484	0.0350875	0.270631	141944428	142149544	protein_coding	HGNC:11751
UBR7	chr14	ENSG00000012963.15	1464.56	1569.67	1359.45	0.865972	-0.207608	0.904318	-0.145098	0.0352702	0.271893	93207241	93229215	protein_coding	HGNC:20344
KCNH2	chr7	ENSG00000055118.15	161.244	186.163	136.325	0.732924	-0.448264	0.895189	-0.159736	0.0354025	0.272471	150944961	150978321	protein_coding	HGNC:6251
ADGRG5	chr16	ENSG00000159618.16	289.741	324.685	254.796	0.775607	-0.366602	0.886569	-0.173695	0.0354426	0.272471	57542643	57591681	protein_coding	HGNC:19010
ABCE1	chr4	ENSG00000164163.11	7534.14	7972.76	7095.51	0.892076	-0.164762	0.916376	-0.125988	0.035421	0.272471	145098288	145129524	protein_coding	HGNC:69
MALT1	chr18	ENSG00000172175.15	1172.84	1267.1	1078.57	0.853408	-0.228693	0.898807	-0.153916	0.0354305	0.272471	58671465	58754477	protein_coding	HGNC:6819
AGPAT1	chr6	ENSG00000204310.13	2838.76	3015.79	2661.74	0.876011	-0.190979	0.908606	-0.138273	0.0354596	0.272471	32168212	32178096	protein_coding	HGNC:324
AC016394.4	chr10	ENSG00000288559.1	130.038	151.853	108.224	0.700711	-0.513108	0.909935	-0.136164	0.0354604	0.272471	73247342	73248268	lncRNA	#N/A
EPHB6	chr7	ENSG00000106123.12	463.576	417.073	510.079	1.22858	0.296996	1.12586	0.171027	0.0355793	0.273092	142855061	142871094	protein_coding	HGNC:3396
MYADM	chr19	ENSG00000179820.16	1935.4	1803.5	2067.31	1.14414	0.194265	1.10167	0.139688	0.0355796	0.273092	53864763	53876435	protein_coding	HGNC:7544
TMEM116	chr12	ENSG00000198270.13	214.375	185.109	243.641	1.31494	0.395002	1.12599	0.171198	0.0357016	0.27388	111931282	112013185	protein_coding	HGNC:25084
ELMOD3	chr2	ENSG00000115459.18	249.719	217.528	281.909	1.29678	0.374934	1.12752	0.173157	0.0357772	0.274184	85354394	85391752	protein_coding	HGNC:26158
COG2	chr1	ENSG00000135775.14	1144.09	1230.07	1058.11	0.859914	-0.217736	0.901562	-0.149501	0.0357799	0.274184	230642481	230693982	protein_coding	HGNC:6546
OXTR	chr3	ENSG00000180914.10	242.854	273.349	212.359	0.76939	-0.378212	0.887471	-0.172228	0.0358633	0.274675	8750408	8769628	protein_coding	HGNC:8529
CACYBP	chr1	ENSG00000116161.18	7549.82	8010.48	7089.17	0.880099	-0.184262	0.910244	-0.135675	0.0359252	0.275001	174999163	175012027	protein_coding	HGNC:30423
CALU	chr7	ENSG00000128595.17	8762.81	9245.25	8280.37	0.894946	-0.160127	0.91742	-0.124346	0.0359969	0.275096	128739292	128773400	protein_coding	HGNC:1458
ARPP19	chr15	ENSG00000128989.10	10762.3	11340.2	10184.3	0.89573	-0.158863	0.919127	-0.121664	0.0360081	0.275096	52547045	52569883	protein_coding	HGNC:16967
BORA	chr13	ENSG00000136122.17	910.589	834.165	987.012	1.18125	0.24032	1.11566	0.157898	0.0360013	0.275096	72727749	72756198	protein_coding	HGNC:24724
CCDC117	chr22	ENSG00000159873.10	2089.65	2231.79	1947.52	0.871254	-0.198835	0.906443	-0.141712	0.0360152	0.275096	28772674	28789301	protein_coding	HGNC:26599
MAST4	chr5	ENSG00000069020.18	151.712	121.972	181.452	1.41629	0.502118	1.10092	0.138709	0.036039	0.275129	66596361	67169595	protein_coding	HGNC:19037
ACOXL	chr2	ENSG00000153093.18	445.322	491.425	399.219	0.799494	-0.32284	0.887663	-0.171916	0.0360825	0.275314	110732573	111118222	protein_coding	HGNC:25621
TIMELESS	chr12	ENSG00000111602.12	4642.64	4901.49	4383.78	0.890632	-0.167098	0.915938	-0.126677	0.0361188	0.275381	56416363	56449426	protein_coding	HGNC:11813
NT5C	chr17	ENSG00000125458.7	1490.26	1379.03	1601.5	1.1561	0.209263	1.10614	0.145538	0.0361301	0.275381	75130225	75131757	protein_coding	HGNC:17144
SNHG19	chr16	ENSG00000260260.1	243.063	276.896	209.229	0.724332	-0.465277	0.904292	-0.14514	0.0361557	0.275428	2154797	2155358	lncRNA	HGNC:49574
KDM4A	chr1	ENSG00000066135.13	3723.82	3475.74	3971.91	1.13751	0.185879	1.09943	0.136759	0.0362062	0.275664	43650149	43705518	protein_coding	HGNC:22978
RTN4	chr2	ENSG00000115310.18	12384	11727.2	13040.9	1.112	0.153161	1.08783	0.121449	0.0362734	0.275916	54972187	55112621	protein_coding	HGNC:14085
SHLD2	chr10	ENSG00000122376.11	1429	1530.65	1327.35	0.865389	-0.208579	0.904438	-0.144906	0.0362984	0.275916	87094161	87191468	protein_coding	HGNC:28773
AP5S1	chr20	ENSG00000125843.11	168.721	143.343	194.099	1.3565	0.439887	1.11663	0.159146	0.036317	0.275916	3820524	3828838	protein_coding	HGNC:15875
MOB3A	chr19	ENSG00000172081.14	224.485	193.618	255.351	1.32704	0.408209	1.12212	0.166227	0.036314	0.275916	2071036	2096673	protein_coding	HGNC:29802
NIT2	chr3	ENSG00000114021.12	670.48	609.43	731.53	1.19691	0.259316	1.11845	0.161502	0.0363454	0.275951	100334739	100361635	protein_coding	HGNC:29878
XPR1	chr1	ENSG00000143324.14	2897.9	2714.33	3081.46	1.13308	0.180249	1.09742	0.134122	0.0363606	0.275951	180632022	180890279	protein_coding	HGNC:12827
ATG4A	chrX	ENSG00000101844.18	101.08	82.1289	120.032	1.48442	0.569903	1.08432	0.116785	0.0364137	0.276059	108091668	108154671	protein_coding	HGNC:16489
SDC2	chr8	ENSG00000169439.12	3774.59	4017.36	3531.82	0.883347	-0.178947	0.91187	-0.133099	0.0363989	0.276059	96493813	96611790	protein_coding	HGNC:10659
CLPTM1	chr19	ENSG00000104853.16	2718.07	2889.08	2547.05	0.879441	-0.185342	0.910076	-0.135942	0.0365271	0.276771	44954585	44993341	protein_coding	HGNC:2087
VWA1	chr1	ENSG00000179403.12	2156.69	2013.72	2299.67	1.13869	0.187378	1.09959	0.136962	0.0365658	0.27687	1434861	1442882	protein_coding	HGNC:30910
AC011558.1	chr19	ENSG00000279753.1	551.626	473.289	629.964	1.27934	0.355404	1.12414	0.168817	0.0365792	0.27687	1038727	1039064	TEC	#N/A
FAM133A	chrX	ENSG00000179083.6	60.4413	46.3261	74.5565	1.65498	0.726816	1.05997	0.0840231	0.0366382	0.277169	93674013	93712274	protein_coding	HGNC:26748
NUP155	chr5	ENSG00000113569.16	4082.56	4318.04	3847.09	0.889597	-0.168776	0.914888	-0.128333	0.0367511	0.277727	37288137	37371106	protein_coding	HGNC:8063
DNA2	chr10	ENSG00000138346.15	2730.84	2901.31	2560.37	0.875921	-0.191128	0.908781	-0.137995	0.0367375	0.277727	68414064	68472121	protein_coding	HGNC:2939
ZNF542P	chr19	ENSG00000240225.10	1298.65	1204.79	1392.52	1.15469	0.207508	1.10429	0.143125	0.0368048	0.277985	56368099	56379828	transcribed_unprocessed_pseudogene	HGNC:25393
SLC25A3	chr12	ENSG00000075415.12	14767.2	15563.1	13971.2	0.894543	-0.160777	0.912855	-0.131543	0.036844	0.278133	98593591	98606379	protein_coding	HGNC:10989
TPI1	chr12	ENSG00000111669.15	31909.9	33558.5	30261.2	0.90163	-0.149393	0.914238	-0.129358	0.0369312	0.278508	6867119	6870948	protein_coding	HGNC:12009
LAMP1	chr13	ENSG00000185896.11	7092.22	7481.05	6703.39	0.891148	-0.166262	0.916011	-0.126564	0.036933	0.278508	113297239	113323672	protein_coding	HGNC:6499
AL450998.2	chr1	ENSG00000179743.4	121.402	142.595	100.208	0.702867	-0.508676	0.911175	-0.1342	0.0369717	0.278653	15834474	15848147	lncRNA	#N/A
STEAP1B	chr7	ENSG00000105889.15	180.724	154.099	207.35	1.35545	0.438775	1.11352	0.155132	0.037057	0.278682	22419444	22727613	protein_coding	HGNC:41907
SLC2A4RG	chr20	ENSG00000125520.14	789.215	721.391	857.039	1.18928	0.250085	1.11609	0.158452	0.0370705	0.278682	63739776	63744050	protein_coding	HGNC:15930
EID2	chr19	ENSG00000176396.11	1136.18	1219.67	1052.69	0.862016	-0.214213	0.902812	-0.147502	0.0370168	0.278682	39538707	39540161	protein_coding	HGNC:28292
ZNF600	chr19	ENSG00000189190.10	162.406	141.52	183.292	1.40228	0.487776	1.10211	0.140266	0.0370374	0.278682	52749942	52786807	protein_coding	HGNC:30951
H2BC9	chr6	ENSG00000275713.2	172.623	199.499	145.746	0.72983	-0.454367	0.900889	-0.150579	0.0370739	0.278682	26251651	26253710	protein_coding	HGNC:4755
MAF	chr16	ENSG00000178573.7	247.032	278.421	215.643	0.773265	-0.370966	0.888904	-0.1699	0.0371494	0.278955	79585843	79600737	protein_coding	HGNC:6776
PRAG1	chr8	ENSG00000275342.5	2118.71	1952.48	2284.94	1.16159	0.216096	1.10793	0.147861	0.037133	0.278955	8317736	8386439	protein_coding	HGNC:25438
MIR4458HG	chr5	ENSG00000247516.8	107.501	126.05	88.9514	0.684005	-0.547921	0.919745	-0.120693	0.0372599	0.279535	8450701	8486930	lncRNA	HGNC:49008
AC005674.2	chr4	ENSG00000261490.1	166.224	141.45	190.999	1.36122	0.444899	1.11346	0.155049	0.0372661	0.279535	10068089	10073019	lncRNA	#N/A
GLYATL1	chr11	ENSG00000166840.13	139.307	162.66	115.954	0.718602	-0.476734	0.904979	-0.144043	0.037299	0.279634	58905398	59043527	protein_coding	HGNC:30519
TRIM3	chr11	ENSG00000110171.20	330.545	291.2	369.89	1.28086	0.357112	1.12484	0.169725	0.0373521	0.279885	6448613	6474459	protein_coding	HGNC:10064
PLXNA2	chr1	ENSG00000076356.7	52.1799	38.7861	65.5737	1.70437	0.769242	1.05483	0.0770039	0.0373942	0.279904	208022242	208244384	protein_coding	HGNC:9100
SLCO3A1	chr15	ENSG00000176463.14	523.79	474.279	573.301	1.20885	0.273639	1.12088	0.164627	0.0373876	0.279904	91853708	92172435	protein_coding	HGNC:10952
THRA	chr17	ENSG00000126351.12	410.468	454.091	366.844	0.806614	-0.31005	0.889772	-0.168493	0.0374225	0.279968	40058290	40093867	protein_coding	HGNC:11796
NOL11	chr17	ENSG00000130935.10	5414.45	5716.88	5112.01	0.893304	-0.162776	0.916765	-0.125376	0.0375125	0.280494	67717931	67744531	protein_coding	HGNC:24557
MEIS3	chr19	ENSG00000105419.18	544.673	596.451	492.895	0.827753	-0.272727	0.892845	-0.163518	0.0375688	0.280767	47403124	47419527	protein_coding	HGNC:29537
NUDT19	chr19	ENSG00000213965.3	156.131	129.841	182.42	1.3859	0.470821	1.10625	0.145672	0.0376874	0.281505	32691961	32713796	protein_coding	HGNC:32036
CHKA	chr11	ENSG00000110721.12	2763.07	2929	2597.14	0.884334	-0.177337	0.912931	-0.131422	0.0377683	0.281961	68052859	68121444	protein_coding	HGNC:1937
ERVH48-1	chr21	ENSG00000233056.2	122.6	144.277	100.924	0.702984	-0.508437	0.911679	-0.133401	0.0378204	0.282202	42916803	42925646	lncRNA	HGNC:17216
PPME1	chr11	ENSG00000214517.10	1649.91	1761.7	1538.13	0.87198	-0.197633	0.907468	-0.140082	0.0378876	0.282554	74171267	74254703	protein_coding	HGNC:30178
LYPD6B	chr2	ENSG00000150556.17	52.4815	65.9046	39.0585	0.594511	-0.750225	0.946538	-0.0792675	0.0379086	0.282562	149038107	149215262	protein_coding	HGNC:27018
UGDH	chr4	ENSG00000109814.12	3576.97	3789.75	3364.19	0.887367	-0.172398	0.914339	-0.129198	0.037976	0.282619	39498755	39528311	protein_coding	HGNC:12525
DNAAF2	chr14	ENSG00000165506.14	2236.54	2393.2	2079.89	0.870112	-0.200727	0.906661	-0.141365	0.0379362	0.282619	49625174	49635230	protein_coding	HGNC:20188
KIAA0232	chr4	ENSG00000170871.12	1924.73	1766.36	2083.1	1.16265	0.217418	1.1123	0.153551	0.0379601	0.282619	6781375	6884170	protein_coding	HGNC:28992
TMEM170B	chr6	ENSG00000205269.6	448.651	492.854	404.448	0.81262	-0.299347	0.890679	-0.167023	0.03803	0.282873	11537749	11583524	protein_coding	HGNC:34244
FAM168A	chr11	ENSG00000054965.10	1642.59	1756.04	1529.14	0.864162	-0.210626	0.903356	-0.146634	0.0380812	0.282998	73400487	73598189	protein_coding	HGNC:28999
LHPP	chr10	ENSG00000107902.14	317.578	355.271	279.885	0.790129	-0.33984	0.890169	-0.167849	0.0380867	0.282998	124461823	124617888	protein_coding	HGNC:30042
LRRC55	chr11	ENSG00000183908.7	116.996	140.038	93.9543	0.679619	-0.557202	0.923699	-0.114506	0.0381174	0.283078	57181747	57191717	protein_coding	HGNC:32324
CPNE2	chr16	ENSG00000140848.17	415.01	371.715	458.305	1.23002	0.298687	1.12289	0.167217	0.0381405	0.283102	57092583	57148369	protein_coding	HGNC:2315
TM9SF3	chr10	ENSG00000077147.16	8686.56	9148.65	8224.47	0.898998	-0.15361	0.91971	-0.120749	0.038183	0.283269	96518110	96587452	protein_coding	HGNC:21529
GNB5	chr15	ENSG00000069966.18	1084.75	1169.99	999.522	0.841348	-0.249225	0.897625	-0.155815	0.0382975	0.283282	52115105	52191369	protein_coding	HGNC:4401
MED10	chr5	ENSG00000133398.4	867.965	783.315	952.615	1.2113	0.276557	1.11912	0.162369	0.0382362	0.283282	6371874	6378571	protein_coding	HGNC:28760
TTBK1	chr6	ENSG00000146216.13	171.289	149.906	192.672	1.39018	0.475272	1.10346	0.142034	0.0382919	0.283282	43243481	43288258	protein_coding	HGNC:19140
IWS1	chr2	ENSG00000163166.15	3821.53	4047.45	3595.6	0.888725	-0.170191	0.915015	-0.128133	0.0383045	0.283282	127436207	127526886	protein_coding	HGNC:25467
DFFB	chr1	ENSG00000169598.15	252.201	284.004	220.398	0.775059	-0.367622	0.890253	-0.167713	0.0382753	0.283282	3857267	3885429	protein_coding	HGNC:2773
AL359504.2	chr1	ENSG00000271576.1	76.8021	93.0574	60.5467	0.640758	-0.642148	0.935907	-0.0955626	0.0382579	0.283282	84076331	84077931	lncRNA	#N/A
PRDX4	chrX	ENSG00000123131.13	3262.49	3455.65	3069.34	0.885095	-0.176096	0.913299	-0.130841	0.0383267	0.283298	23664262	23686397	protein_coding	HGNC:17169
SLC24A1	chr15	ENSG00000074621.14	241.016	207.882	274.15	1.30695	0.3862	1.12087	0.164613	0.0384078	0.283529	65611366	65660995	protein_coding	HGNC:10975
ZNF622	chr5	ENSG00000173545.5	1394.49	1296.17	1492.81	1.15285	0.205203	1.10433	0.14317	0.0384379	0.283529	16451519	16465800	protein_coding	HGNC:30958
ZXDB	chrX	ENSG00000198455.4	478.905	430.424	527.385	1.22173	0.288922	1.12119	0.165024	0.0384337	0.283529	57591652	57597545	protein_coding	HGNC:13199
AC125611.3	chr12	ENSG00000258232.2	1396.87	1251.08	1542.67	1.19987	0.262882	1.11635	0.158794	0.0384141	0.283529	49265156	49273306	lncRNA	#N/A
FAM189B	chr1	ENSG00000160767.21	1472.92	1576.7	1369.15	0.863849	-0.211149	0.904131	-0.145396	0.0384831	0.283715	155247205	155255483	protein_coding	HGNC:1233
DDX24	chr14	ENSG00000089737.17	4598.62	4857.02	4340.22	0.89363	-0.16225	0.917438	-0.124318	0.0385229	0.283861	94048287	94081212	protein_coding	HGNC:13266
MRPS27	chr5	ENSG00000113048.16	3991	4222.51	3759.48	0.890571	-0.167198	0.915961	-0.126642	0.0385985	0.284123	72219409	72320646	protein_coding	HGNC:14512
RRN3P1	chr16	ENSG00000248124.7	497.062	448.938	545.186	1.2182	0.284752	1.1206	0.16427	0.0385867	0.284123	21796106	21820410	transcribed_unprocessed_pseudogene	HGNC:30548
EHD2	chr19	ENSG00000024422.12	372.462	332.731	412.194	1.24671	0.318128	1.12194	0.165995	0.0386985	0.284693	47713422	47743134	protein_coding	HGNC:3243
RBBP8	chr18	ENSG00000101773.19	2760.5	2591.69	2929.31	1.12942	0.175586	1.0944	0.130145	0.0387161	0.284693	22798261	23026488	protein_coding	HGNC:9891
EIF4EBP2	chr10	ENSG00000148730.7	9532.9	10040	9025.75	0.898575	-0.154289	0.920311	-0.119806	0.0387521	0.284811	70404145	70428618	protein_coding	HGNC:3289
SYDE1	chr19	ENSG00000105137.13	596.115	649.581	542.649	0.833966	-0.26194	0.89538	-0.159429	0.0388779	0.285588	15107401	15114985	protein_coding	HGNC:25824
CCNE1	chr19	ENSG00000105173.14	1232.48	1327.54	1137.43	0.85537	-0.22538	0.900887	-0.150582	0.0389201	0.28575	29811991	29824312	protein_coding	HGNC:1589
C17orf107	chr17	ENSG00000205710.4	130.343	109.52	151.165	1.44155	0.527622	1.08753	0.12106	0.038983	0.286064	4899418	4902934	protein_coding	HGNC:37238
DIRAS1	chr19	ENSG00000176490.5	773.106	837.641	708.572	0.846133	-0.241044	0.898668	-0.154139	0.0391076	0.28683	2714567	2721372	protein_coding	HGNC:19127
BRINP1	chr9	ENSG00000078725.13	632.992	688.532	577.452	0.83892	-0.253395	0.895455	-0.159307	0.0391848	0.287247	119153458	119369435	protein_coding	HGNC:2687
GPRC5D-AS1	chr12	ENSG00000247498.10	116.194	135.4	96.9881	0.691582	-0.532029	0.919381	-0.121266	0.0392188	0.287348	12927726	12984645	lncRNA	HGNC:53599
DDX18	chr2	ENSG00000088205.13	7509.35	7909.58	7109.12	0.898746	-0.154014	0.920571	-0.119399	0.0393528	0.287974	117814691	117832377	protein_coding	HGNC:2741
TCFL5	chr20	ENSG00000101190.13	752.286	814.291	690.281	0.847397	-0.238889	0.899083	-0.153473	0.0393854	0.287974	62841005	62861822	protein_coding	HGNC:11646
ATP13A3	chr3	ENSG00000133657.15	5438.15	5766.43	5109.88	0.873704	-0.194783	0.908757	-0.138034	0.0393818	0.287974	194402672	194498364	protein_coding	HGNC:24113
PAWR	chr12	ENSG00000177425.11	8519.34	8973.72	8064.96	0.898608	-0.154236	0.920245	-0.11991	0.0393458	0.287974	79574979	79690964	protein_coding	HGNC:8614
FAM86C1	chr11	ENSG00000158483.16	327.887	289.365	366.409	1.26401	0.338005	1.12248	0.166689	0.0394386	0.288066	71787510	71801237	protein_coding	HGNC:25561
AC016065.1	chr8	ENSG00000246089.3	269.374	301.67	237.078	0.782337	-0.354139	0.891205	-0.166171	0.0394223	0.288066	6403551	6407142	lncRNA	#N/A
BZW1	chr2	ENSG00000082153.18	15034.5	15814.3	14254.7	0.900339	-0.15146	0.921244	-0.118345	0.0395092	0.288433	200810594	200827338	protein_coding	HGNC:18380
GTF3C4	chr9	ENSG00000125484.12	3738.36	3960.97	3515.74	0.881602	-0.1818	0.911981	-0.132924	0.0395506	0.288439	132670035	132694953	protein_coding	HGNC:4667
OPA3	chr19	ENSG00000125741.4	956.669	1030.89	882.445	0.855201	-0.225665	0.901786	-0.149143	0.039545	0.288439	45527427	45602212	protein_coding	HGNC:8142
CAMTA2	chr17	ENSG00000108509.21	263.616	230.919	296.313	1.28072	0.356958	1.12207	0.166163	0.0396429	0.288667	4967992	4987675	protein_coding	HGNC:18807
TMEM47	chrX	ENSG00000147027.4	1921.9	2058.52	1785.27	0.873069	-0.195833	0.908129	-0.139031	0.0396427	0.288667	34627075	34657285	protein_coding	HGNC:18515
ZNF26	chr12	ENSG00000198393.8	587.314	532.347	642.281	1.21388	0.279627	1.11744	0.160192	0.0396104	0.288667	132986365	133032952	protein_coding	HGNC:13053
LINC02600	chr4	ENSG00000250986.1	97.2276	115.875	78.5804	0.669211	-0.579466	0.929034	-0.106197	0.0397535	0.289324	3758748	3763390	lncRNA	HGNC:53177
TXNL4B	chr16	ENSG00000140830.9	574.074	521.697	626.451	1.20162	0.264981	1.11718	0.159857	0.0397823	0.28935	72044289	72094431	protein_coding	HGNC:26041
AL390728.6	chr1	ENSG00000259865.1	414.693	369.511	459.874	1.23465	0.304107	1.12092	0.164685	0.0398068	0.28935	247187281	247188526	lncRNA	#N/A
AP006621.4	chr11	ENSG00000269915.1	63.4925	48.8176	78.1674	1.59831	0.676551	1.06334	0.0886074	0.0398182	0.28935	708564	727047	lncRNA	#N/A
NFE2L1	chr17	ENSG00000082641.16	12379.7	11617.3	13142.2	1.12939	0.175539	1.09428	0.129979	0.0399034	0.289672	48048329	48061545	protein_coding	HGNC:7781
AL035461.3	chr20	ENSG00000275632.1	80.5023	96.0906	64.914	0.6462	-0.629947	0.936101	-0.0952639	0.039897	0.289672	6000418	6000941	lncRNA	#N/A
AC099314.1	chr16	ENSG00000260798.1	114.775	134.527	95.0236	0.675485	-0.566005	0.928092	-0.10766	0.0399445	0.289822	68814330	68823526	lncRNA	#N/A
ZNF433	chr19	ENSG00000197647.11	70.1879	52.7777	87.5981	1.63878	0.712626	1.05638	0.0791346	0.039992	0.290018	12014732	12035741	protein_coding	HGNC:20811
MAPK9	chr5	ENSG00000050748.17	1911.66	2038.09	1785.24	0.87626	-0.190568	0.91095	-0.134557	0.0400286	0.290136	180233143	180292099	protein_coding	HGNC:6886
GPR143	chrX	ENSG00000101850.13	1056.25	970.935	1141.55	1.17256	0.229663	1.10998	0.15053	0.0401092	0.290423	9725346	9786297	protein_coding	HGNC:20145
TBC1D19	chr4	ENSG00000109680.11	114.762	93.1812	136.342	1.44863	0.534692	1.08504	0.117749	0.0401009	0.290423	26576437	26756223	protein_coding	HGNC:25624
PLK4	chr4	ENSG00000142731.11	1793.22	1909.18	1677.25	0.876183	-0.190696	0.910723	-0.134915	0.0402027	0.290952	127880893	127899224	protein_coding	HGNC:11397
MCUB	chr4	ENSG00000005059.16	702.742	768.193	637.292	0.835025	-0.260108	0.895573	-0.159116	0.0403035	0.291533	109560209	109688719	protein_coding	HGNC:26076
FLRT2	chr14	ENSG00000185070.11	392.23	431.388	353.071	0.804961	-0.31301	0.891568	-0.165583	0.0403701	0.291865	85530144	85654428	protein_coding	HGNC:3761
SYT17	chr16	ENSG00000103528.17	137.732	113.868	161.595	1.40577	0.491363	1.09442	0.130173	0.0404525	0.292313	19167971	19268332	protein_coding	HGNC:24119
UCK2	chr1	ENSG00000143179.16	3503.07	3705.67	3300.47	0.890471	-0.16736	0.916474	-0.125834	0.0405735	0.293038	165827614	165911618	protein_coding	HGNC:12562
ZNF688	chr16	ENSG00000229809.8	117.931	97.4556	138.407	1.41901	0.50488	1.09185	0.126777	0.0406429	0.29339	30569346	30572734	protein_coding	HGNC:30489
FBXO45	chr3	ENSG00000174013.8	1336.51	1431.22	1241.79	0.867587	-0.204919	0.90722	-0.140475	0.0406666	0.293411	196568611	196589059	protein_coding	HGNC:29148
HDAC8	chrX	ENSG00000147099.21	351.531	312.92	390.142	1.24336	0.314246	1.12086	0.164602	0.0407148	0.29361	72329516	72573101	protein_coding	HGNC:13315
DNAH11	chr7	ENSG00000105877.18	339.878	381.855	297.901	0.779719	-0.358973	0.894258	-0.161238	0.0408282	0.293614	21543039	21901839	protein_coding	HGNC:2942
SGCE	chr7	ENSG00000127990.19	751.943	813.39	690.496	0.848263	-0.237416	0.900074	-0.151885	0.0408331	0.293614	94524204	94656572	protein_coding	HGNC:10808
HRAS	chr11	ENSG00000174775.17	1132.59	1045.56	1219.62	1.16335	0.21828	1.10672	0.146284	0.0408395	0.293614	532242	537287	protein_coding	HGNC:5173
KDM4D	chr11	ENSG00000186280.7	83.3443	66.0267	100.662	1.51303	0.597442	1.07241	0.100853	0.0407526	0.293614	94973709	94999519	protein_coding	HGNC:25498
PAPSS2	chr10	ENSG00000198682.13	916.611	988.807	844.415	0.855845	-0.224579	0.902468	-0.148052	0.0407732	0.293614	87659613	87747705	protein_coding	HGNC:8604
NDUFAF8	chr17	ENSG00000224877.4	1527.76	1410.87	1644.65	1.16502	0.22035	1.10708	0.146764	0.0408283	0.293614	81239305	81241310	protein_coding	HGNC:33551
ARL6IP6	chr2	ENSG00000177917.10	1429.38	1537.94	1320.82	0.858619	-0.21991	0.90327	-0.146771	0.0409619	0.294345	152717893	152761253	protein_coding	HGNC:24048
UBE2G2	chr21	ENSG00000184787.19	3316.75	3539.14	3094.37	0.869737	-0.201348	0.907712	-0.139693	0.0410459	0.2948	44768580	44801826	protein_coding	HGNC:12483
STAT3	chr17	ENSG00000168610.14	3794.76	4015.49	3574.02	0.88965	-0.16869	0.916289	-0.126126	0.0411431	0.295348	42313324	42388568	protein_coding	HGNC:11364
MTG2	chr20	ENSG00000101181.17	622.22	566.566	677.874	1.19358	0.2553	1.11355	0.155163	0.0412293	0.295585	62183029	62203568	protein_coding	HGNC:16239
ZNF732	chr4	ENSG00000186777.12	684.517	736.456	632.578	0.797768	-0.32596	0.894208	-0.161317	0.0411987	0.295585	270675	305474	protein_coding	HGNC:37138
ARHGEF35-AS1	chr7	ENSG00000244198.7	316.677	351.644	281.711	0.792903	-0.334784	0.892999	-0.16327	0.0412387	0.295585	144194858	144280547	lncRNA	HGNC:41292
CAPN13	chr2	ENSG00000162949.16	67.2761	52.0781	82.4741	1.59219	0.671016	1.0615	0.0861032	0.0413652	0.296343	30722771	30820542	protein_coding	HGNC:16663
ZCCHC24	chr10	ENSG00000165424.7	292.622	328.707	256.536	0.779245	-0.359851	0.894459	-0.160913	0.0414102	0.296516	79382325	79445624	protein_coding	HGNC:26911
RAD54L	chr1	ENSG00000085999.13	1348.55	1447.15	1249.95	0.865441	-0.208493	0.906151	-0.142176	0.0415614	0.297318	46246461	46278480	protein_coding	HGNC:9826
NEURL1	chr10	ENSG00000107954.10	56.5384	42.8745	70.2022	1.64528	0.718329	1.05655	0.0793651	0.0415642	0.297318	103493979	103592552	protein_coding	HGNC:7761
TTYH2	chr17	ENSG00000141540.11	142.34	165.285	119.394	0.718194	-0.477554	0.912117	-0.132709	0.0415919	0.297366	74213571	74262020	protein_coding	HGNC:13877
EIF4G1	chr3	ENSG00000114867.20	19631.2	20701.6	18560.9	0.894219	-0.1613	0.918782	-0.122206	0.0416502	0.297633	184314495	184335358	protein_coding	HGNC:3296
GSS	chr20	ENSG00000100983.12	1004.41	928.03	1080.79	1.16444	0.219635	1.10681	0.146404	0.0417464	0.297859	34928432	34956027	protein_coding	HGNC:4624
MYEF2	chr15	ENSG00000104177.18	3595.58	3807.14	3384.01	0.888436	-0.170661	0.915817	-0.126869	0.0417912	0.297859	48134632	48178353	protein_coding	HGNC:17940
KDM3B	chr5	ENSG00000120733.14	4151.32	4404.49	3898.14	0.877986	-0.18773	0.911229	-0.134115	0.0418077	0.297859	138352685	138437028	protein_coding	HGNC:1337
ACSS2	chr20	ENSG00000131069.20	1129.04	937.575	1320.5	1.4997	0.58467	1.06912	0.0964199	0.0417931	0.297859	34872146	34927962	protein_coding	HGNC:15814
DBT	chr1	ENSG00000137992.14	1689.27	1801.81	1576.73	0.870722	-0.199716	0.908197	-0.138923	0.0417769	0.297859	100186919	100249834	protein_coding	HGNC:2698
JPH3	chr16	ENSG00000154118.13	840.853	906.234	775.472	0.851353	-0.23217	0.901584	-0.149467	0.041765	0.297859	87601835	87698156	protein_coding	HGNC:14203
LDLRAP1	chr1	ENSG00000157978.12	615.623	560.673	670.573	1.19553	0.25765	1.11417	0.15597	0.0418489	0.298003	25543606	25568886	protein_coding	HGNC:18640
AEBP1	chr7	ENSG00000106624.11	1153.26	1239.99	1066.52	0.860208	-0.217243	0.904439	-0.144906	0.0418701	0.298004	44104345	44114562	protein_coding	HGNC:303
ZNF596	chr8	ENSG00000172748.14	74.9131	58.8567	90.9695	1.55039	0.632627	1.06586	0.0920121	0.0419216	0.298072	232137	264703	protein_coding	HGNC:27268
PXN-AS1	chr12	ENSG00000255857.6	695.705	632.984	758.426	1.20165	0.265016	1.11482	0.156814	0.0419071	0.298072	120201291	120213231	lncRNA	HGNC:44123
CLUHP3	chr16	ENSG00000131797.12	540.514	489.751	591.278	1.20406	0.267904	1.11554	0.157747	0.0419503	0.298126	31700590	31711986	transcribed_unprocessed_pseudogene	HGNC:28447
MTMR11	chr1	ENSG00000014914.21	65.3598	50.481	80.2386	1.58247	0.662178	1.06253	0.087497	0.042015	0.298288	149928651	149936879	protein_coding	HGNC:24307
ZNF140	chr12	ENSG00000196387.9	714.913	652.322	777.504	1.19031	0.251339	1.11234	0.153593	0.0420136	0.298288	133079838	133107544	protein_coding	HGNC:12925
[truncated: 16,063 more rows]

## Sheet: 5d-RAI Nutlin vs DMSO
Gene_name	chr	Geneid	baseMean	baseMean_DMSO	baseMean_Nutlin3	FoldChange	log2FoldChange	FoldChange_adj	log2FoldChange_adj	pvalue	padj	start	end	gene_type	hgnc_id
CDKN1A	chr6	ENSG00000124762.13	3093.97	1193.51	4994.42	4.14048	2.0498	4.12007	2.04267	3.31247e-125	5.51658e-121	36676460	36687339	protein_coding	HGNC:1784
PHLDA3	chr1	ENSG00000174307.7	1634.56	743.317	2525.81	3.3961	1.76388	3.3726	1.75386	6.04893e-79	5.03694e-75	201464278	201469237	protein_coding	HGNC:8934
INPP5D	chr2	ENSG00000168918.14	1088.71	386.865	1790.56	4.68527	2.22813	4.64368	2.21527	3.19818e-77	1.77541e-73	233059967	233207903	protein_coding	HGNC:6079
EPS8L2	chr11	ENSG00000177106.16	2438.46	1414.03	3462.9	2.43279	1.28261	2.41542	1.27228	2.01816e-52	8.4026e-49	694438	727727	protein_coding	HGNC:21296
MDM2	chr12	ENSG00000135679.25	7299.38	4118.48	10480.3	2.50372	1.32407	2.47905	1.30979	3.59681e-52	1.19803e-48	68808177	68850686	protein_coding	HGNC:6973
AC093866.1	chr4	ENSG00000251095.7	1058.34	518.317	1598.36	3.09868	1.63165	3.06832	1.61745	4.93364e-52	1.36941e-48	89410960	89726752	lncRNA	#N/A
RRM2B	chr8	ENSG00000048392.12	2939.63	1811.19	4068.07	2.25604	1.17379	2.23857	1.16258	9.60394e-47	2.28492e-43	102204502	102238961	protein_coding	HGNC:17296
TNFRSF10B	chr8	ENSG00000120889.13	4430.39	2820.49	6040.28	2.14839	1.10325	2.13141	1.09181	5.68732e-44	1.18396e-40	23020133	23069031	protein_coding	HGNC:11905
MIR34AHG	chr1	ENSG00000228526.7	678.883	346.994	1010.77	2.91416	1.54308	2.87853	1.52533	1.58713e-39	2.93689e-36	9148011	9198906	lncRNA	HGNC:51913
TNFRSF10C	chr8	ENSG00000173535.14	446.391	189.062	703.72	3.7668	1.91334	3.71061	1.89166	2.73715e-39	4.55845e-36	23102590	23117437	protein_coding	HGNC:11906
RPS27L	chr15	ENSG00000185088.14	3213.04	1901.99	4524.08	2.39675	1.26108	2.371	1.2455	4.83039e-38	7.31321e-35	63125872	63158021	protein_coding	HGNC:18476
NOTCH1	chr9	ENSG00000148400.12	1119.87	628.829	1610.9	2.57256	1.36321	2.54165	1.34577	3.11418e-37	4.32196e-34	136494433	136546048	protein_coding	HGNC:7881
SESN1	chr6	ENSG00000080546.13	2002.91	1257.87	2747.94	2.1685	1.1167	2.14742	1.1026	6.75305e-36	8.43603e-33	108986437	109094819	protein_coding	HGNC:21595
DRAM1	chr12	ENSG00000136048.14	715.192	347.358	1083.03	3.06207	1.61451	3.0183	1.59374	7.09165e-36	8.43603e-33	101877580	102012130	protein_coding	HGNC:25645
INKA2	chr1	ENSG00000197852.12	381.58	153.707	609.453	3.89525	1.96172	3.83123	1.93781	1.34519e-35	1.49352e-32	111680630	111755824	protein_coding	HGNC:28045
ZMAT3	chr3	ENSG00000172667.11	1685.74	1080.79	2290.69	2.12824	1.08966	2.10678	1.07504	1.72032e-34	1.79064e-31	178960121	179072215	protein_coding	HGNC:29983
SPATA18	chr4	ENSG00000163071.11	626.941	330.746	923.136	2.8138	1.49252	2.77254	1.47121	6.69937e-34	6.56302e-31	52051304	52097299	protein_coding	HGNC:29579
AEN	chr15	ENSG00000181026.15	3761.94	2600.21	4923.68	1.88884	0.917503	1.87089	0.903723	9.23135e-34	8.54105e-31	88621337	88632281	protein_coding	HGNC:25722
DDB2	chr11	ENSG00000134574.11	1044.24	617.199	1471.28	2.38475	1.25384	2.35679	1.23682	1.22842e-33	1.07674e-30	47214465	47239240	protein_coding	HGNC:2718
FDXR	chr17	ENSG00000161513.12	1099.35	638.314	1560.39	2.41973	1.27484	2.38946	1.25668	1.53222e-32	1.27588e-29	74862497	74873031	protein_coding	HGNC:3642
TSPAN11	chr12	ENSG00000110900.15	1117.14	681.605	1552.68	2.27405	1.18527	2.24714	1.16809	4.75603e-32	3.77176e-29	30926428	30996602	protein_coding	HGNC:30795
BBC3	chr19	ENSG00000105327.17	575.307	305.788	844.825	2.75319	1.4611	2.70959	1.43807	5.79671e-30	4.38811e-27	47220822	47232766	protein_coding	HGNC:17868
ANK1	chr8	ENSG00000029534.20	391.362	186.433	596.291	3.21936	1.68677	3.16143	1.66058	6.52518e-30	4.7248e-27	41653220	41896762	protein_coding	HGNC:492
EDA2R	chrX	ENSG00000131080.15	1017.58	631.905	1403.25	2.21599	1.14795	2.1888	1.13014	9.93605e-30	6.89479e-27	66595637	66639298	protein_coding	HGNC:17756
CYFIP2	chr5	ENSG00000055163.20	2632.64	1869.04	3396.23	1.8285	0.870657	1.80818	0.854535	9.85324e-26	6.56383e-23	157266079	157395595	protein_coding	HGNC:13760
TM7SF3	chr12	ENSG00000064115.11	3600.25	2689.11	4511.4	1.67632	0.745301	1.65631	0.727972	1.29211e-22	8.27649e-20	26971579	27014434	protein_coding	HGNC:23049
POLH	chr6	ENSG00000170734.12	916.629	604.77	1228.49	2.02763	1.01979	1.99685	0.997728	4.14828e-22	2.55872e-19	43576185	43620523	protein_coding	HGNC:9181
CMBL	chr5	ENSG00000164237.9	814.657	492.68	1136.63	2.29425	1.19802	2.2463	1.16755	2.2396e-19	1.33208e-16	10275875	10307902	protein_coding	HGNC:25090
FAS	chr10	ENSG00000026103.22	386.389	200.713	572.064	2.72888	1.44831	2.658	1.41034	2.6556e-19	1.52505e-16	88990531	89017059	protein_coding	HGNC:11920
CDH8	chr16	ENSG00000150394.14	467.608	278.934	656.281	2.32789	1.21902	2.27948	1.18871	4.25789e-19	2.3637e-16	61647242	62037035	protein_coding	HGNC:1767
FRMPD2	chr10	ENSG00000170324.21	176.532	76.9899	276.073	3.59557	1.84622	3.47624	1.79753	1.29257e-18	6.94404e-16	48153088	48274696	protein_coding	HGNC:28572
BAX	chr19	ENSG00000087088.20	4204.51	3221.78	5187.23	1.61486	0.691413	1.5943	0.672927	3.08569e-18	1.60591e-15	48954815	48961798	protein_coding	HGNC:959
STK17A	chr7	ENSG00000164543.7	955.193	668.434	1241.95	1.85485	0.891306	1.82225	0.865722	3.59147e-18	1.8125e-15	43582758	43650713	protein_coding	HGNC:11395
GDF15	chr19	ENSG00000130513.6	228.082	91.8714	364.292	3.81423	1.93139	3.67458	1.87758	6.15892e-18	3.01679e-15	18374731	18389176	protein_coding	HGNC:30142
TP53INP1	chr8	ENSG00000164938.14	3800.47	2921.22	4679.71	1.59882	0.677011	1.57834	0.658405	8.48374e-18	4.03681e-15	94925972	94949378	protein_coding	HGNC:18022
LIF	chr22	ENSG00000128342.5	229.113	114.445	343.782	3.14044	1.65096	3.03691	1.6026	6.57496e-17	3.04165e-14	30240453	30246759	protein_coding	HGNC:6596
XPC	chr3	ENSG00000154767.14	2729.3	2145.11	3313.5	1.54779	0.630214	1.52333	0.607227	2.40448e-15	1.08228e-12	14145147	14178783	protein_coding	HGNC:12816
GASK1B	chr4	ENSG00000164125.15	1232.98	920.269	1545.7	1.67779	0.746562	1.65352	0.725543	3.23867e-15	1.38299e-12	158124474	158173318	protein_coding	HGNC:25312
IKBIP	chr12	ENSG00000166130.15	1616.7	1152.99	2080.41	1.81011	0.856079	1.77515	0.82794	3.23499e-15	1.38299e-12	98613405	98645113	protein_coding	HGNC:26430
CELF2	chr10	ENSG00000048740.18	455.753	292.057	619.449	2.14794	1.10295	2.09267	1.06535	7.70931e-15	3.20977e-12	10798397	11336675	protein_coding	HGNC:2550
FOSL1	chr11	ENSG00000175592.9	141.565	60.0241	223.106	3.6056	1.85024	3.45247	1.78763	9.1078e-15	3.69954e-12	65892049	65900573	protein_coding	HGNC:13718
SUSD6	chr14	ENSG00000100647.8	431.376	282.071	580.681	2.05205	1.03707	1.99826	0.998741	8.26828e-14	3.27857e-11	69611596	69715144	protein_coding	HGNC:19956
GPR87	chr3	ENSG00000138271.6	212.562	106.084	319.039	3.01665	1.59295	2.89451	1.53332	8.65818e-14	3.35333e-11	151294086	151316820	protein_coding	HGNC:4538
TNFRSF10A	chr8	ENSG00000104689.10	277.863	161.805	393.92	2.44127	1.28763	2.35812	1.23764	2.05692e-13	7.78543e-11	23190452	23225102	protein_coding	HGNC:11904
TNFRSF10D	chr8	ENSG00000173530.6	1322.62	947.749	1697.48	1.8153	0.860209	1.77726	0.829657	3.90333e-13	1.44458e-10	23135588	23164027	protein_coding	HGNC:11907
PLEKHH3	chr17	ENSG00000068137.15	624.547	433.516	815.578	1.87456	0.906552	1.82809	0.870333	6.47246e-13	2.34331e-10	42667914	42676994	protein_coding	HGNC:26105
METTL7A	chr12	ENSG00000185432.12	8770.26	7199.64	10340.9	1.43127	0.517297	1.41064	0.49635	1.02127e-12	3.61876e-10	50923472	50932510	protein_coding	HGNC:24550
PPM1D	chr17	ENSG00000170836.12	1453.3	1094.26	1812.34	1.64073	0.714334	1.60796	0.685233	1.18792e-12	4.03749e-10	60600183	60666280	protein_coding	HGNC:9277
NYNRIN	chr14	ENSG00000205978.6	1569.9	1215.15	1924.64	1.58325	0.662888	1.55376	0.635762	1.16738e-12	4.03749e-10	24399003	24419283	protein_coding	HGNC:20165
GRHL3	chr1	ENSG00000158055.15	167.162	84.5315	249.792	2.8761	1.52411	2.75491	1.462	1.25114e-12	4.1673e-10	24319322	24364482	protein_coding	HGNC:25839
SESN2	chr1	ENSG00000130766.5	1623.24	1243.28	2003.2	1.62027	0.696238	1.58695	0.666255	3.21184e-12	1.04882e-09	28259518	28282491	protein_coding	HGNC:20746
SYTL1	chr1	ENSG00000142765.18	442.515	305.271	579.758	1.92412	0.9442	1.8681	0.901574	6.47369e-12	2.07332e-09	27342020	27353937	protein_coding	HGNC:15584
IER5	chr1	ENSG00000162783.11	620.618	434.962	806.274	1.83992	0.879646	1.79095	0.840726	7.52504e-12	2.36457e-09	181088700	181092900	protein_coding	HGNC:5393
PROM2	chr2	ENSG00000155066.16	671.297	492.033	850.562	1.73013	0.790883	1.68794	0.755267	1.05563e-11	3.25566e-09	95274449	95291308	protein_coding	HGNC:20685
BLOC1S2	chr10	ENSG00000196072.12	1940.07	1481.04	2399.1	1.61858	0.694731	1.58036	0.660257	1.77523e-11	5.37541e-09	100273280	100286680	protein_coding	HGNC:20984
AL157394.3	chr10	ENSG00000286116.1	108.933	49.9915	167.874	3.35105	1.74461	3.16679	1.66302	2.45607e-11	7.30416e-09	88990045	88994249	lncRNA	#N/A
SLC30A1	chr1	ENSG00000170385.10	777.75	583.791	971.709	1.66589	0.736292	1.62425	0.699778	3.21322e-11	9.38823e-09	211571568	211579161	protein_coding	HGNC:11012
SCN4B	chr11	ENSG00000177098.8	91.0246	39.2346	142.814	3.65273	1.86898	3.4325	1.77926	4.47197e-11	1.28407e-08	118133377	118152888	protein_coding	HGNC:10592
VWCE	chr11	ENSG00000167992.13	354.668	236.804	472.533	1.99871	0.999067	1.93282	0.950704	5.18693e-11	1.46412e-08	61258286	61295316	protein_coding	HGNC:26487
FBXO22	chr15	ENSG00000167196.14	2869.25	2365.07	3373.44	1.42593	0.5119	1.4015	0.486967	6.17617e-11	1.68619e-08	75903876	75942511	protein_coding	HGNC:13593
TRIAP1	chr12	ENSG00000170855.4	1676.32	1320.16	2032.48	1.53459	0.61785	1.50277	0.587623	6.12628e-11	1.68619e-08	120443964	120446384	protein_coding	HGNC:26937
PIDD1	chr11	ENSG00000177595.18	1142.78	890.021	1395.53	1.55818	0.639866	1.52433	0.608178	9.4162e-11	2.52931e-08	799179	809753	protein_coding	HGNC:16491
HSPA4L	chr4	ENSG00000164070.12	381.262	265.478	497.046	1.87156	0.904239	1.80891	0.855122	2.83355e-10	7.49046e-08	127781821	127840733	protein_coding	HGNC:17041
PTCHD4	chr6	ENSG00000244694.7	183.622	108.159	259.086	2.39148	1.25791	2.28384	1.19146	2.95679e-10	7.69411e-08	47878028	48068689	protein_coding	HGNC:21345
DSC3	chr18	ENSG00000134762.17	506.597	367.193	646	1.77586	0.828521	1.72167	0.783812	4.66089e-10	1.19419e-07	30989365	31042815	protein_coding	HGNC:3037
EPHA2	chr1	ENSG00000142627.13	2333.59	1920.52	2746.65	1.43602	0.522074	1.40706	0.492689	7.24681e-10	1.82861e-07	16124337	16156069	protein_coding	HGNC:3386
ASCC3	chr6	ENSG00000112249.14	3937.05	3323.77	4550.33	1.373	0.457336	1.34868	0.431552	1.47951e-09	3.67757e-07	100508194	100881372	protein_coding	HGNC:18697
HERC5	chr4	ENSG00000138646.9	445.704	322.44	568.967	1.77161	0.825058	1.71413	0.777478	1.53565e-09	3.76099e-07	88457119	88506163	protein_coding	HGNC:24368
NEAT1	chr11	ENSG00000245532.9	1339.98	1040.34	1639.63	1.58204	0.661788	1.54035	0.623262	2.93826e-09	7.09186e-07	65422774	65445540	lncRNA	HGNC:30815
PLK3	chr1	ENSG00000173846.13	287.202	191.806	382.598	1.9742	0.981271	1.89282	0.920535	5.05236e-09	1.20203e-06	44800377	44805990	protein_coding	HGNC:2154
GLS2	chr12	ENSG00000135423.13	118.04	63.2554	172.825	2.72231	1.44483	2.55857	1.35534	5.24258e-09	1.22972e-06	56470944	56488414	protein_coding	HGNC:29570
IP6K3	chr6	ENSG00000161896.12	134.346	71.0603	197.632	2.72156	1.44443	2.5542	1.35287	6.38694e-09	1.47733e-06	33721662	33746905	protein_coding	HGNC:17269
PVT1	chr8	ENSG00000249859.11	259.803	171.505	348.101	1.99744	0.998155	1.91219	0.935225	6.76751e-09	1.54392e-06	127794526	128187101	lncRNA	HGNC:9709
KPNA1	chr3	ENSG00000114030.13	3550.52	3000.48	4100.56	1.36449	0.448363	1.33849	0.420604	7.23492e-09	1.62825e-06	122421902	122514945	protein_coding	HGNC:6394
PLTP	chr20	ENSG00000100979.15	888.443	687.723	1089.16	1.57242	0.652983	1.52802	0.611659	8.10996e-09	1.77805e-06	45898621	45912155	protein_coding	HGNC:9093
NHLH2	chr1	ENSG00000177551.5	89.455	43.7489	135.161	3.0925	1.62877	2.87942	1.52578	8.11408e-09	1.77805e-06	115836377	115843917	protein_coding	HGNC:7818
SULF2	chr20	ENSG00000196562.14	4346.72	3637.6	5055.85	1.40464	0.490205	1.37504	0.459475	1.00787e-08	2.17989e-06	47656348	47786616	protein_coding	HGNC:20392
RAP2B	chr3	ENSG00000181467.5	1846.64	1480.62	2212.66	1.48469	0.570166	1.44464	0.530714	1.67182e-08	3.56954e-06	153162226	153170627	protein_coding	HGNC:9862
AL158206.1	chr9	ENSG00000260912.1	284.32	176.903	391.737	2.19271	1.13271	2.0769	1.05443	2.08969e-08	4.40528e-06	19453209	19455173	lncRNA	#N/A
SLC4A11	chr20	ENSG00000088836.14	75.7567	33.4322	118.081	3.49167	1.80392	3.20328	1.67955	2.30943e-08	4.80765e-06	3227417	3239559	protein_coding	HGNC:16438
LNCTAM34A	chr1	ENSG00000234546.4	50.4514	17.9159	82.9868	4.50295	2.17087	4.06232	2.0223	2.40907e-08	4.95317e-06	9182004	9196284	lncRNA	HGNC:52548
TP53I3	chr2	ENSG00000115129.14	1591.23	1255.48	1926.97	1.50822	0.59285	1.46639	0.552273	2.67823e-08	5.43941e-06	24077433	24085861	protein_coding	HGNC:19373
RETSAT	chr2	ENSG00000042445.14	703.785	553.967	853.603	1.53757	0.620653	1.49181	0.577067	4.26034e-08	8.54839e-06	85341955	85354531	protein_coding	HGNC:25991
SDC1	chr2	ENSG00000115884.11	3604.99	3052.29	4157.69	1.37256	0.45687	1.34202	0.424405	4.57876e-08	9.07793e-06	20200797	20225433	protein_coding	HGNC:10658
FOXI3	chr2	ENSG00000214336.5	338.636	244.377	432.895	1.76585	0.820359	1.69516	0.761422	5.07661e-08	9.94657e-06	88446787	88452693	protein_coding	HGNC:35123
PLCD3	chr17	ENSG00000161714.12	999.221	807.834	1190.61	1.46989	0.555709	1.43002	0.516035	5.47724e-08	1.06067e-05	45108959	45133354	protein_coding	HGNC:9061
KITLG	chr12	ENSG00000049130.16	3783.23	3205.66	4360.79	1.35781	0.441285	1.32728	0.408476	5.63072e-08	1.07786e-05	88492793	88580851	protein_coding	HGNC:6343
TYMS	chr18	ENSG00000176890.16	5777.92	4821.54	6734.3	1.41386	0.499643	1.37891	0.46353	6.27938e-08	1.18837e-05	657653	673578	protein_coding	HGNC:12441
HHAT	chr1	ENSG00000054392.13	670.317	521.135	819.499	1.57739	0.657538	1.52586	0.609627	6.40044e-08	1.19767e-05	210328252	210676296	protein_coding	HGNC:18270
APOBEC3C	chr22	ENSG00000244509.4	1359.34	1087.01	1631.68	1.51944	0.603542	1.47344	0.559184	6.66334e-08	1.23301e-05	39014257	39020352	protein_coding	HGNC:17353
TIGAR	chr12	ENSG00000078237.7	828.139	666.436	989.842	1.48928	0.574616	1.44636	0.53243	8.19831e-08	1.50038e-05	4307763	4360028	protein_coding	HGNC:1185
CROT	chr7	ENSG00000005469.11	627.961	480.198	775.724	1.59416	0.672795	1.54009	0.623018	8.34358e-08	1.51037e-05	87345681	87399795	protein_coding	HGNC:2366
YBX3	chr12	ENSG00000060138.13	5970.75	5153.48	6788.03	1.31204	0.391811	1.28753	0.364607	1.10984e-07	1.98746e-05	10699089	10723323	protein_coding	HGNC:2428
PRKX	chrX	ENSG00000183943.6	1541.89	1290.23	1793.55	1.38608	0.471011	1.35266	0.435798	1.28515e-07	2.2769e-05	3604340	3713649	protein_coding	HGNC:9441
ELFN1	chr7	ENSG00000225968.7	171.676	108.168	235.183	2.30792	1.2066	2.16069	1.11149	1.38006e-07	2.41931e-05	1688119	1747954	protein_coding	HGNC:33154
IGFBP5	chr2	ENSG00000115461.5	1563.47	1832.6	1294.33	0.709139	-0.49586	0.728318	-0.45736	1.57582e-07	2.73372e-05	216672105	216695549	protein_coding	HGNC:5474
PIFO	chr1	ENSG00000173947.14	284.434	201.992	366.876	1.79977	0.847814	1.715	0.77821	2.89538e-07	4.9711e-05	111346600	111353013	protein_coding	HGNC:27009
LAMP3	chr3	ENSG00000078081.8	271.368	189.207	353.529	1.83099	0.872622	1.74125	0.800126	3.41124e-07	5.79702e-05	183122215	183163839	protein_coding	HGNC:14582
TYMSOS	chr18	ENSG00000176912.5	567.321	438.069	696.574	1.56861	0.649489	1.50712	0.591792	7.72814e-07	0.000130004	630886	658340	lncRNA	HGNC:29553
RNF19B	chr1	ENSG00000116514.16	787.161	637.761	936.56	1.45875	0.544728	1.40967	0.495353	8.03027e-07	0.000133736	32936445	32964685	protein_coding	HGNC:26886
FAM111B	chr11	ENSG00000189057.11	1635.51	1888.06	1382.96	0.731023	-0.452011	0.751531	-0.412095	8.23038e-07	0.000135712	59107185	59127412	protein_coding	HGNC:24200
VAV2	chr9	ENSG00000160293.17	2338.64	2022.6	2654.68	1.31293	0.392787	1.28409	0.360751	1.10357e-06	0.000180185	133761894	133992604	protein_coding	HGNC:12658
EFNB1	chrX	ENSG00000090776.6	1143.25	959.2	1327.3	1.386	0.470927	1.34556	0.428206	1.16218e-06	0.000187911	68829021	68842160	protein_coding	HGNC:3226
TRIM22	chr11	ENSG00000132274.16	102.913	60.5526	145.273	2.45442	1.29538	2.25761	1.1748	1.18482e-06	0.00018973	5689697	5737089	protein_coding	HGNC:16379
FAM198B-AS1	chr4	ENSG00000248429.5	145.467	93.4015	197.533	2.14137	1.09853	1.99678	0.997675	1.23624e-06	0.000196079	158170752	158202877	lncRNA	HGNC:53132
TMEM68	chr8	ENSG00000167904.15	1178.13	987.745	1368.52	1.38432	0.469175	1.34348	0.425975	1.28938e-06	0.000202579	55696424	55773407	protein_coding	HGNC:26510
NTPCR	chr1	ENSG00000135778.12	1920.92	1651.26	2190.58	1.32562	0.406665	1.29263	0.370314	1.38925e-06	0.000214228	232950605	232983882	protein_coding	HGNC:28204
BTG2	chr1	ENSG00000159388.6	1728.74	957.816	2499.67	2.60678	1.38227	2.3782	1.24987	1.38762e-06	0.000214228	203305491	203309602	protein_coding	HGNC:1131
E2F7	chr12	ENSG00000165891.16	2173.89	1869.17	2478.6	1.32644	0.407554	1.2915	0.369049	1.81158e-06	0.00027679	77021248	77065569	protein_coding	HGNC:23820
BTG3	chr21	ENSG00000154640.14	912.509	754.739	1070.28	1.42174	0.50766	1.37493	0.459361	1.96228e-06	0.000297089	17593653	17612947	protein_coding	HGNC:1132
CCNG1	chr5	ENSG00000113328.19	9935.67	8583.5	11287.8	1.32153	0.402209	1.2894	0.366695	2.04714e-06	0.000307145	163437569	163446151	protein_coding	HGNC:1592
DDIT4	chr10	ENSG00000168209.5	6266.54	5468.48	7064.6	1.31665	0.396873	1.28278	0.359275	2.20157e-06	0.000327366	72273924	72276036	protein_coding	HGNC:24944
ACER2	chr9	ENSG00000177076.6	265.201	193.631	336.77	1.76048	0.815971	1.66545	0.735911	2.26497e-06	0.000333813	19409009	19452505	protein_coding	HGNC:23675
TP53TG1	chr7	ENSG00000182165.18	445.769	334.172	557.367	1.67951	0.74804	1.59497	0.673529	2.32203e-06	0.00033922	87322943	87345528	lncRNA	HGNC:17026
KLHDC7A	chr1	ENSG00000179023.8	171.48	112.967	229.992	1.98458	0.988833	1.85254	0.889508	2.8197e-06	0.000408341	18480982	18486126	protein_coding	HGNC:26791
PTPRM	chr18	ENSG00000173482.16	629.565	512.131	746.999	1.4638	0.549714	1.40903	0.494699	3.07494e-06	0.000441466	7566782	8406861	protein_coding	HGNC:9675
EI24	chr11	ENSG00000149547.15	5162.23	4525.18	5799.28	1.27725	0.353046	1.24678	0.318212	3.474e-06	0.000494496	125569280	125584684	protein_coding	HGNC:13276
TOB1	chr17	ENSG00000141232.5	954.504	782.454	1126.55	1.43989	0.525956	1.38935	0.474415	3.56627e-06	0.000503327	50862223	50867978	protein_coding	HGNC:11979
GAS6	chr13	ENSG00000183087.15	519.681	412.484	626.878	1.5126	0.597031	1.4486	0.534664	3.90042e-06	0.000545862	113820549	113864076	protein_coding	HGNC:4168
TENT5A	chr6	ENSG00000112773.16	645.153	526.678	763.628	1.45574	0.541754	1.39888	0.484272	5.33267e-06	0.000740086	81491439	81752774	protein_coding	HGNC:18345
ZNF876P	chr4	ENSG00000198155.5	509.428	404.124	614.732	1.52361	0.607497	1.45555	0.541567	6.0256e-06	0.000829342	212610	255985	transcribed_unprocessed_pseudogene	HGNC:32472
FAM210B	chr20	ENSG00000124098.10	3031.75	2658.5	3405	1.27713	0.352904	1.2446	0.315676	6.61081e-06	0.000902429	56358974	56368663	protein_coding	HGNC:16102
AC068057.2	chr2	ENSG00000228528.2	41.3434	17.8685	64.8182	3.67273	1.87685	3.17763	1.66795	7.27362e-06	0.000984836	104702650	104705813	lncRNA	#N/A
PLCL2	chr3	ENSG00000154822.18	208.699	150.262	267.135	1.77571	0.828394	1.66617	0.736535	8.1637e-06	0.00109644	16802651	17090604	protein_coding	HGNC:9064
FBXW7	chr4	ENSG00000109670.16	1400.22	1202.76	1597.68	1.33075	0.412236	1.28951	0.366824	8.9943e-06	0.00119833	152320544	152536092	protein_coding	HGNC:16712
ADAMTS7	chr15	ENSG00000136378.15	1931.75	1684.39	2179.11	1.29797	0.376254	1.26133	0.334946	9.53588e-06	0.0012604	78759206	78811464	protein_coding	HGNC:223
CDIP1	chr16	ENSG00000089486.17	685.503	562.549	808.457	1.46529	0.551182	1.40369	0.489224	9.71191e-06	0.00126361	4510669	4538828	protein_coding	HGNC:13234
MICALL1	chr22	ENSG00000100139.13	2700.21	2370.83	3029.6	1.27648	0.352168	1.24377	0.314724	9.64293e-06	0.00126361	37905657	37942822	protein_coding	HGNC:29804
P4HA2	chr5	ENSG00000072682.18	495.127	386.879	603.374	1.64386	0.717084	1.5499	0.632172	1.21251e-05	0.00156536	132191838	132295315	protein_coding	HGNC:8547
ABCA12	chr2	ENSG00000144452.15	52.4811	25.5067	79.4555	3.0913	1.62821	2.70465	1.43544	1.2311e-05	0.00157714	214931542	215138626	protein_coding	HGNC:14637
KANK3	chr19	ENSG00000186994.11	53.3978	24.7211	82.0745	3.16521	1.6623	2.74925	1.45904	1.43413e-05	0.00182321	8322584	8343262	protein_coding	HGNC:24796
PHPT1	chr9	ENSG00000054148.18	2651.21	2304.33	2998.1	1.30084	0.379449	1.26105	0.334631	1.71633e-05	0.00216543	136848724	136851027	protein_coding	HGNC:30033
GADD45A	chr1	ENSG00000116717.13	2166.28	1851.35	2481.21	1.33041	0.411876	1.28576	0.362618	1.73893e-05	0.00217745	67685201	67688334	protein_coding	HGNC:4095
ANKRD65	chr1	ENSG00000235098.8	275.968	206.33	345.605	1.64938	0.721928	1.55077	0.632985	1.96308e-05	0.00243979	1418420	1421769	protein_coding	HGNC:42950
GAL3ST4	chr7	ENSG00000197093.11	104.338	64.6285	144.048	2.17299	1.11968	1.97065	0.978672	2.12153e-05	0.00261718	100159244	100168617	protein_coding	HGNC:24145
FEZ1	chr11	ENSG00000149557.14	154.743	108.501	200.986	1.89152	0.919545	1.74633	0.804325	2.20294e-05	0.00269763	125442881	125592568	protein_coding	HGNC:3659
ZNF654	chr3	ENSG00000175105.7	765.746	640.236	891.255	1.39138	0.47652	1.33419	0.415967	2.55969e-05	0.00311161	88059255	88144664	protein_coding	HGNC:25612
PLXNB2	chr22	ENSG00000196576.15	5275.6	4718.45	5832.75	1.23724	0.307121	1.20558	0.269724	2.72608e-05	0.00326619	50274979	50307646	protein_coding	HGNC:9104
FAM169A	chr5	ENSG00000198780.12	1958.2	1720.66	2195.74	1.2773	0.353101	1.23954	0.309807	2.71922e-05	0.00326619	74777574	74866966	protein_coding	HGNC:29138
BMP7	chr20	ENSG00000101144.13	995.793	850.957	1140.63	1.3407	0.422983	1.28933	0.36662	4.14354e-05	0.00492903	57168753	57266641	protein_coding	HGNC:1074
GDNF-AS1	chr5	ENSG00000248587.8	108.873	71.8215	145.925	2.03956	1.02826	1.84993	0.887474	4.20638e-05	0.0049683	37811589	37953827	lncRNA	HGNC:43592
ACBD6	chr1	ENSG00000230124.8	1598.73	1391.91	1805.55	1.29315	0.370891	1.24962	0.321486	4.39551e-05	0.00515513	180269653	180502954	protein_coding	HGNC:23339
ILDR2	chr1	ENSG00000143195.13	179.945	128.854	231.035	1.76288	0.817935	1.62832	0.703381	4.99679e-05	0.00581934	166895711	166975540	protein_coding	HGNC:18131
GRIP2	chr3	ENSG00000144596.13	61.6849	35.361	88.0089	2.59312	1.37469	2.26304	1.17826	5.64903e-05	0.00653326	14489107	14556075	protein_coding	HGNC:23841
CEP85L	chr6	ENSG00000111860.14	698.404	585.645	811.163	1.38229	0.46706	1.32142	0.402093	5.84233e-05	0.00671022	118460772	118710075	protein_coding	HGNC:21638
DRAXIN	chr1	ENSG00000162490.7	2206.07	1953.77	2458.36	1.26799	0.342542	1.22735	0.295549	5.90652e-05	0.00673747	11691710	11725857	protein_coding	HGNC:25054
PLK2	chr5	ENSG00000145632.15	6537.89	5895.93	7179.86	1.21513	0.281113	1.18399	0.243663	5.99586e-05	0.00679286	58453982	58460139	protein_coding	HGNC:19699
MMP14	chr14	ENSG00000157227.13	5840.99	5257.72	6424.26	1.2266	0.29466	1.19279	0.25434	6.82614e-05	0.00768126	22836560	22849027	protein_coding	HGNC:7160
TRIM55	chr8	ENSG00000147573.17	457.769	368.512	547.027	1.49883	0.583835	1.41204	0.497779	7.20919e-05	0.00805784	66126896	66175485	protein_coding	HGNC:14215
DDIT4-AS1	chr10	ENSG00000269926.1	646.354	519.445	773.262	1.47601	0.5617	1.39062	0.475729	0.000101054	0.0112196	72274915	72275980	lncRNA	HGNC:52379
RAD51C	chr17	ENSG00000108384.15	1280.36	1100.97	1459.75	1.33084	0.412338	1.27398	0.349344	0.000109351	0.0120605	58692573	58735611	protein_coding	HGNC:9820
COL17A1	chr10	ENSG00000065618.21	79.5106	49.3595	109.662	2.23636	1.16115	1.96826	0.976921	0.000115808	0.0126886	104031286	104085880	protein_coding	HGNC:2194
NCAM1	chr11	ENSG00000149294.16	1274.41	1444.24	1104.58	0.757775	-0.400158	0.790698	-0.3388	0.000118112	0.0128565	112961247	113278436	protein_coding	HGNC:7656
BBS9	chr7	ENSG00000122507.21	630.408	525.127	735.69	1.39322	0.478419	1.32234	0.403089	0.000127555	0.0137941	33109557	33877180	protein_coding	HGNC:30000
AP006621.4	chr11	ENSG00000269915.1	93.0572	51.5294	134.585	2.37337	1.24693	2.05194	1.03699	0.000129756	0.0139417	708564	727047	lncRNA	#N/A
SLC12A4	chr16	ENSG00000124067.17	3724.36	3329.38	4119.33	1.25668	0.329614	1.21099	0.276186	0.000172837	0.0182179	67943474	67969601	protein_coding	HGNC:10913
DCP1B	chr12	ENSG00000151065.14	488.226	407.229	569.224	1.40153	0.487003	1.32541	0.406441	0.000171634	0.0182179	1946053	2004535	protein_coding	HGNC:24451
FRMD5	chr15	ENSG00000171877.21	168.479	122.398	214.559	1.76092	0.81633	1.59926	0.677404	0.000171971	0.0182179	43870761	44195271	protein_coding	HGNC:28214
UBE2C	chr20	ENSG00000175063.17	4306.63	3793.82	4819.44	1.27435	0.349762	1.22365	0.291186	0.000192363	0.0201485	45812576	45816957	protein_coding	HGNC:15937
AL109976.1	chr20	ENSG00000277287.1	40.9393	20.0353	61.8434	2.96512	1.56809	2.45218	1.29406	0.000200027	0.0208203	3239705	3245382	lncRNA	#N/A
ZBTB7B	chr1	ENSG00000160685.13	988.393	861.382	1115.4	1.29533	0.373324	1.24049	0.310913	0.000207201	0.0214331	155002630	155018522	protein_coding	HGNC:18668
COBL	chr7	ENSG00000106078.19	411.072	339.324	482.82	1.43434	0.520392	1.34836	0.431207	0.000208676	0.0214524	51016212	51316818	protein_coding	HGNC:22199
OSBPL3	chr7	ENSG00000070882.13	836.718	721.165	952.271	1.32526	0.40627	1.2636	0.337544	0.000215689	0.0220373	24796540	24981634	protein_coding	HGNC:16370
CSF1	chr1	ENSG00000184371.14	1216.41	1058.86	1373.96	1.30248	0.381265	1.24448	0.315541	0.00023471	0.0238345	109910242	109930992	protein_coding	HGNC:2432
LINC02846	chr9	ENSG00000260193.1	28.7382	12.8572	44.6193	3.52437	1.81737	2.81362	1.49243	0.00023684	0.023905	136107808	136109424	lncRNA	HGNC:54381
GAMT	chr19	ENSG00000130005.13	739.235	625.056	853.413	1.37032	0.454513	1.29519	0.373162	0.000255274	0.025457	1397026	1401570	protein_coding	HGNC:4136
AL135905.2	chr6	ENSG00000285976.2	649.865	553.59	746.141	1.351	0.434026	1.28172	0.358077	0.00025407	0.025457	63572472	63583587	protein_coding	#N/A
IRF2BP2	chr1	ENSG00000168264.10	2227.44	1997.6	2457.29	1.23261	0.301717	1.18835	0.248955	0.000265981	0.0263669	234604269	234609525	protein_coding	HGNC:21729
MIR205HG	chr1	ENSG00000230937.12	972.733	847.457	1098.01	1.29926	0.377687	1.24142	0.311997	0.000272695	0.0268726	209428817	209432838	lncRNA	HGNC:43562
GABRE	chrX	ENSG00000102287.19	96.0108	65.082	126.94	1.99416	0.99578	1.75325	0.810029	0.000286153	0.0280329	151953124	151974680	protein_coding	HGNC:4085
SRSF8	chr11	ENSG00000263465.4	1938.87	1725.39	2152.34	1.24342	0.314316	1.19611	0.258353	0.000289809	0.028225	95067197	95071224	protein_coding	HGNC:16988
GPX1	chr3	ENSG00000233276.5	3574.09	3183.89	3964.28	1.23692	0.306753	1.19313	0.25475	0.0002983	0.0288831	49357176	49358358	polymorphic_pseudogene	HGNC:4553
PRDM1	chr6	ENSG00000057657.17	794.697	687.648	901.745	1.33817	0.420264	1.26929	0.344017	0.000312036	0.0300384	105993463	106109939	protein_coding	HGNC:9346
LOXL4	chr10	ENSG00000138131.4	122.406	86.0858	158.726	1.81189	0.857496	1.61916	0.695249	0.000329389	0.0315267	98247690	98268194	protein_coding	HGNC:17171
BIK	chr22	ENSG00000100290.3	666.809	562.568	771.05	1.36773	0.451784	1.29074	0.368196	0.000349905	0.0331098	43110750	43129712	protein_coding	HGNC:1051
PTGFRN	chr1	ENSG00000134247.10	2558.41	2287.65	2829.16	1.2332	0.302401	1.18813	0.248694	0.00034955	0.0331098	116909916	116990353	protein_coding	HGNC:9601
AC025423.4	chr12	ENSG00000257181.1	67.8437	41.2463	94.4411	2.25412	1.17256	1.92143	0.942179	0.000367257	0.0345554	68841288	68843237	lncRNA	#N/A
KCTD12	chr13	ENSG00000178695.6	739.55	601.781	877.319	1.42327	0.509206	1.33058	0.41205	0.000369535	0.0345744	76880175	76886405	protein_coding	HGNC:14678
WDR63	chr1	ENSG00000162643.13	45.5413	25.3463	65.7363	2.56989	1.3617	2.12621	1.08829	0.000405449	0.0377226	84999147	85133138	protein_coding	HGNC:30711
CAPN6	chrX	ENSG00000077274.9	2217.77	2468.3	1967.24	0.800285	-0.321413	0.834861	-0.260392	0.000413976	0.0380903	111245099	111270483	protein_coding	HGNC:1483
ARL6IP1	chr16	ENSG00000170540.15	12902.4	11557.6	14247.2	1.23035	0.299067	1.17946	0.238123	0.000412415	0.0380903	18791669	18801572	protein_coding	HGNC:697
RET	chr10	ENSG00000165731.20	83.1045	57.5657	108.643	2.38887	1.25633	1.98246	0.987295	0.000452087	0.0413684	43077064	43130351	protein_coding	HGNC:9967
IER5L	chr9	ENSG00000188483.8	2105.91	1895.13	2316.68	1.22502	0.292802	1.17866	0.23715	0.000483283	0.0439814	129175552	129178261	protein_coding	HGNC:23679
MMP2	chr16	ENSG00000087245.13	6615.77	6021.96	7209.59	1.19744	0.259958	1.15958	0.213605	0.000487183	0.0440954	55389700	55506691	protein_coding	HGNC:7166
IFI16	chr1	ENSG00000163565.18	407.514	343.527	471.502	1.4639	0.549816	1.35474	0.438018	0.000491918	0.0442833	158999968	159055155	protein_coding	HGNC:5395
PEG10	chr7	ENSG00000242265.5	22055.5	23800.8	20310.2	0.85208	-0.23094	0.878679	-0.186593	0.000512234	0.0458642	94656325	94669695	protein_coding	HGNC:14005
GDNF	chr5	ENSG00000168621.15	86.4958	58.275	114.717	1.97521	0.982007	1.71065	0.774543	0.000520685	0.0463716	37812677	37840041	protein_coding	HGNC:4232
MCM6	chr2	ENSG00000076003.5	6237.59	6791.86	5683.33	0.833911	-0.262034	0.862083	-0.214102	0.000541974	0.0480108	135839626	135876443	protein_coding	HGNC:6949
MMP11	chr22	ENSG00000099953.10	6803.52	6263.92	7343.12	1.19513	0.257162	1.15486	0.207716	0.000577087	0.0508508	23768226	23784316	protein_coding	HGNC:7157
SFRP1	chr8	ENSG00000104332.12	2725.54	3012.26	2438.81	0.803	-0.316528	0.837349	-0.256099	0.000586531	0.051411	41261962	41309473	protein_coding	HGNC:10776
ZNF195	chr11	ENSG00000005801.18	1888.23	1689.88	2086.57	1.2312	0.30007	1.18128	0.240346	0.000593345	0.0515196	3339261	3379222	protein_coding	HGNC:12986
FST	chr5	ENSG00000134363.12	502.593	409.898	595.287	1.40711	0.492731	1.30951	0.389024	0.000593957	0.0515196	53480626	53487134	protein_coding	HGNC:3971
NADSYN1	chr11	ENSG00000172890.13	1200.3	1047.82	1352.77	1.27668	0.352394	1.21489	0.28082	0.000616523	0.0531999	71453109	71524107	protein_coding	HGNC:29832
DDHD2	chr8	ENSG00000085788.14	1596.33	1777.72	1414.93	0.796942	-0.327453	0.835541	-0.259218	0.000635196	0.0545286	38225218	38275558	protein_coding	HGNC:29106
PLXNB3	chrX	ENSG00000198753.12	20.968	8.42695	33.5091	3.94205	1.97894	2.92318	1.54754	0.000645967	0.0548874	153764196	153779346	protein_coding	HGNC:9105
LINC00475	chr9	ENSG00000225511.7	80.715	50.539	110.891	2.23483	1.16017	1.85859	0.894211	0.000645307	0.0548874	92141298	92160114	transcribed_unprocessed_pseudogene	HGNC:23569
C12orf45	chr12	ENSG00000151131.11	1930.41	1719.94	2140.89	1.23737	0.307279	1.18494	0.244814	0.000656477	0.0553049	104986316	105074197	protein_coding	HGNC:28628
ARAP1	chr11	ENSG00000186635.14	524.272	440.833	607.711	1.38115	0.465871	1.28984	0.367191	0.000657522	0.0553049	72685069	72793599	protein_coding	HGNC:16925
AC107959.2	chr8	ENSG00000246130.1	50.0216	27.6558	72.3875	2.5953	1.3759	2.07863	1.05563	0.000685871	0.0573995	23068229	23083619	lncRNA	#N/A
ISCU	chr12	ENSG00000136003.15	2157.94	1889.08	2426.79	1.2766	0.352306	1.2126	0.278108	0.000714016	0.0594561	108562582	108569384	protein_coding	HGNC:29882
HAS2	chr8	ENSG00000170961.7	4284.48	4712.5	3856.46	0.826508	-0.2749	0.858969	-0.219323	0.00072182	0.0598069	121612116	121641440	protein_coding	HGNC:4819
BRMS1L	chr14	ENSG00000100916.14	971.916	856.201	1087.63	1.26906	0.343762	1.20735	0.271846	0.000726868	0.059927	35826338	35932325	protein_coding	HGNC:20512
SCRIB	chr8	ENSG00000180900.20	4796.67	4393.38	5199.97	1.18332	0.242841	1.14462	0.194869	0.000802955	0.065874	143790920	143815773	protein_coding	HGNC:30377
ANXA4	chr2	ENSG00000196975.16	895.289	771.172	1019.41	1.29957	0.378038	1.22645	0.294487	0.000839166	0.0685072	69644425	69827112	protein_coding	HGNC:542
PMAIP1	chr18	ENSG00000141682.11	232.602	183.999	281.204	1.5091	0.593692	1.37145	0.455705	0.000926668	0.0752816	59899948	59904306	protein_coding	HGNC:9108
TRIM5	chr11	ENSG00000132256.19	2102.91	1900.24	2305.58	1.2112	0.276432	1.16661	0.22232	0.000947185	0.076205	5663195	5938619	protein_coding	HGNC:16276
AL353138.1	chr6	ENSG00000286811.1	53.6653	33.0219	74.3087	2.24649	1.16767	1.85422	0.890815	0.000944482	0.076205	48069213	48111078	lncRNA	#N/A
PIK3C2B	chr1	ENSG00000133056.13	900.28	1052.43	748.127	0.733205	-0.447712	0.788988	-0.341924	0.000979551	0.07843	204422628	204494724	protein_coding	HGNC:8972
LIMK2	chr22	ENSG00000182541.18	1896.64	1692.59	2100.69	1.25715	0.33016	1.19395	0.255746	0.000998227	0.0795429	31212239	31280080	protein_coding	HGNC:6614
UNG	chr12	ENSG00000076248.10	3964.74	4295.45	3634.03	0.845875	-0.241483	0.875296	-0.192158	0.00100591	0.0797735	109097574	109110992	protein_coding	HGNC:12572
GBE1	chr3	ENSG00000114480.13	1181.51	1049.94	1313.07	1.2596	0.332971	1.19592	0.258126	0.00104081	0.08215	81489703	81761645	protein_coding	HGNC:4180
METTL8	chr2	ENSG00000123600.19	882.706	778.354	987.059	1.26799	0.342547	1.20081	0.264008	0.00110587	0.0868733	171317405	171434802	protein_coding	HGNC:25856
GAP43	chr3	ENSG00000172020.12	1042.92	1160.81	925.035	0.798737	-0.324207	0.840892	-0.250007	0.00113439	0.0886957	115623324	115721490	protein_coding	HGNC:4140
INPP1	chr2	ENSG00000151689.13	225.816	180.127	271.505	1.51791	0.602084	1.36997	0.454148	0.00114878	0.0894009	190343570	190371665	protein_coding	HGNC:6071
SPP1	chr4	ENSG00000118785.14	14638.4	15680.2	13596.6	0.83794	-0.255082	0.872093	-0.197447	0.00123079	0.0953379	87975650	87983426	protein_coding	HGNC:11255
CCDC90B	chr11	ENSG00000137500.9	1899.73	1702.99	2096.47	1.22568	0.293581	1.16954	0.225941	0.0012658	0.0975953	83259097	83286407	protein_coding	HGNC:28108
EEF1A1P5	chr9	ENSG00000196205.8	2330.94	2121.52	2540.36	1.19756	0.260097	1.15005	0.201701	0.00127333	0.0977236	133019486	133020874	processed_pseudogene	HGNC:3200
OVOL1	chr11	ENSG00000172818.10	73.9673	48.829	99.1056	2.01441	1.01036	1.67592	0.744953	0.00128961	0.0985191	65787063	65797214	protein_coding	HGNC:8525
GFRA1	chr10	ENSG00000151892.14	1504.85	1676.02	1333.68	0.796906	-0.327519	0.840677	-0.250377	0.00131122	0.0997122	116056925	116273467	protein_coding	HGNC:4243
NEFL	chr8	ENSG00000277586.2	322.224	260.079	384.369	1.49512	0.580259	1.34856	0.431421	0.00133087	0.100747	24950955	24957110	protein_coding	HGNC:7739
LACC1	chr13	ENSG00000179630.11	316.859	258.962	374.756	1.43647	0.522533	1.31015	0.389727	0.0013411	0.101062	43879284	43893932	protein_coding	HGNC:26789
NFRKB	chr11	ENSG00000170322.14	1607.05	1762.94	1451.17	0.823537	-0.280095	0.86144	-0.215177	0.00139428	0.104596	129863636	129895590	protein_coding	HGNC:7802
AC008957.3	chr5	ENSG00000279400.1	263.194	218.306	308.082	1.49025	0.575553	1.34286	0.425306	0.00145052	0.108327	36667717	36669958	TEC	#N/A
KIAA0930	chr22	ENSG00000100364.18	1675.1	1503.3	1846.9	1.23051	0.299253	1.1705	0.227122	0.0015022	0.111686	45190338	45240769	protein_coding	HGNC:1314
RPS19	chr19	ENSG00000105372.8	29966.4	27507.7	32425.2	1.18276	0.242155	1.12949	0.175673	0.00157627	0.116672	41860255	41872925	protein_coding	HGNC:10402
COL1A1	chr17	ENSG00000108821.13	10730.3	9938.01	11522.5	1.15733	0.210802	1.12218	0.166305	0.00160064	0.117952	50183289	50201632	protein_coding	HGNC:2197
PRKAB1	chr12	ENSG00000111725.11	1110.7	984.432	1236.97	1.24973	0.321613	1.18155	0.240675	0.00167831	0.12313	119667864	119681624	protein_coding	HGNC:9378
PURPL	chr5	ENSG00000250337.7	439.387	311.964	566.809	1.97224	0.979838	1.61847	0.694628	0.00173197	0.12651	27217714	27496994	lncRNA	HGNC:48995
MYBL2	chr20	ENSG00000101057.16	5610.07	6045.33	5174.81	0.855756	-0.224728	0.887283	-0.172534	0.00182587	0.132786	43667019	43716495	protein_coding	HGNC:7548
FJX1	chr11	ENSG00000179431.7	2220.51	2431.36	2009.66	0.831201	-0.266731	0.87023	-0.200531	0.00187784	0.135972	35618460	35620865	protein_coding	HGNC:17166
ITPRIPL2	chr16	ENSG00000205730.6	675.472	590.99	759.954	1.28499	0.361757	1.20219	0.265666	0.00190934	0.137655	19113932	19121629	protein_coding	HGNC:27257
COL6A1	chr21	ENSG00000142156.15	1894.58	1724.08	2065.08	1.2286	0.297018	1.16518	0.220553	0.00195719	0.140496	45981769	46005050	protein_coding	HGNC:2211
NACC2	chr9	ENSG00000148411.8	1263.35	1130.12	1396.57	1.2346	0.304041	1.16894	0.225197	0.00197001	0.140809	136006537	136095289	protein_coding	HGNC:23846
FAM13C	chr10	ENSG00000148541.13	307.659	256.465	358.852	1.41671	0.50254	1.28373	0.360343	0.00200645	0.142394	59246130	59363181	protein_coding	HGNC:19371
EPPK1	chr8	ENSG00000261150.3	484.041	419.877	548.205	1.41684	0.502677	1.28284	0.359339	0.00200929	0.142394	143857324	143878467	protein_coding	HGNC:15577
SEMA6B	chr19	ENSG00000167680.16	479.874	414.08	545.668	1.34912	0.432017	1.24058	0.311013	0.00202778	0.143096	4542593	4559684	protein_coding	HGNC:10739
MAMDC4	chr9	ENSG00000177943.14	208.002	167.792	248.213	1.51496	0.599281	1.33827	0.42037	0.00223271	0.156892	136850943	136860799	protein_coding	HGNC:24083
DCN	chr12	ENSG00000011465.17	2869.35	3111.37	2627.32	0.84661	-0.24023	0.882507	-0.18032	0.00225292	0.157647	91140484	91182824	protein_coding	HGNC:2705
BCL3	chr19	ENSG00000069399.15	24.7771	12.2994	37.2549	3.34295	1.74112	2.23404	1.15965	0.00227257	0.158357	44747705	44760044	protein_coding	HGNC:998
APLP1	chr19	ENSG00000105290.12	633.522	470.173	796.871	1.74037	0.79939	1.46031	0.546272	0.00235663	0.163531	35867899	35879791	protein_coding	HGNC:597
CDH6	chr5	ENSG00000113361.13	419.215	477.974	360.456	0.741997	-0.430514	0.809733	-0.304482	0.00240087	0.165909	31193686	31329146	protein_coding	HGNC:1765
C1orf226	chr1	ENSG00000239887.6	608.629	531.592	685.666	1.28828	0.365446	1.19784	0.260435	0.00252652	0.17387	162378841	162386812	protein_coding	HGNC:34351
STEAP3	chr2	ENSG00000115107.20	117.906	90.2715	145.54	1.67978	0.748273	1.42894	0.514946	0.00254612	0.174498	119223831	119265652	protein_coding	HGNC:24592
SNN	chr16	ENSG00000184602.6	3212.82	2939.76	3485.88	1.1873	0.247679	1.13425	0.181736	0.002643	0.180396	11668455	11679152	protein_coding	HGNC:11149
PACSIN3	chr11	ENSG00000165912.16	942.835	838.674	1047	1.24568	0.316937	1.16831	0.224421	0.00268975	0.182351	47177522	47186443	protein_coding	HGNC:8572
AC087752.3	chr8	ENSG00000253878.5	62.5892	41.751	83.4275	1.97927	0.98497	1.58375	0.663344	0.00269355	0.182351	94950037	94951396	lncRNA	#N/A
PGPEP1	chr19	ENSG00000130517.14	572.896	497.367	648.425	1.3102	0.389788	1.20685	0.271251	0.00281225	0.189616	18340598	18369950	protein_coding	HGNC:13568
COL12A1	chr6	ENSG00000111799.21	2580.27	2806.88	2353.66	0.84531	-0.242448	0.88447	-0.177114	0.00284936	0.191045	75084326	75206053	protein_coding	HGNC:2188
NDUFAF8	chr17	ENSG00000224877.4	1066.94	948.982	1184.9	1.25607	0.32892	1.16929	0.225632	0.00285638	0.191045	81239305	81241310	protein_coding	HGNC:33551
EFCAB10	chr7	ENSG00000185055.11	50.034	32.2374	67.8306	2.16173	1.11219	1.66337	0.734107	0.00287809	0.191727	105565120	105600875	protein_coding	HGNC:34531
KIF2C	chr1	ENSG00000142945.13	3268.85	3011.42	3526.27	1.16977	0.22622	1.12094	0.164714	0.00307902	0.204295	44739818	44767767	protein_coding	HGNC:6393
VCAN	chr5	ENSG00000038427.16	2928.02	2640.83	3215.21	1.20489	0.268907	1.14262	0.192342	0.00312595	0.206585	83471618	83582303	protein_coding	HGNC:2464
CTHRC1	chr8	ENSG00000164932.13	381.528	327.253	435.803	1.37235	0.456653	1.23067	0.299448	0.00342933	0.225739	103371538	103382989	protein_coding	HGNC:18831
ITIH5	chr10	ENSG00000123243.15	250.364	201.151	299.578	1.43407	0.520116	1.2642	0.338222	0.00364611	0.239064	7559270	7666998	protein_coding	HGNC:21449
DUSP6	chr12	ENSG00000139318.8	6249.29	5810.81	6687.77	1.15271	0.205032	1.10883	0.149036	0.0037097	0.242166	89347235	89352501	protein_coding	HGNC:3072
PAQR4	chr16	ENSG00000162073.14	585.69	657.178	514.203	0.774139	-0.369336	0.84344	-0.245643	0.00375159	0.242166	2969270	2973484	protein_coding	HGNC:26386
TUBB6	chr18	ENSG00000176014.13	2295.94	2028.7	2563.18	1.22621	0.294208	1.15018	0.201862	0.00373493	0.242166	12307669	12344320	protein_coding	HGNC:20776
PCDH9	chr13	ENSG00000184226.15	4015.85	4345.94	3685.76	0.848369	-0.237236	0.889996	-0.168129	0.00374253	0.242166	66302834	67230445	protein_coding	HGNC:8661
LYNX1	chr8	ENSG00000180155.20	529.381	460.586	598.177	1.28999	0.367356	1.18627	0.246434	0.00386619	0.2486	142771197	142777810	protein_coding	HGNC:29604
PAMR1	chr11	ENSG00000149090.11	1756.5	1934.02	1578.97	0.829502	-0.269683	0.877804	-0.188029	0.0039026	0.249977	35431823	35530300	protein_coding	HGNC:24554
SUN2	chr22	ENSG00000100242.15	2651	2440.75	2861.25	1.17302	0.23023	1.11892	0.162105	0.00406028	0.258902	38734725	38794143	protein_coding	HGNC:14210
WSB1	chr17	ENSG00000109046.15	6467.62	5977.36	6957.88	1.16198	0.216582	1.11107	0.151946	0.00407722	0.258902	27294076	27315926	protein_coding	HGNC:19221
NECTIN1	chr11	ENSG00000110400.11	3356.81	3108.15	3605.47	1.16652	0.222213	1.1153	0.157431	0.00408858	0.258902	119623408	119729200	protein_coding	HGNC:9706
DUSP14	chr17	ENSG00000276023.5	1126.97	996.906	1257.03	1.24481	0.31593	1.15691	0.210281	0.00419145	0.264411	37489891	37513501	protein_coding	HGNC:17007
GAS6-AS1	chr13	ENSG00000233695.2	57.7483	39.3315	76.165	1.96539	0.974816	1.49837	0.583395	0.0042417	0.266571	113815630	113845744	lncRNA	HGNC:39826
DPYSL4	chr10	ENSG00000151640.13	389.607	342.289	436.924	1.36577	0.449713	1.21711	0.283464	0.00428141	0.268055	132186948	132205759	protein_coding	HGNC:3016
DNAJB5	chr9	ENSG00000137094.14	1250.42	1131.67	1369.17	1.2083	0.272976	1.13727	0.185572	0.00445246	0.276684	34989641	34998900	protein_coding	HGNC:14887
ZNF79	chr9	ENSG00000196152.10	303.25	256.769	349.732	1.36484	0.448728	1.05792	0.0812325	0.00444889	0.276684	127424374	127445372	protein_coding	HGNC:13153
AIF1L	chr9	ENSG00000126878.13	6043.17	6456.89	5629.46	0.870608	-0.199905	0.90529	-0.143548	0.00447925	0.277314	131096476	131123152	protein_coding	HGNC:28904
E2F1	chr20	ENSG00000101412.13	1184.45	1297.36	1071.53	0.825115	-0.277332	0.878819	-0.186363	0.00451722	0.277845	33675477	33686385	protein_coding	HGNC:3113
TUBA1C	chr12	ENSG00000167553.15	8882.29	8140.92	9623.65	1.17772	0.235995	1.11995	0.163433	0.0045212	0.277845	49188736	49274603	protein_coding	HGNC:20768
ANKRA2	chr5	ENSG00000164331.10	499.38	436.43	562.329	1.28655	0.363506	1.16722	0.223072	0.00471667	0.287734	73552190	73565667	protein_coding	HGNC:13208
ZNF561	chr19	ENSG00000171469.11	1925.44	1760.17	2090.7	1.19147	0.252743	1.12626	0.17154	0.0047144	0.287734	9604680	9621236	protein_coding	HGNC:28684
RGS16	chr1	ENSG00000143333.7	2156.07	1983.27	2328.88	1.18477	0.244611	1.12176	0.165768	0.0048844	0.296244	182598623	182604389	protein_coding	HGNC:9997
EIF2B5	chr3	ENSG00000145191.15	1346.71	1467.62	1225.79	0.824474	-0.278455	0.879514	-0.185221	0.00489175	0.296244	184135038	184146127	protein_coding	HGNC:3261
TOP2A	chr17	ENSG00000131747.15	20651.2	18999.9	22302.6	1.16569	0.221188	1.11055	0.151275	0.00494315	0.298273	40388525	40417896	protein_coding	HGNC:11989
TBX5	chr12	ENSG00000089225.19	575	513.393	636.607	1.2944	0.372287	1.1741	0.231561	0.00497344	0.299017	114353931	114408442	protein_coding	HGNC:11604
PROM1	chr4	ENSG00000007062.11	3278.21	3522.62	3033.79	0.861211	-0.215561	0.902389	-0.148179	0.00524822	0.311523	15963076	16084378	protein_coding	HGNC:9454
CXCL12	chr10	ENSG00000107562.16	2143.74	2326.91	1960.56	0.837043	-0.256626	0.887659	-0.171922	0.00526191	0.311523	44370165	44386493	protein_coding	HGNC:10672
GNPTAB	chr12	ENSG00000111670.16	1402.41	1278.72	1526.1	1.19648	0.258796	1.12583	0.170988	0.00524661	0.311523	101745499	101830959	protein_coding	HGNC:29670
UFM1	chr13	ENSG00000120686.12	2687.84	2463.72	2911.96	1.18061	0.239531	1.11812	0.161073	0.00523555	0.311523	38349849	38363619	protein_coding	HGNC:20597
NINJ1	chr9	ENSG00000131669.10	417.153	356.479	477.828	1.33731	0.419339	1.18834	0.248953	0.00529368	0.311523	93121496	93134251	protein_coding	HGNC:7824
SHE	chr1	ENSG00000169291.10	72.4445	54.4285	90.4605	1.97444	0.981444	1.01245	0.0178459	0.00529211	0.311523	154469772	154502412	protein_coding	HGNC:27004
TRIML2	chr4	ENSG00000179046.8	387.672	311.835	463.508	1.41848	0.50435	1.21321	0.278824	0.00532123	0.312042	188091273	188109603	protein_coding	HGNC:26378
AC093495.1	chr3	ENSG00000228242.6	79.1815	55.3785	102.985	1.79601	0.844793	1.01456	0.0208522	0.00539874	0.315476	14144637	14165978	lncRNA	#N/A
STRAP	chr12	ENSG00000023734.11	6180.04	6605.13	5754.96	0.872022	-0.197564	0.907501	-0.140028	0.0055421	0.321597	15882387	15903478	protein_coding	HGNC:30796
LUM	chr12	ENSG00000139329.5	7322.68	7874.16	6771.2	0.849253	-0.235733	0.896256	-0.158017	0.00553218	0.321597	91102629	91111494	protein_coding	HGNC:6724
SERTAD1	chr19	ENSG00000197019.5	239.013	190.039	287.987	1.49114	0.576417	1.02359	0.0336418	0.0055875	0.323105	40421589	40425992	protein_coding	HGNC:17932
AEBP2	chr12	ENSG00000139154.16	1332.06	1212.31	1451.82	1.19732	0.25981	1.12571	0.170841	0.00569998	0.328469	19404045	19720801	protein_coding	HGNC:24051
GPCPD1	chr20	ENSG00000125772.14	1052.89	953.898	1151.89	1.20776	0.272329	1.12896	0.174992	0.00572245	0.328627	5544439	5611006	protein_coding	HGNC:26957
VWA1	chr1	ENSG00000179403.12	966.075	871.906	1060.24	1.21606	0.282209	1.13366	0.180987	0.00582712	0.333487	1434861	1442882	protein_coding	HGNC:30910
XPR1	chr1	ENSG00000143324.14	3275.34	3033.79	3516.89	1.1579	0.211507	1.10338	0.141932	0.00588242	0.334354	180632022	180890279	protein_coding	HGNC:12827
CBX2	chr17	ENSG00000173894.11	3169.79	3409.75	2929.82	0.856122	-0.224112	0.900404	-0.151356	0.00587224	0.334354	79778148	79787983	protein_coding	HGNC:1552
LITAF	chr16	ENSG00000189067.12	2338.7	2145	2532.39	1.17823	0.236618	1.11252	0.153826	0.00596652	0.337981	11547722	11636381	protein_coding	HGNC:16841
TAP1	chr6	ENSG00000168394.11	202.114	165.009	239.219	1.44397	0.530038	1.20439	0.268301	0.00603021	0.340431	32845209	32853978	protein_coding	HGNC:43
MRPL17	chr11	ENSG00000158042.9	529.205	677.792	380.619	0.590709	-0.759481	0.984636	-0.0223373	0.00619956	0.348809	6680385	6683340	protein_coding	HGNC:14053
BACE1	chr11	ENSG00000186318.16	1120.11	1017.42	1222.8	1.20143	0.264753	1.12288	0.167209	0.00634382	0.355724	117285207	117316259	protein_coding	HGNC:933
COL6A2	chr21	ENSG00000142173.16	1314.99	1210.07	1419.91	1.2254	0.293256	1.12972	0.175963	0.00649588	0.363028	46098112	46132848	protein_coding	HGNC:2212
CXCL14	chr5	ENSG00000145824.13	1185.79	1283.13	1088.44	0.824152	-0.279017	0.888002	-0.171365	0.00657642	0.365505	135570679	135579279	protein_coding	HGNC:10640
RNF157-AS1	chr17	ENSG00000267128.2	116.231	89.7979	142.663	1.57624	0.656491	1.01914	0.027358	0.00658409	0.365505	76138432	76154650	lncRNA	HGNC:44127
CDCA7L	chr7	ENSG00000164649.20	1277.03	1389.84	1164.21	0.834725	-0.260628	0.892247	-0.164485	0.0066437	0.367589	21900899	21945903	protein_coding	HGNC:30777
DEF6	chr6	ENSG00000023892.11	135.345	107.957	162.734	1.54097	0.62384	1.0206	0.0294173	0.00668657	0.368736	35297818	35321771	protein_coding	HGNC:2760
ATF3	chr1	ENSG00000162772.17	1061.31	939.517	1183.1	1.2437	0.314643	1.13528	0.18305	0.00684321	0.376128	212565334	212620777	protein_coding	HGNC:785
E2F8	chr11	ENSG00000129173.13	422.754	478.968	366.541	0.767882	-0.381043	0.868792	-0.202918	0.00699805	0.382209	19224063	19241620	protein_coding	HGNC:24727
PGAP1	chr2	ENSG00000197121.15	2498.59	2274.89	2722.29	1.19138	0.252638	1.12041	0.164023	0.00699975	0.382209	196833004	196927796	protein_coding	HGNC:25712
CERS2	chr1	ENSG00000143418.19	3221.39	3447.81	2994.97	0.868531	-0.203351	0.909356	-0.137084	0.00724424	0.392982	150960583	150975004	protein_coding	HGNC:14076
UBASH3B	chr11	ENSG00000154127.10	988.049	888.334	1087.76	1.22571	0.293618	1.13353	0.180821	0.00722205	0.392982	122655722	122814473	protein_coding	HGNC:29884
CDK1	chr10	ENSG00000170312.16	4944.85	4546	5343.71	1.18133	0.240408	1.11032	0.150976	0.00737189	0.398609	60778331	60794852	protein_coding	HGNC:1722
WDR76	chr15	ENSG00000092470.12	910.016	998.982	821.05	0.814359	-0.296264	0.889079	-0.169617	0.00751551	0.405059	43826980	43868412	protein_coding	HGNC:25773
PCDH7	chr4	ENSG00000169851.15	2033.83	2264.05	1803.61	0.824268	-0.278815	0.89027	-0.167686	0.00759216	0.40787	30720415	31146805	protein_coding	HGNC:8659
DSE	chr6	ENSG00000111817.18	1277.32	1163.55	1391.09	1.19452	0.256432	1.11291	0.154341	0.00765007	0.40966	116254173	116444861	protein_coding	HGNC:21144
PRKAB2	chr1	ENSG00000131791.8	1347.52	1230.18	1464.87	1.18928	0.25009	1.11305	0.154517	0.00770014	0.409707	147155106	147172550	protein_coding	HGNC:9379
ZNF440	chr19	ENSG00000171295.13	627.567	558.862	696.271	1.25016	0.322115	1.1308	0.177348	0.00769388	0.409707	11814273	11835216	protein_coding	HGNC:20874
ZNF337	chr20	ENSG00000130684.14	642.304	569.501	715.107	1.25693	0.329905	1.12817	0.173984	0.00802965	0.425878	25673195	25696853	protein_coding	HGNC:15809
IGDCC4	chr15	ENSG00000103742.12	189.207	155.697	222.717	1.4248	0.510758	1.02516	0.0358431	0.00812231	0.429425	65381484	65422947	protein_coding	HGNC:13770
LRPAP1	chr4	ENSG00000163956.13	3789.83	3501.44	4078.23	1.16131	0.21575	1.09692	0.133455	0.00817622	0.430907	3503612	3532446	protein_coding	HGNC:6701
FABP7	chr6	ENSG00000164434.12	1793.48	1937.14	1649.83	0.850142	-0.234224	0.90512	-0.14382	0.00854857	0.44911	122779716	122784074	protein_coding	HGNC:3562
AL031587.5	chr22	ENSG00000278948.1	465.504	402.428	528.58	1.28962	0.366943	1.0443	0.062542	0.00871675	0.456506	37943050	37944898	TEC	#N/A
ETS2	chr21	ENSG00000157557.13	1500.16	1390.43	1609.89	1.20542	0.269536	1.11273	0.154109	0.00874857	0.456736	38805183	38824955	protein_coding	HGNC:3489
PRR36	chr19	ENSG00000183248.12	1202.98	1309.26	1096.7	0.835549	-0.259204	0.900772	-0.150767	0.00879585	0.457769	7868719	7874390	protein_coding	HGNC:26172
MCM4	chr8	ENSG00000104738.18	11266.1	11970.7	10561.4	0.879276	-0.185612	0.917351	-0.124454	0.0090104	0.467474	47960185	47978160	protein_coding	HGNC:6947
MGST1	chr12	ENSG00000008394.13	4868.9	5238.56	4499.25	0.853152	-0.229126	0.909254	-0.137245	0.00907686	0.46946	16347142	16609259	protein_coding	HGNC:7061
PCNP	chr3	ENSG00000081154.12	5461.96	5089.68	5834.24	1.14729	0.198231	1.09271	0.127914	0.00916796	0.471245	101574180	101594465	protein_coding	HGNC:30023
ALDH1L2	chr12	ENSG00000136010.14	501.861	559.098	444.624	0.776648	-0.364667	0.954985	-0.0664497	0.00914203	0.471245	105019784	105107643	protein_coding	HGNC:26777
STAT3	chr17	ENSG00000168610.14	1430.86	1313.63	1548.09	1.17851	0.236961	1.10276	0.141118	0.00925486	0.472801	42313324	42388568	protein_coding	HGNC:11364
KPNA2	chr17	ENSG00000182481.9	16272.4	15167.5	17377.3	1.14498	0.195322	1.07872	0.109323	0.00925501	0.472801	68035708	68046854	protein_coding	HGNC:6395
ADCK2	chr7	ENSG00000133597.11	558.323	621.529	495.117	0.799459	-0.322905	0.899045	-0.153534	0.00933821	0.475592	140672945	140696261	protein_coding	HGNC:19039
NEK2	chr1	ENSG00000117650.13	1665.51	1526.19	1804.84	1.19571	0.257864	1.10797	0.14792	0.00985789	0.500528	211658657	211675630	protein_coding	HGNC:7745
CABYR	chr18	ENSG00000154040.20	277.67	236.617	318.724	1.34874	0.431615	1.02991	0.0425244	0.00993779	0.503052	24138956	24161603	protein_coding	HGNC:15569
FBXO42	chr1	ENSG00000037637.11	1002.24	911.255	1093.23	1.19817	0.260834	1.1018	0.139861	0.0103553	0.522599	16246840	16352480	protein_coding	HGNC:29249
AC091564.6	chr11	ENSG00000255680.1	22.1656	32.3465	11.9846	0.365924	-1.45038	0.993238	-0.00978804	0.0106324	0.534958	6618790	6619764	lncRNA	#N/A
DOCK3	chr3	ENSG00000088538.13	665.071	600.658	729.484	1.24549	0.316717	1.10669	0.146248	0.0107671	0.539577	50674927	51384198	protein_coding	HGNC:2989
DDIT4L	chr4	ENSG00000145358.6	212.931	249.17	176.693	0.71957	-0.474793	0.975857	-0.0352589	0.010789	0.539577	100185870	100190782	protein_coding	HGNC:30555
PLP1	chrX	ENSG00000123560.14	44.9862	31.2283	58.744	2.13098	1.09151	1.0086	0.0123526	0.0109968	0.548324	103773718	103792619	protein_coding	HGNC:9086
HOMER3	chr19	ENSG00000051128.19	1046.31	950.626	1141.99	1.21384	0.279582	1.09524	0.131249	0.0112481	0.556692	18929201	18941261	protein_coding	HGNC:17514
APAF1	chr12	ENSG00000120868.13	2079.36	1905.68	2253.03	1.17816	0.236536	1.09503	0.130967	0.0112165	0.556692	98645141	98735433	protein_coding	HGNC:576
CACNA1A	chr19	ENSG00000141837.21	82.9726	60.9265	105.019	1.7163	0.779304	1.01296	0.0185746	0.0112649	0.556692	13206442	13633025	protein_coding	HGNC:1388
SFN	chr1	ENSG00000175793.12	171.772	140.824	202.719	1.4621	0.54804	1.0198	0.028287	0.0113696	0.560204	26863149	26864456	protein_coding	HGNC:10773
MTUS1	chr8	ENSG00000129422.14	557.549	619.109	495.989	0.803171	-0.316221	0.941636	-0.0867587	0.0114268	0.561364	17643795	17800917	protein_coding	HGNC:29789
FLYWCH1	chr16	ENSG00000059122.16	497.571	439.538	555.604	1.25969	0.333064	1.04761	0.0671064	0.0116467	0.56881	2911937	2951208	protein_coding	HGNC:25404
ZNF441	chr19	ENSG00000197044.11	136.117	108.642	163.591	1.50074	0.58567	1.01837	0.0262672	0.0116276	0.56881	11767000	11784078	protein_coding	HGNC:20875
ZNF37A	chr10	ENSG00000075407.18	1161.76	1062.14	1261.39	1.19383	0.255592	1.09497	0.130897	0.0117183	0.570633	38094334	38150293	protein_coding	HGNC:13102
IGFBP4	chr17	ENSG00000141753.7	1699.67	1442.01	1957.34	1.46381	0.549729	1.01922	0.0274595	0.0117702	0.571488	40443450	40457725	protein_coding	HGNC:5473
GALNT11	chr7	ENSG00000178234.13	1762.49	1614.89	1910.09	1.18053	0.239436	1.08872	0.122631	0.011813	0.571901	152025674	152122340	protein_coding	HGNC:19875
AL031320.2	chr6	ENSG00000278206.1	88.6439	109.967	67.3206	0.611672	-0.709171	0.985979	-0.0203712	0.0118963	0.574266	143484979	143507327	lncRNA	#N/A
AKAP12	chr6	ENSG00000131016.17	13334.3	14334.5	12334.2	0.871948	-0.197686	0.920224	-0.119943	0.0121344	0.584063	151239967	151358559	protein_coding	HGNC:370
MPDZ	chr9	ENSG00000107186.16	7475.21	8953.7	5996.73	0.689756	-0.535843	0.980834	-0.0279197	0.0121711	0.584143	13105704	13279590	protein_coding	HGNC:7208
SGCB	chr4	ENSG00000163069.12	1124.53	1025.69	1223.37	1.18924	0.250037	1.09056	0.125066	0.0123534	0.591189	52020706	52038482	protein_coding	HGNC:10806
LRRC4C	chr11	ENSG00000148948.8	84.191	63.3276	105.054	1.69134	0.758165	1.01282	0.0183805	0.0124233	0.592829	40114203	41459773	protein_coding	HGNC:29317
TRAF4	chr17	ENSG00000076604.15	5222.41	4850.1	5594.73	1.15159	0.203622	1.08261	0.114511	0.012517	0.595594	28744005	28750956	protein_coding	HGNC:12034
GAS5-AS1	chr1	ENSG00000270084.2	93.7489	72.1214	115.376	1.59727	0.675612	1.01486	0.0212743	0.0125877	0.597253	173862473	173863941	lncRNA	HGNC:44119
RBM38	chr20	ENSG00000132819.17	1192.57	1089.26	1295.87	1.19114	0.252337	1.08625	0.119361	0.0127194	0.601786	57391396	57409333	protein_coding	HGNC:15818
TMTC1	chr12	ENSG00000133687.16	405.932	459.462	352.403	0.780281	-0.357934	0.96508	-0.0512791	0.0130558	0.615951	29500840	29784759	protein_coding	HGNC:24099
TNPO3	chr7	ENSG00000064419.13	3068.86	3276.86	2860.86	0.875116	-0.192454	0.9239	-0.114192	0.0131275	0.617585	128954180	129055173	protein_coding	HGNC:17103
ZNF423	chr16	ENSG00000102935.11	1086.9	996.678	1177.12	1.18308	0.242547	1.08414	0.116549	0.0136201	0.637047	49487524	49857919	protein_coding	HGNC:16762
HDAC5	chr17	ENSG00000108840.15	903.425	822.355	984.494	1.20427	0.268165	1.07891	0.109577	0.0136301	0.637047	44076746	44123702	protein_coding	HGNC:14068
DPH6	chr15	ENSG00000134146.12	394.9	345.65	444.15	1.27794	0.353823	1.03549	0.0503135	0.0136559	0.637047	35217345	35546193	protein_coding	HGNC:30543
ACIN1	chr14	ENSG00000100813.14	9210.78	9771.2	8650.36	0.887598	-0.172022	0.930744	-0.103544	0.0138307	0.639737	23058564	23095614	protein_coding	HGNC:17066
KLF7	chr2	ENSG00000118263.15	947.425	1039.07	855.779	0.83292	-0.26375	0.925322	-0.111972	0.0137841	0.639737	207074137	207167267	protein_coding	HGNC:6350
EMILIN1	chr2	ENSG00000138080.14	1155.42	1068.62	1242.22	1.19167	0.252987	1.07615	0.105874	0.0138265	0.639737	27078615	27086403	protein_coding	HGNC:19880
BMI1	chr10	ENSG00000168283.14	1174.78	1275.9	1073.66	0.842067	-0.247993	0.921269	-0.118306	0.0138672	0.639737	22321099	22331484	protein_coding	HGNC:1066
TEX9	chr15	ENSG00000151575.14	485.632	430.804	540.461	1.24901	0.320785	1.04365	0.0616431	0.0141667	0.648165	56244009	56445997	protein_coding	HGNC:29585
TXNIP	chr1	ENSG00000265972.6	1188.92	1010.39	1367.44	1.55195	0.634083	1.01501	0.0214935	0.01415	0.648165	145992435	145996579	protein_coding	HGNC:16952
AC106881.1	chr4	ENSG00000271474.1	280.079	319.802	240.356	0.754777	-0.405878	0.972955	-0.0395555	0.0141041	0.648165	95549129	95552457	lncRNA	#N/A
MGME1	chr20	ENSG00000125871.14	2303.09	2140.99	2465.19	1.15146	0.203466	1.08111	0.112508	0.0143239	0.653563	17969018	17991122	protein_coding	HGNC:16205
TPM3	chr1	ENSG00000143549.21	12220.9	12915.5	11526.2	0.892686	-0.163775	0.931643	-0.102151	0.0144225	0.656265	154155304	154194648	protein_coding	HGNC:12012
TRAK1	chr3	ENSG00000182606.16	2315.64	2158.18	2473.1	1.14706	0.197947	1.08389	0.11622	0.0145316	0.659426	42013802	42225890	protein_coding	HGNC:29947
TPP1	chr11	ENSG00000166340.17	1453.21	1568.65	1337.77	0.852586	-0.230083	0.923758	-0.114414	0.0146849	0.66457	6612768	6619448	protein_coding	HGNC:2073
ZMAT4	chr8	ENSG00000165061.15	90.6148	67.0933	114.136	1.69915	0.764814	1.01168	0.0167572	0.0149186	0.67332	40530590	40897833	protein_coding	HGNC:25844
LIMCH1	chr4	ENSG00000064042.18	2216.12	2371.14	2061.1	0.87023	-0.200532	0.926092	-0.110773	0.0151705	0.682837	41359607	41700044	protein_coding	HGNC:29191
COQ8A	chr1	ENSG00000163050.17	507.753	451.474	564.032	1.25534	0.328074	1.03764	0.05331	0.0154482	0.688933	226897536	226987545	protein_coding	HGNC:16812
CSNK1G1	chr15	ENSG00000169118.18	893.857	810.952	976.762	1.20646	0.270781	1.06412	0.0896587	0.0154714	0.688933	64165525	64356173	protein_coding	HGNC:2454
PDE4DIP	chr1	ENSG00000178104.19	2017.18	2156.53	1877.84	0.866623	-0.206524	0.926447	-0.110219	0.0153784	0.688933	148808181	149048286	protein_coding	HGNC:15580
HOXB-AS3	chr17	ENSG00000233101.10	840.17	754.124	926.216	1.22434	0.292009	1.04981	0.0701234	0.0154528	0.688933	48549630	48606414	lncRNA	HGNC:40283
ISOC1	chr5	ENSG00000066583.12	1798.31	1928.87	1667.75	0.863213	-0.212212	0.926485	-0.11016	0.0155723	0.689736	129094749	129114028	protein_coding	HGNC:24254
AMZ2	chr17	ENSG00000196704.12	1577.69	1456.41	1698.98	1.1665	0.222182	1.07872	0.109327	0.0155328	0.689736	68247930	68257164	protein_coding	HGNC:28041
REV3L	chr6	ENSG00000009413.16	1421.9	1298.97	1544.84	1.20868	0.273435	1.05847	0.0819774	0.0160306	0.708007	111299028	111483715	protein_coding	HGNC:9968
TRIM32	chr9	ENSG00000119401.10	699.175	633.657	764.693	1.20685	0.27125	1.05625	0.0789558	0.0161123	0.708007	116687302	116701300	protein_coding	HGNC:16380
NME2	chr17	ENSG00000243678.11	2544.13	2718.3	2369.95	0.872961	-0.196011	0.92931	-0.105768	0.0160785	0.708007	51165435	51171747	protein_coding	HGNC:7850
AC125611.3	chr12	ENSG00000258232.2	898.08	795.061	1001.1	1.23432	0.303711	1.04368	0.0616744	0.016194	0.709722	49265156	49273306	lncRNA	#N/A
SLC2A3	chr12	ENSG00000059804.16	73551.5	69637.1	77465.9	1.11042	0.151102	1.07126	0.0993084	0.0163097	0.710205	7919230	7936187	protein_coding	HGNC:11007
PDE4A	chr19	ENSG00000065989.16	103.654	80.6994	126.609	1.65818	0.729599	1.01201	0.0172243	0.0163756	0.710205	10416773	10469630	protein_coding	HGNC:8780
HERC6	chr4	ENSG00000138642.14	126.271	101.881	150.662	1.47753	0.56319	1.01689	0.0241683	0.0163676	0.710205	88378739	88443111	protein_coding	HGNC:26072
MALAT1	chr11	ENSG00000251562.8	2818.38	2600.12	3036.65	1.17995	0.23873	1.07107	0.0990543	0.01635	0.710205	65497688	65506516	lncRNA	HGNC:29665
RBBP7	chrX	ENSG00000102054.17	5533.32	5909.64	5157	0.876741	-0.189777	0.930731	-0.103564	0.016494	0.713485	16839283	16870414	protein_coding	HGNC:9890
CCDC80	chr3	ENSG00000091986.15	3070.27	3270.59	2869.95	0.879851	-0.184669	0.930907	-0.10329	0.017036	0.729974	112596794	112649530	protein_coding	HGNC:30649
GRB10	chr7	ENSG00000106070.19	966.166	1048.17	884.163	0.844915	-0.243122	0.934773	-0.0973127	0.0169408	0.729974	50590063	50793462	protein_coding	HGNC:4564
CHCHD10	chr22	ENSG00000250479.8	484.834	438.243	531.425	1.28347	0.360047	1.0301	0.04279	0.0170506	0.729974	23765834	23768443	protein_coding	HGNC:15559
AC011498.7	chr19	ENSG00000280239.1	154.693	180.316	129.07	0.688603	-0.538255	0.982956	-0.0248016	0.0170018	0.729974	4448810	4450836	TEC	#N/A
CLGN	chr4	ENSG00000153132.13	130.664	155.018	106.311	0.67893	-0.558666	0.983832	-0.0235155	0.0171706	0.732273	140388453	140427661	protein_coding	HGNC:2060
TRANK1	chr3	ENSG00000168016.14	847.823	683.279	1012.37	1.49893	0.583933	1.015	0.0214822	0.0171922	0.732273	36826820	36945098	protein_coding	HGNC:29011
ASXL3	chr18	ENSG00000141431.12	560.117	501.003	619.232	1.24407	0.315068	1.03769	0.0533721	0.0174682	0.742132	33578219	33751195	protein_coding	HGNC:29357
SLC4A8	chr12	ENSG00000050438.17	3012.24	3204.51	2819.97	0.87966	-0.184982	0.932277	-0.101169	0.0175131	0.742144	51391317	51515763	protein_coding	HGNC:11034
PRR5L	chr11	ENSG00000135362.14	579.846	637.474	522.218	0.817084	-0.291443	0.955347	-0.0659032	0.0176711	0.746939	36296288	36465204	protein_coding	HGNC:25878
HES1	chr3	ENSG00000114315.4	1727.09	1604.3	1849.87	1.15543	0.208434	1.07025	0.0979545	0.0178317	0.75182	194136148	194138732	protein_coding	HGNC:5192
TFPI2	chr7	ENSG00000105825.14	232.423	268.642	196.204	0.729133	-0.455745	0.979534	-0.0298323	0.0178905	0.752394	93885396	93890753	protein_coding	HGNC:11761
GRIN3A	chr9	ENSG00000198785.7	195.402	228.024	162.78	0.726189	-0.461582	0.98001	-0.0291311	0.0181639	0.761969	101569352	101738647	protein_coding	HGNC:16767
PPP4R3A	chr14	ENSG00000100796.17	4438.95	4175.34	4702.57	1.12675	0.172166	1.07	0.0976124	0.0183899	0.765665	91457611	91510554	protein_coding	HGNC:20219
PAPPA2	chr1	ENSG00000116183.11	327.441	367.869	287.012	0.776153	-0.365587	0.972555	-0.0401486	0.0183081	0.765665	176463171	176845601	protein_coding	HGNC:14615
TMBIM1	chr2	ENSG00000135926.15	1041.14	951.472	1130.8	1.18163	0.24078	1.06248	0.0874294	0.0183883	0.765665	218274197	218292586	protein_coding	HGNC:23410
MCM3	chr6	ENSG00000112118.20	10543.9	11118.7	9969.05	0.896424	-0.157746	0.937784	-0.0926722	0.0185239	0.767405	52264014	52284881	protein_coding	HGNC:6945
HID1	chr17	ENSG00000167861.16	1125.43	1214.7	1036.15	0.853127	-0.229167	0.937509	-0.0930959	0.0185082	0.767405	74950742	74973166	protein_coding	HGNC:15736
CDC42BPG	chr11	ENSG00000171219.9	2080.41	1941.31	2219.51	1.15428	0.20699	1.07263	0.101157	0.0186861	0.772205	64823052	64844653	protein_coding	HGNC:29829
NTN4	chr12	ENSG00000074527.12	70.3023	53.4453	87.1594	1.65086	0.723215	1.0122	0.0174955	0.0187993	0.774959	95657807	95791152	protein_coding	HGNC:13658
HHIP	chr4	ENSG00000164161.10	77.021	94.1637	59.8783	0.607652	-0.718683	0.988156	-0.01719	0.0190082	0.781636	144646156	144745271	protein_coding	HGNC:14866
DPF3	chr14	ENSG00000205683.11	49.2226	62.0719	36.3733	0.516868	-0.952133	0.991388	-0.0124776	0.019081	0.782698	72619296	72894116	protein_coding	HGNC:17427
SLC7A1	chr13	ENSG00000139514.13	4502.04	4837.75	4166.34	0.873375	-0.195327	0.932943	-0.10014	0.0191768	0.784694	29509414	29595688	protein_coding	HGNC:11057
TNC	chr9	ENSG00000041982.16	7852.13	8354.71	7349.55	0.889119	-0.169551	0.935092	-0.09682	0.0192659	0.786409	115019575	115118257	protein_coding	HGNC:5318
SRD5A3	chr4	ENSG00000128039.11	405.775	448.522	363.027	0.787716	-0.344252	0.970858	-0.0426672	0.0194894	0.79165	55346242	55373100	protein_coding	HGNC:25812
TENM3-AS1	chr4	ENSG00000177822.8	226.782	258.614	194.95	0.749795	-0.415432	0.977772	-0.0324299	0.0194858	0.79165	181874438	182145249	lncRNA	HGNC:28076
MTHFD1	chr14	ENSG00000100714.17	4457.76	4721.01	4194.52	0.888548	-0.170478	0.934943	-0.0970504	0.0196513	0.796282	64388031	64463457	protein_coding	HGNC:7432
LPL	chr8	ENSG00000175445.17	2635.07	2836.41	2433.73	0.863743	-0.211327	0.937307	-0.0934067	0.0197724	0.799247	19901717	19967259	protein_coding	HGNC:6677
INHBE	chr12	ENSG00000139269.3	169.635	198.209	141.061	0.690556	-0.534169	0.983887	-0.0234359	0.0198206	0.799255	57452323	57459280	protein_coding	HGNC:24029
RASL10B	chr17	ENSG00000270885.2	1120.09	1210.22	1029.97	0.852014	-0.23105	0.94169	-0.0866752	0.0199717	0.803402	35731639	35743521	protein_coding	HGNC:30295
LYN	chr8	ENSG00000254087.8	1124.56	1212.82	1036.29	0.855564	-0.225052	0.94001	-0.0892526	0.0201644	0.809201	55879835	56014169	protein_coding	HGNC:6735
MARCHF2	chr19	ENSG00000099785.10	350.888	306.224	395.552	1.28001	0.35616	1.0279	0.0396986	0.0203554	0.814901	8413270	8439017	protein_coding	HGNC:28038
SNCAIP	chr5	ENSG00000064692.19	244.189	277.465	210.912	0.751813	-0.411554	0.977965	-0.0321455	0.0206287	0.823862	122311354	122464219	protein_coding	HGNC:11139
MAP4K4	chr2	ENSG00000071054.16	12190.4	11532.7	12848	1.11657	0.15908	1.06336	0.0886252	0.0209464	0.828603	101696850	101894689	protein_coding	HGNC:6866
ZNF385A	chr12	ENSG00000161642.17	1505.6	1384.7	1626.5	1.19403	0.255836	1.05131	0.072187	0.0208102	0.828603	54369133	54391298	protein_coding	HGNC:17521
MACROD2	chr20	ENSG00000172264.17	344.697	306.54	382.855	1.28284	0.359346	1.0265	0.0377285	0.0209104	0.828603	13995369	16053197	protein_coding	HGNC:16126
DNAJC9	chr10	ENSG00000213551.7	2952.23	3139.65	2764.81	0.881907	-0.181302	0.935567	-0.0960872	0.0209331	0.828603	73183362	73247255	protein_coding	HGNC:19123
SPRY1	chr4	ENSG00000164056.11	799.192	730.555	867.83	1.18882	0.249536	1.05397	0.0758379	0.0210891	0.8303	123396795	123403760	protein_coding	HGNC:11269
NEURL1B	chr5	ENSG00000214357.9	284.331	242.008	326.655	1.35562	0.438951	1.02024	0.0289057	0.0210878	0.8303	172641263	172691540	protein_coding	HGNC:35422
TRUB1	chr10	ENSG00000165832.6	1360.77	1260.98	1460.56	1.1576	0.211131	1.06588	0.0920478	0.0211481	0.830663	114938195	114977676	protein_coding	HGNC:16060
SCX	chr8	ENSG00000260428.3	32.2728	21.481	43.0645	2.08499	1.06004	1.00757	0.0108795	0.0213285	0.835776	144266453	144268481	protein_coding	HGNC:32322
AL390208.1	chr6	ENSG00000271730.1	24.1489	14.0933	34.2046	2.39602	1.26064	1.00614	0.00883299	0.0214751	0.839547	108998482	108999125	lncRNA	#N/A
CTXN1	chr19	ENSG00000178531.6	2641.39	2810.87	2471.91	0.880355	-0.183843	0.938678	-0.0912975	0.0217617	0.848756	7924491	7926135	protein_coding	HGNC:31108
HOMER2	chr15	ENSG00000103942.13	680.633	621.84	739.425	1.20811	0.272748	1.04107	0.0580707	0.0219238	0.853081	82836946	82986153	protein_coding	HGNC:17513
TMEM8B	chr9	ENSG00000137103.20	581.519	523.557	639.48	1.21965	0.286464	1.03755	0.0531832	0.0223397	0.867241	35814451	35865518	protein_coding	HGNC:21427
RNPEP	chr1	ENSG00000176393.11	2181	2018.77	2343.22	1.15001	0.20164	1.06356	0.0889057	0.0224787	0.869212	201982372	202006147	protein_coding	HGNC:10078
PLD6	chr17	ENSG00000179598.6	169.184	141.132	197.237	1.39453	0.479784	1.01786	0.0255388	0.0225471	0.869212	17200995	17206333	protein_coding	HGNC:30447
HS3ST4	chr16	ENSG00000182601.7	180.347	152.596	208.097	1.36399	0.44783	1.01939	0.0277037	0.0225093	0.869212	25691959	26137685	protein_coding	HGNC:5200
CEMIP	chr15	ENSG00000103888.17	880.546	954.529	806.564	0.847483	-0.238744	0.951075	-0.0723692	0.0228381	0.871455	80779343	80951776	protein_coding	HGNC:29213
AMOT	chrX	ENSG00000126016.15	3852.62	4144.25	3561	0.879186	-0.185759	0.93905	-0.0907258	0.0228669	0.871455	112774503	112840815	protein_coding	HGNC:17810
MAPK13	chr6	ENSG00000156711.17	376.85	333.764	419.936	1.26016	0.333603	1.02883	0.0410047	0.0228474	0.871455	36127809	36144524	protein_coding	HGNC:6875
ANXA5	chr4	ENSG00000164111.15	7647.19	8064.74	7229.65	0.891794	-0.165217	0.940591	-0.0883599	0.0228197	0.871455	121667946	121696995	protein_coding	HGNC:543
MT-CO1	chrM	ENSG00000198804.2	161665	152477	170854	1.12336	0.16782	1.06363	0.0889919	0.0227774	0.871455	5904	7445	protein_coding	HGNC:7419
FOXN2	chr2	ENSG00000170802.16	711.323	644.262	778.384	1.2164	0.282623	1.03729	0.0528239	0.0233569	0.888095	48314637	48379295	protein_coding	HGNC:5281
SLC7A11	chr4	ENSG00000151012.13	1827.17	2005.81	1648.53	0.839387	-0.252592	0.956034	-0.0648662	0.0237	0.895534	138164097	138242349	protein_coding	HGNC:11059
RHOC	chr1	ENSG00000155366.16	2125.43	1973.76	2277.09	1.15275	0.205086	1.06374	0.089143	0.0237138	0.895534	112701106	112707434	protein_coding	HGNC:669
PARD6G	chr18	ENSG00000178184.16	663.688	604.508	722.868	1.19825	0.260923	1.04283	0.0605097	0.0236416	0.895534	80157232	80247514	protein_coding	HGNC:16076
H2BC12	chr6	ENSG00000197903.7	253.192	288.9	217.484	0.762497	-0.391196	0.978289	-0.031667	0.0238499	0.898633	27146418	27146798	protein_coding	HGNC:13954
CRY1	chr12	ENSG00000008405.12	1584.14	1696.67	1471.61	0.868399	-0.203569	0.943355	-0.0841271	0.02398	0.899467	106991364	107093549	protein_coding	HGNC:2384
PDGFD	chr11	ENSG00000170962.13	179.815	207.417	152.212	0.731752	-0.450574	0.981587	-0.0268113	0.0239602	0.899467	103907189	104164379	protein_coding	HGNC:30620
AL135905.1	chr6	ENSG00000266680.1	66.6125	50.3648	82.8602	1.64243	0.715831	1.01096	0.0157303	0.0241933	0.905428	63571005	63572408	lncRNA	#N/A
FAM83F	chr22	ENSG00000133477.17	556.584	502.227	610.94	1.21746	0.28387	1.03832	0.0542522	0.0247079	0.922583	39994954	40043534	protein_coding	HGNC:25148
SFXN5	chr2	ENSG00000144040.13	448.342	400.956	495.728	1.23433	0.303726	1.03178	0.0451297	0.0247757	0.922583	72942036	73075619	protein_coding	HGNC:16073
USP16	chr21	ENSG00000156256.15	1403.27	1503.96	1302.57	0.865751	-0.207976	0.945628	-0.0806555	0.0249179	0.922583	29024629	29054488	protein_coding	HGNC:12614
S100A6	chr1	ENSG00000197956.10	1118.16	993.554	1242.77	1.22358	0.291108	1.03299	0.0468254	0.0249287	0.922583	153534599	153536244	protein_coding	HGNC:10496
MAFB	chr20	ENSG00000204103.4	261.614	227.939	295.288	1.29436	0.372243	1.02357	0.0336135	0.0249048	0.922583	40685848	40689236	protein_coding	HGNC:6408
ARHGAP5	chr14	ENSG00000100852.13	4383.47	4139.41	4627.54	1.12224	0.16638	1.06099	0.0854137	0.0250329	0.924387	32076114	32159728	protein_coding	HGNC:675
SLCO4C1	chr5	ENSG00000173930.9	561.99	616.163	507.817	0.824253	-0.27884	0.96667	-0.0489048	0.025379	0.935094	102233986	102296284	protein_coding	HGNC:23612
CLN8	chr8	ENSG00000182372.10	1396.09	1301.53	1490.66	1.15942	0.2134	1.05489	0.0770882	0.0254604	0.936021	1755778	1801711	protein_coding	HGNC:2079
C1R	chr12	ENSG00000159403.18	66.7841	52.2696	81.2987	1.73524	0.795132	1.00946	0.0135842	0.0255916	0.938772	7080214	7092540	protein_coding	HGNC:1246
DPYSL3	chr5	ENSG00000113657.13	5704.04	6010.51	5397.57	0.897284	-0.156363	0.943748	-0.0835271	0.0260185	0.952334	147390808	147510068	protein_coding	HGNC:3015
AC022966.1	chr17	ENSG00000055483.19	1514.3	1627.33	1401.28	0.86506	-0.209127	0.948473	-0.0763218	0.0262485	0.957865	78787381	78841441	protein_coding	#N/A
LCP1	chr13	ENSG00000136167.14	7338.49	6936.79	7740.2	1.11891	0.162091	1.05807	0.081434	0.0262846	0.957865	46125920	46211871	protein_coding	HGNC:6528
CYP26B1	chr2	ENSG00000003137.8	3638.61	3846.01	3431.21	0.888356	-0.17079	0.939558	-0.0899457	0.0264653	0.960502	72129238	72148038	protein_coding	HGNC:20581
INE1	chrX	ENSG00000224975.1	43.2173	55.0281	31.4064	0.543885	-0.878625	0.99136	-0.0125197	0.0264723	0.960502	47204921	47205865	lncRNA	HGNC:6060
SDK1	chr7	ENSG00000146555.19	896.11	967.423	824.798	0.851963	-0.231137	0.955563	-0.0655769	0.0265732	0.962065	3301252	4269000	protein_coding	HGNC:19307
KATNAL2	chr18	ENSG00000167216.17	226.516	193.016	260.016	1.35165	0.434724	1.01854	0.0265043	0.0267714	0.967139	46917492	47102243	protein_coding	HGNC:25387
RASGRP1	chr15	ENSG00000172575.12	590.07	646.492	533.648	0.830638	-0.267709	0.965158	-0.0511629	0.0268425	0.967607	38488103	38565575	protein_coding	HGNC:9878
ITM2B	chr13	ENSG00000136156.15	5108.86	4780.17	5437.54	1.13475	0.18238	1.05989	0.0839085	0.0269909	0.970857	48232612	48270357	protein_coding	HGNC:6174
TSTA3	chr8	ENSG00000104522.16	1104.84	1188.84	1020.85	0.85891	-0.219421	0.950938	-0.0725771	0.0273051	0.97686	143612618	143618048	protein_coding	HGNC:12390
SQLE	chr8	ENSG00000104549.12	8910.86	9366.77	8454.96	0.899134	-0.153393	0.946401	-0.0794759	0.0273338	0.97686	124998497	125022283	protein_coding	HGNC:11279
ZNF219	chr14	ENSG00000165804.16	4540.6	4288.78	4792.42	1.119	0.162211	1.05893	0.0826079	0.0272382	0.97686	21090077	21104722	protein_coding	HGNC:13011
TNIK	chr3	ENSG00000154310.17	1016.4	1095.37	937.422	0.857142	-0.222393	0.954072	-0.0678307	0.0274273	0.978103	171058414	171460408	protein_coding	HGNC:30765
GABRB2	chr5	ENSG00000145864.13	1688.21	1795.62	1580.8	0.865559	-0.208296	0.951539	-0.0716658	0.0280132	0.996862	161288429	161549044	protein_coding	HGNC:4082
AP001178.4	chr18	ENSG00000288533.1	31.9669	21.545	42.3887	2.01461	1.0105	1.00722	0.0103773	0.0280858	0.997316	623743	626492	lncRNA	#N/A
TSPAN6	chrX	ENSG00000000003.15	8781.46	8913.9	8649.01	0.971471	-0.0417578	0.990857	-0.013251	0.550193	0.999892	100627108	100639991	protein_coding	HGNC:11858
DPM1	chr20	ENSG00000000419.12	1556.78	1525.8	1587.76	1.04103	0.0580073	1.00742	0.0106651	0.560019	0.999892	50934867	50958555	protein_coding	HGNC:3005
SCYL3	chr1	ENSG00000000457.14	898.424	882.489	914.359	1.03403	0.0482786	1.00533	0.00766629	0.652081	0.999892	169849631	169894267	protein_coding	HGNC:19285
C1orf112	chr1	ENSG00000000460.17	1472.8	1434.06	1511.53	1.05278	0.0742032	1.01065	0.0152782	0.423731	0.999892	169662007	169854080	protein_coding	HGNC:25565
FUCA2	chr6	ENSG00000001036.14	2637.52	2781.56	2493.47	0.89695	-0.1569	0.960848	-0.0576194	0.0539375	0.999892	143494812	143511720	protein_coding	HGNC:4008
GCLC	chr6	ENSG00000001084.13	1269.11	1295.81	1242.42	0.959421	-0.0597648	0.991661	-0.0120818	0.528464	0.999892	53497341	53616970	protein_coding	HGNC:4311
NFYA	chr6	ENSG00000001167.14	2668.84	2623.97	2713.71	1.03193	0.045343	1.00761	0.0109385	0.589081	0.999892	41072945	41099976	protein_coding	HGNC:7804
STPG1	chr1	ENSG00000001460.18	233.681	225.633	241.729	1.07435	0.103469	1.00468	0.00673475	0.557788	0.999892	24356999	24416934	protein_coding	HGNC:28070
NIPAL3	chr1	ENSG00000001461.17	199.202	192.054	206.349	1.07107	0.0990592	1.00394	0.00566654	0.60168	0.999892	24415802	24472976	protein_coding	HGNC:25233
LAS1L	chrX	ENSG00000001497.16	2231.72	2271.79	2191.64	0.964266	-0.0524962	0.990851	-0.0132598	0.519513	0.999892	65512582	65534775	protein_coding	HGNC:25726
ENPP4	chr6	ENSG00000001561.7	217.696	233.436	201.955	0.867881	-0.204431	0.992566	-0.0107647	0.304463	0.999892	46129989	46146688	protein_coding	HGNC:3359
SEMA3F	chr3	ENSG00000001617.12	1875.45	1817.2	1933.7	1.07122	0.0992525	1.01446	0.0207114	0.29767	0.999892	50155045	50189075	protein_coding	HGNC:10728
CFTR	chr7	ENSG00000001626.16	171.548	179.995	163.101	0.95544	-0.0657627	0.997987	-0.00290676	0.761185	0.999892	117287120	117715971	protein_coding	HGNC:1884
ANKIB1	chr7	ENSG00000001629.10	2211.52	2226.4	2196.63	0.988154	-0.0171929	0.997397	-0.00375963	0.845056	0.999892	92245974	92401383	protein_coding	HGNC:22215
CYP51A1	chr7	ENSG00000001630.17	6004.47	6225.94	5783.01	0.925749	-0.111307	0.979175	-0.0303616	0.141344	0.999892	92112153	92134803	protein_coding	HGNC:2649
KRIT1	chr7	ENSG00000001631.15	610.611	626.735	594.487	0.948255	-0.0766527	0.992982	-0.0101599	0.524748	0.999892	92198969	92246166	protein_coding	HGNC:1573
RAD52	chr12	ENSG00000002016.18	490.761	477.947	503.575	1.05103	0.0718096	1.00587	0.00844527	0.576961	0.999892	911736	990053	protein_coding	HGNC:9824
BAD	chr11	ENSG00000002330.13	538.14	548.128	528.152	0.964763	-0.0517539	0.996338	-0.00529348	0.7098	0.999892	64269830	64284704	protein_coding	HGNC:936
LAP3	chr4	ENSG00000002549.12	1429.9	1435.95	1423.84	0.991366	-0.01251	0.998127	-0.00270399	0.890406	0.999892	17577192	17607972	protein_coding	HGNC:18449
CD99	chrX	ENSG00000002586.20	75.5408	70.0821	80.9994	1.15703	0.210427	1.00354	0.00509675	0.48749	0.999892	2691187	2741309	protein_coding	HGNC:7082
HS3ST1	chr4	ENSG00000002587.10	427.405	427.929	426.881	0.98751	-0.0181326	0.998998	-0.00144624	0.898582	0.999892	11393150	11429564	protein_coding	HGNC:5194
MAD1L1	chr7	ENSG00000002822.15	28.3959	25.5517	31.24	1.20686	0.271253	1.00248	0.00356641	0.565855	0.999892	1815793	2233243	protein_coding	HGNC:6762
LASP1	chr17	ENSG00000002834.18	4372.95	4512.61	4233.29	0.938322	-0.0918445	0.981378	-0.0271198	0.205354	0.999892	38869859	38921770	protein_coding	HGNC:6513
SNX11	chr17	ENSG00000002919.14	737.509	747.889	727.13	0.975152	-0.0363012	0.996223	-0.00545872	0.75198	0.999892	48103357	48123074	protein_coding	HGNC:14975
M6PR	chr12	ENSG00000003056.8	2970.38	2968.6	2972.16	1.00123	0.00177429	1.0002	0.00029427	0.981876	0.999892	8940361	8949761	protein_coding	HGNC:6752
KLHL13	chrX	ENSG00000003096.14	616.368	601.585	631.15	1.0492	0.0692932	1.00628	0.00903591	0.576356	0.999892	117897813	118117340	protein_coding	HGNC:22931
ICA1	chr7	ENSG00000003147.19	255.422	263.623	247.221	0.937656	-0.0928686	0.995438	-0.0065971	0.583222	0.999892	8113184	8262687	protein_coding	HGNC:5343
DBNDD1	chr16	ENSG00000003249.14	726.055	705.501	746.609	1.07309	0.101768	1.01052	0.0151031	0.374844	0.999892	90004871	90020128	protein_coding	HGNC:28455
ALS2	chr2	ENSG00000003393.15	2052.47	2094.14	2010.81	0.963964	-0.0529484	0.992	-0.0115877	0.553438	0.999892	201700267	201780956	protein_coding	HGNC:443
CASP10	chr2	ENSG00000003400.15	66.2849	53.2075	79.3624	1.49516	0.5803	1.0088	0.0126443	0.0679404	0.999892	201182898	201229406	protein_coding	HGNC:1500
CFLAR	chr2	ENSG00000003402.20	920.479	896.101	944.858	1.05856	0.0821057	1.00954	0.0136993	0.440566	0.999892	201116154	201176687	protein_coding	HGNC:1876
TFPI	chr2	ENSG00000003436.16	4478.59	4491.33	4465.85	0.993053	-0.0100568	0.998103	-0.00273973	0.893426	0.999892	187464230	187565760	protein_coding	HGNC:11760
NDUFAF7	chr2	ENSG00000003509.16	566.428	555.457	577.399	1.03625	0.0513733	1.00421	0.00606459	0.690414	0.999892	37231631	37253403	protein_coding	HGNC:28816
RBM5	chr3	ENSG00000003756.17	4684.49	4576.69	4792.29	1.04773	0.0672631	1.01498	0.0214554	0.364775	0.999892	50088919	50119021	protein_coding	HGNC:9902
MTMR7	chr8	ENSG00000003987.14	329.209	338.306	320.112	0.947512	-0.0777833	0.995696	-0.00622252	0.624557	0.999892	17296794	17413528	protein_coding	HGNC:7454
SLC7A2	chr8	ENSG00000003989.17	3201.16	3305.67	3096.65	0.946397	-0.0794831	0.988055	-0.0173366	0.384484	0.999892	17497088	17570573	protein_coding	HGNC:11060
ARF5	chr7	ENSG00000004059.11	4085.43	4017.39	4153.46	1.03446	0.0488825	1.00957	0.0137429	0.528692	0.999892	127588386	127591700	protein_coding	HGNC:658
SARM1	chr17	ENSG00000004139.14	220.384	225.794	214.974	0.965413	-0.0507812	0.998059	-0.00280299	0.79291	0.999892	28364356	28404049	protein_coding	HGNC:17074
POLDIP2	chr17	ENSG00000004142.12	2373.94	2369.56	2378.32	1.00258	0.00372393	0.999877	-0.000177477	0.963987	0.999892	28346633	28357527	protein_coding	HGNC:23781
PLXND1	chr3	ENSG00000004399.12	666.473	714.621	618.325	0.863188	-0.212253	0.97896	-0.0306782	0.0870463	0.999892	129555175	129606818	protein_coding	HGNC:9107
AK2	chr1	ENSG00000004455.17	4350.76	4324.41	4377.12	1.01419	0.0203259	1.00397	0.0057096	0.78704	0.999892	33007940	33080996	protein_coding	HGNC:362
FKBP4	chr12	ENSG00000004478.8	7194.54	7207.08	7181.99	0.996871	-0.00452063	0.999096	-0.00130488	0.947566	0.999892	2794970	2805423	protein_coding	HGNC:3720
KDM1A	chr1	ENSG00000004487.16	10742.2	10849.3	10635	0.981343	-0.0271713	0.992415	-0.0109842	0.690916	0.999892	23019443	23083689	protein_coding	HGNC:29079
RBM6	chr3	ENSG00000004534.15	3242.51	3267.32	3217.7	0.983815	-0.0235405	0.995555	-0.00642642	0.757942	0.999892	49940007	50100045	protein_coding	HGNC:9903
CAMKK1	chr17	ENSG00000004660.15	37.7871	35.7483	39.826	1.15109	0.203006	1.00167	0.0024089	0.631187	0.999892	3860315	3894891	protein_coding	HGNC:1469
RECQL	chr12	ENSG00000004700.16	2002.38	2052.87	1951.88	0.951531	-0.0716771	0.987483	-0.0181728	0.396845	0.999892	21468910	21501669	protein_coding	HGNC:9948
VPS50	chr7	ENSG00000004766.17	812.984	803.711	822.257	1.0212	0.0302607	1.00311	0.00448675	0.779849	0.999892	93232340	93361123	protein_coding	HGNC:25956
HSPB6	chr19	ENSG00000004776.13	39.9645	38.0336	41.8953	1.07661	0.106497	1.00101	0.00146307	0.791705	0.999892	35754566	35758079	protein_coding	HGNC:26511
ARHGAP33	chr19	ENSG00000004777.18	827.066	859.545	794.587	0.931627	-0.102175	0.988881	-0.0161305	0.35473	0.999892	35774532	35788822	protein_coding	HGNC:23085
NDUFAB1	chr16	ENSG00000004779.10	1790.45	1794.34	1786.57	0.998804	-0.00172592	0.999748	-0.000363228	0.985272	0.999892	23581014	23596316	protein_coding	HGNC:7694
SLC25A13	chr7	ENSG00000004864.13	5447.41	5504.17	5390.66	0.979317	-0.0301524	0.993405	-0.00954602	0.670716	0.999892	96120220	96322147	protein_coding	HGNC:10983
ST7	chr7	ENSG00000004866.20	1021.98	1066.16	977.803	0.916222	-0.126231	0.984357	-0.0227461	0.219382	0.999892	116953238	117230103	protein_coding	HGNC:11351
CDC27	chr17	ENSG00000004897.12	3512.02	3588.65	3435.38	0.957034	-0.0633577	0.98826	-0.0170375	0.414366	0.999892	47117703	47189422	protein_coding	HGNC:1728
HCCS	chrX	ENSG00000004961.15	866.531	863.734	869.329	1.00596	0.00856647	1.00104	0.00149324	0.935075	0.999892	11111301	11123086	protein_coding	HGNC:4837
DVL2	chr17	ENSG00000004975.12	2603.72	2581.5	2625.93	1.01683	0.0240806	1.00436	0.00627214	0.760509	0.999892	7225342	7234517	protein_coding	HGNC:3086
PRSS22	chr16	ENSG00000005001.10	171.519	175.912	167.127	0.959884	-0.0590682	0.998104	-0.0027373	0.778288	0.999892	2852730	2858170	protein_coding	HGNC:14368
UPF1	chr19	ENSG00000005007.12	4449.04	4361.02	4537.05	1.04103	0.0580134	1.01248	0.0178902	0.427533	0.999892	18831938	18868236	protein_coding	HGNC:9962
SKAP2	chr7	ENSG00000005020.13	5018.64	4856.57	5180.71	1.06907	0.0963548	1.02343	0.0334173	0.186524	0.999892	26667068	26995239	protein_coding	HGNC:15687
SLC25A5	chrX	ENSG00000005022.6	7000.6	6971.42	7029.79	1.00942	0.0135232	1.00247	0.0035646	0.86329	0.999892	119468422	119471396	protein_coding	HGNC:10991
MCUB	chr4	ENSG00000005059.16	448.607	451.519	445.695	0.983357	-0.0242122	0.998253	-0.00252196	0.860482	0.999892	109560209	109688719	protein_coding	HGNC:26076
POLR2J	chr7	ENSG00000005075.15	1102.28	1117.94	1086.63	0.976827	-0.0338255	0.996036	-0.00573069	0.742775	0.999892	102473118	102478907	protein_coding	HGNC:9197
DHX33	chr17	ENSG00000005100.13	2769.22	2797.2	2741.24	0.98058	-0.028293	0.994837	-0.00746836	0.718482	0.999892	5440917	5468982	protein_coding	HGNC:16718
MEOX1	chr17	ENSG00000005102.14	48.2268	52.2933	44.1603	0.867839	-0.2045	0.99794	-0.00297534	0.594308	0.999892	43640389	43661922	protein_coding	HGNC:7013
THSD7A	chr7	ENSG00000005108.16	123.469	130.033	116.906	0.873869	-0.194511	0.995341	-0.0067369	0.429482	0.999892	11370365	11832198	protein_coding	HGNC:22207
LIG3	chr17	ENSG00000005156.12	2960.11	3033.37	2886.84	0.950904	-0.0726279	0.987581	-0.0180292	0.381771	0.999892	34980512	35009743	protein_coding	HGNC:6600
RPAP3	chr12	ENSG00000005175.10	1784.33	1813.3	1755.36	0.968118	-0.0467446	0.993307	-0.00968911	0.585862	0.999892	47661249	47706030	protein_coding	HGNC:26151
ACSM3	chr16	ENSG00000005187.12	38.5526	41.4967	35.6086	0.865921	-0.207693	0.99799	-0.00290343	0.608864	0.999892	20610243	20797581	protein_coding	HGNC:10522
REXO5	chr16	ENSG00000005189.19	174.561	166.331	182.791	1.10355	0.142156	1.00447	0.00644098	0.50821	0.999892	20806429	20849668	protein_coding	HGNC:24661
CIAPIN1	chr16	ENSG00000005194.15	2333.06	2313.3	2352.83	1.01633	0.0233662	1.00404	0.00581349	0.777772	0.999892	57428187	57447420	protein_coding	HGNC:28050
SPPL2B	chr19	ENSG00000005206.17	1119.43	1090.24	1148.61	1.05367	0.0754287	1.01049	0.0150563	0.436507	0.999892	2328615	2355095	protein_coding	HGNC:30627
FAM214B	chr9	ENSG00000005238.19	393.543	397.806	389.281	0.975873	-0.0352347	0.997729	-0.00327967	0.806846	0.999892	35104112	35116341	protein_coding	HGNC:25666
PRKAR2B	chr7	ENSG00000005249.13	851.358	894.938	807.779	0.906626	-0.14142	0.98295	-0.0248098	0.191039	0.999892	107044705	107161811	protein_coding	HGNC:9392
MSL3	chrX	ENSG00000005302.19	926.376	931.269	921.483	0.990477	-0.0138051	0.998224	-0.00256397	0.893186	0.999892	11758159	11775772	protein_coding	HGNC:7370
CREBBP	chr16	ENSG00000005339.15	4192.68	4313.3	4072.06	0.952111	-0.0707982	0.990464	-0.0138229	0.466191	0.999892	3725054	3880713	protein_coding	HGNC:2348
TSPOAP1	chr17	ENSG00000005379.17	314.084	309.06	319.109	1.03152	0.044773	1.00269	0.00388094	0.77098	0.999892	58301228	58328795	protein_coding	HGNC:16831
GCFC2	chr2	ENSG00000005436.14	821.306	820.846	821.767	0.996272	-0.00538908	0.999576	-0.000611921	0.961107	0.999892	75652000	75710985	protein_coding	HGNC:1317
WDR54	chr2	ENSG00000005448.17	738.507	698.44	778.574	1.13264	0.17969	1.01626	0.0232648	0.117733	0.999892	74421678	74425755	protein_coding	HGNC:25770
ABCB4	chr7	ENSG00000005471.17	1567.11	1576.12	1558.11	0.997126	-0.00415166	1.00086	0.00123987	0.964194	0.999892	87401697	87480435	protein_coding	HGNC:45
KMT2E	chr7	ENSG00000005483.21	2229.03	2235.33	2222.73	0.988597	-0.016546	0.995397	-0.00665593	0.845783	0.999892	105014190	105115019	protein_coding	HGNC:18541
RHBDD2	chr7	ENSG00000005486.17	1304.99	1367.21	1242.76	0.909174	-0.137371	0.98286	-0.0249424	0.194641	0.999892	75842602	75888926	protein_coding	HGNC:23082
SOX8	chr16	ENSG00000005513.10	32.3349	31.4228	33.2471	1.08075	0.112034	1.00067	0.000962357	0.804929	0.999892	981770	986979	protein_coding	HGNC:11203
IBTK	chr6	ENSG00000005700.15	1425	1413.54	1436.45	1.01626	0.0232761	1.00301	0.00433102	0.812361	0.999892	82169986	82247754	protein_coding	HGNC:17853
MYCBP2	chr13	ENSG00000005810.18	2696.78	2785.94	2607.61	0.942863	-0.0848804	0.989813	-0.0147726	0.404796	0.999892	77044657	77327094	protein_coding	HGNC:23386
FBXL3	chr13	ENSG00000005812.11	967.553	985.65	949.455	0.966414	-0.0492864	0.994066	-0.00858602	0.629953	0.999892	76992598	77027195	protein_coding	HGNC:13599
PDK2	chr17	ENSG00000005882.12	451.885	467.578	436.193	0.936289	-0.0949737	0.99328	-0.00972804	0.495564	0.999892	50094737	50112152	protein_coding	HGNC:8810
ITGA3	chr17	ENSG00000005884.18	2688.42	2595.04	2781.79	1.08086	0.112183	1.0217	0.0309709	0.167618	0.999892	50055968	50090481	protein_coding	HGNC:6139
ZFX	chrX	ENSG00000005889.15	1289.31	1344.19	1234.43	0.918367	-0.122858	0.981141	-0.0274675	0.191402	0.999892	24149173	24216255	protein_coding	HGNC:12869
LAMP2	chrX	ENSG00000005893.16	2954.93	2979.73	2930.12	0.983616	-0.0238329	0.996025	-0.0057462	0.773235	0.999892	120426148	120469365	protein_coding	HGNC:6501
ITGA2B	chr17	ENSG00000005961.19	62.1151	57.6239	66.6063	1.14988	0.201477	1.00255	0.00367436	0.536385	0.999892	44372180	44389649	protein_coding	HGNC:6138
GDE1	chr16	ENSG00000006007.12	1896.46	1920.61	1872.31	0.969976	-0.0439784	0.993249	-0.0097721	0.623798	0.999892	19501693	19522123	protein_coding	HGNC:29644
REX1BD	chr19	ENSG00000006015.17	931.735	906.815	956.656	1.0555	0.0779272	1.00891	0.0127928	0.467123	0.999892	18588685	18592336	protein_coding	HGNC:26098
CRLF1	chr19	ENSG00000006016.11	22.0681	18.6996	25.4367	1.35805	0.441534	1.00218	0.00313683	0.422743	0.999892	18572220	18607741	protein_coding	HGNC:2364
OSBPL7	chr17	ENSG00000006025.12	150.746	152.818	148.675	0.968394	-0.0463343	0.998644	-0.00195712	0.833686	0.999892	47807372	47821834	protein_coding	HGNC:16387
TMEM98	chr17	ENSG00000006042.12	3230.24	3291.76	3168.73	0.962076	-0.0557777	0.989557	-0.015146	0.479801	0.999892	32927910	32945106	protein_coding	HGNC:24529
YBX2	chr17	ENSG00000006047.13	40.0374	32.7108	47.364	1.47605	0.561746	1.00523	0.00753107	0.162141	0.999892	7288263	7294639	protein_coding	HGNC:17948
MAP3K14	chr17	ENSG00000006062.17	435.204	453.696	416.712	0.921148	-0.118495	0.990939	-0.0131314	0.379217	0.999892	45263119	45317029	protein_coding	HGNC:6853
TMEM132A	chr11	ENSG00000006118.14	3284.41	3330.53	3238.29	0.971881	-0.0411484	0.993147	-0.00992136	0.588849	0.999892	60924463	60937159	protein_coding	HGNC:31092
AP2B1	chr17	ENSG00000006125.18	7924.91	8091.38	7758.45	0.956495	-0.0641702	0.987067	-0.0187808	0.388279	0.999892	35578046	35726413	protein_coding	HGNC:563
TAC1	chr7	ENSG00000006128.12	24.283	28.4413	20.1246	0.619433	-0.690981	0.996568	-0.00495945	0.205986	0.999892	97732084	97740472	protein_coding	HGNC:11517
ZNF263	chr16	ENSG00000006194.10	1021.27	1021.8	1020.75	0.996713	-0.00475039	0.999482	-0.0007473	0.964445	0.999892	3263800	3301401	protein_coding	HGNC:13056
SPATA20	chr17	ENSG00000006282.21	884.592	840.632	928.551	1.10716	0.146861	1.01808	0.0258456	0.175605	0.999892	50543058	50555852	protein_coding	HGNC:26125
CACNA1G	chr17	ENSG00000006283.18	1656.73	1640.61	1672.84	0.983526	-0.0239655	0.996554	-0.00498014	0.829409	0.999892	50560715	50627474	protein_coding	HGNC:1394
TNFRSF12A	chr16	ENSG00000006327.13	1896.9	1853.77	1940.04	1.03853	0.0545483	1.00756	0.0108688	0.564108	0.999892	3018445	3022383	protein_coding	HGNC:18152
[truncated: 17,490 more rows]

## Sheet: CM Nutlin vs DMSO
Gene_name	chr	Geneid	baseMean	baseMean_DMSO	baseMean_Nutlin3	FoldChange	log2FoldChange	FoldChange_adj	log2FoldChange_adj	pvalue	padj	start	end	gene_type	hgnc_id
[truncated: 18,062 more rows]

[truncated: 2 more sheets: basal iPSC vs basal 5d-RAI, basal iPSC vs basal CM]
