# Supplementary material for: Cell differentiation modifies the p53 transcriptional program through a combination of gene silencing and constitutive transactivation
Source: Cell Death Differ. 2023 Jan 21;30(4):952–65. doi: 10.1038/s41418-023-01113-4 (PMC10070495; doi:10.1038/s41418-023-01113-4)
Supplement: Supplementary file 8 — Supplemental File 4 [file 41418_2023_1113_MOESM8_ESM.xlsx]

## Sheet: A-E. Upstream regulators
Ingenuity pathway analysis. A, B Upstream regulator prediction in the top 2000 deregulated genes (by q value) identified by DESeq2 analysis of basal gene expression in CM vs. iPSC or RA vs. iPSCs, respectively. C-E Upstream regulator prediction in the genes upregulated by Nutlin in the indicated lineages. Upstream regulators with z-score >1.3 and <-1.3 are dispalyed.
	A. CM vs. iPSCs				B. RA vs. iPSCs				C. iPSCs-Nutlin vs. iPSCs-DMSO				D. CM-Nutlin vs. CM-DMSO				E. RA-Nutlin vs. CM-DMSO
	Upstream Regulator	z-score	p		Upstream Regulator	z-score	p		Upstream Regulator	z-score	p		Upstream Regulator	z-score	p		Upstream Regulator	z-score	p
	MYC	-6.468	8.89e-23		SOX3	-3.882	1.47e-06		TP53	8.245	2.4e-53		TP53	6.523	1.14e-23		TP53	8.087	3.41e-44
	CEBPB	-5.537	3.72e-06		BMP2	3.809	6.38e-08		TGFB1	6.355	1.75e-21		CDK19	-4.461	3.32e-24		ANLN	-5.477	1.13e-50
	Eldr	-5.354	7.93e-18		AGT	3.618	3.6e-11		TNF	5.376	4.67e-28		ANLN	-4.359	2.24e-29		AURK	-5.468	1.13e-50
	CD40	-4.834	0.0114		Alpha catenin	-3.611	0.000315		ATF4	5.354	3.03e-23		AURK	-4.347	2.24e-29		CDK19	-4.807	2.01e-34
	CKAP2L	-4.69	1.32e-11		RARA	3.483	0.000263		P38 MAPK	5.205	7.72e-15		TGFB1	3.504	9.19e-09		TNF	4.603	9.38e-10
	MYOD1	4.598	1.63e-12		MIR17HG	-3.454	0.000186		F2	5.134	6.52e-12		P38 MAPK	3.473	1.86e-07		NFkB (complex)	3.797	1.81e-10
	MEF2C	4.457	3.15e-07		SMAD7	-3.381	3.83e-05		ANLN	-5.099	9.48e-31		HGF	3.461	1.91e-07		TP63	3.738	6.14e-17
	SIX1	-4.315	1.46e-06		SOX1	-3.357	9.11e-05		AURK	-5.089	9.48e-31		SLC29A1	3.302	4.45e-20		SLC29A1	3.592	1.41e-23
	BCR (complex)	-4.299	0.000262		GMNN	-3.308	1.07e-05		CDK19	-5.002	1.23e-39		Vegf	3.255	1.8e-06		P38 MAPK	3.581	6.07e-07
	MYOCD	4.263	1.7e-06		RARG	3.303	0.000214		EGF	4.884	1.37e-15		FOXO1	3.246	0.000276		TP73	3.371	7.57e-19
	AREG	-4.231	0.000133		CTNNB1	3.26	2.53e-12		IL4	4.789	4.11e-09		CDKN2A	3.232	5.99e-07		ANXA2	-3.293	3.29e-17
	RABL6	-4.048	7.98e-13		CD40	-3.256	1		IL1A	4.754	7.14e-10		AGT	3.208	1.33e-06		Jnk	3.293	3.31e-08
	TBX5	4.028	0.000107		MRTFA	3.255	0.00511		IL1B	4.728	4.5e-22		ANXA2	-2.975	7.56e-13		PDGF BB	3.248	0.00011
	PTGER2	-4	0.0111		CG	3.246	7.5e-11		NFkB (complex)	4.654	1.21e-14		TP73	2.92	2.9e-12		IFNA2	3.24	1.07e-06
	let-7	3.956	5.41e-14		MRTFB	3.224	5.13e-07		NUPR1	4.564	9.17e-10		TNF	2.818	1.43e-08		AGT	3.222	0.033
	EP400	-3.822	2.59e-07		BMPR1A	3.222	0.000508		AGT	4.54	7.49e-13		PRKCD	2.774	3.73e-05		IFNG	3.17	8.54e-05
	Bvht	3.729	0.00162		RUNX3	-3.182	5.58e-06		IL6	4.502	1.79e-12		AURKB	-2.77	3.17e-13		CTNNB1	3.104	0.000934
	TCF4	-3.72	4.57e-06		KDM3B	-3.162	0.00305		Jnk	4.467	2.97e-16		CTNNB1	2.767	0.000488		FOXO1	3.085	0.00196
	MXD1	3.71	7.23e-07		TGFBR1	3.158	0.0734		EDN1	4.397	1.19e-12		F2	2.754	0.000456		IL4	3.05	0.00133
	SYVN1	-3.674	0.000303		GATA6	3.064	0.000673		TP63	4.287	7.74e-24		IL4	2.7	0.0371		HGF	2.999	0.00314
	SREBF2	-3.657	0.000895		BMP4	3.029	9e-08		SMAD3	4.261	9.07e-09		CREB1	2.637	1.15e-06		FOS	2.975	0.00114
	MMP3	-3.638	0.00305		TCF4	-2.969	1.34e-10		TNFSF11	4.237	3.35e-09		FOXO4	2.626	7.86e-06		TP53COR1	2.969	2.28e-14
	PTEN	3.624	1.17e-09		SMAD4	2.922	0.00161		Tgf beta	4.232	1.07e-14		IL1B	2.623	1.22e-06		E2F1	2.963	9.6e-05
	MYCN	-3.573	5.03e-07		TGFB1	2.905	9.81e-15		FGF2	4.23	7.19e-19		TP53COR1	2.619	3.12e-11		NFKB1	2.95	3.64e-05
	FOXM1	-3.549	1.75e-07		HFE	2.887	0.205		TGFB3	4.197	8.12e-13		SP1	2.609	2.35e-05		AURKB	-2.942	2.28e-14
	EGFR	-3.534	3.08e-14		ERG	2.882	1.32e-06		SP1	4.19	5.57e-13		mir-133	-2.596	3.68e-07		ERK	2.929	2.59e-10
	miR-1-3p (and other miRNAs w/seed GGAAUGU)	3.486	9.36e-13		NFE2L2	-2.872	2.28e-05		SMARCA4	4.136	8.53e-11		KLF4	2.588	0.00518		IKBKB	2.927	0.000731
	Mek	-3.473	1.68e-08		miR-291a-3p (and other miRNAs w/seed AAGUGCU)	-2.818	0.0169		ERK	4.134	3.35e-18		BRD7	2.585	1.99e-14		SMARCA5	-2.887	8.69e-10
	CDKN1A	3.469	6.32e-08		FGF8	2.8	0.00504		HIF1A	4.133	5.05e-12		EGR1	2.577	5.08e-06		1810019D21Rik	-2.828	2.88e-08
	PHF12	3.464	3.3e-06		GLI1	-2.784	2.24e-16		IFNG	4.035	1.36e-14		CG	2.532	1.43e-05		GAS2L3	-2.813	2.26e-13
	Irgm1	3.45	0.0743		PRMT1	2.778	0.0333		Insulin	3.95	3.08e-06		OSM	2.527	0.004		Vegf	2.796	3.2e-05
	H2AZ1	-3.317	7.29e-06		KLF4	2.772	8.43e-08		TCF7L2	3.932	5.2e-07		FOXO3	2.517	1.79e-05		ATF4	2.783	4.47e-05
	LAS1L	-3.317	0.00647		RARB	2.771	0.000852		RAF1	3.926	4.39e-08		Mek	2.48	4.14e-07		Tgf beta	2.778	0.000949
	TAL1	-3.286	0.000323		KAT6A	2.736	0.0324		CG	3.917	3.51e-11		PDGF BB	2.463	6.93e-11		mir-25	-2.764	1.14e-09
	miR-125b-5p (and other miRNAs w/seed CCCUGAG)	3.247	0.0357		LAMA4	-2.692	0.0013		GLI1	3.884	2.76e-08		GAS2L3	-2.433	5.25e-10		IL1	2.748	0.000753
	mir-1	3.205	2.44e-07		Lh	-2.692	0.00357		CTNNB1	3.87	2.1e-08		TP63	2.431	2.87e-09		STAT1	2.746	0.00356
	CDKN2A	3.16	2.21e-08		IL15	-2.687	0.0453		INHBA	3.765	1.53e-05		ATF4	2.426	0.000347		FGF2	2.643	3.44e-06
	GATA4	3.148	0.0047		SMAD3	2.666	0.000736		EGR1	3.742	6.95e-15		E2F1	2.399	0.000547		F2	2.636	0.00805
	SMAD7	-3.13	2.4e-06		PHF12	2.646	0.0105		PDGF BB	3.709	7.68e-20		mir-25	-2.396	2.21e-07		KLF4	2.632	0.000353
	LIN9	-3.121	1.17e-06		GSR	2.646	0.0168		YAP1	3.703	5.69e-10		Jnk	2.393	1.91e-07		ADRB	-2.63	0.000182
	NTRK2	-3.11	0.00384		TXNRD1	2.646	0.0458		STAT3	3.683	2.14e-11		IFNA2	2.392	0.00121		Tcf7	-2.63	0.00253
	KRAS	-3.087	2.76e-14		SMARCD3	2.63	5.84e-05		APP	3.68	3.91e-14		mir-17	-2.391	1.61e-05		RBPJ	-2.611	5.22e-05
	GLI1	-3.063	1.53e-10		TBXT	2.63	0.00324		ETS1	3.679	7.96e-08		BCL2	-2.388	5.46e-07		EGF	2.608	0.00709
	KAT2A	-3.028	1.97e-07		GNL3	-2.621	0.00154		CXCL12	3.659	6.99e-08		ERK	2.377	9.01e-09		APP	2.603	0.00255
	ARID1A	3.028	1.14e-05		mir-218	-2.609	2.75e-06		CD3	3.654	0.000229		STAT1	2.36	0.0104		PRKCD	2.591	0.00108
	SYK	-3.007	0.106		PTHLH	2.608	0.00322		let-7a-5p (and other miRNAs w/seed GAGGUAG)	-3.651	6.25e-05		APP	2.355	1.1e-06		BRD7	2.575	1.73e-13
	SKIV2L	3	0.00666		FAT1	-2.602	0.00154		PGR	3.638	7.38e-06		IL1	2.351	0.000113		BMP2	2.572	1.8e-05
	CD28	-2.995	0.122		NPM1	2.6	0.000558		MRTFB	3.63	1.12e-07		mir-21	-2.34	0.0111		BCL6	-2.563	0.000819
	miR-182-5p (and other miRNAs w/seed UUGGCAA)	-2.975	0.0611		BMI1	-2.592	0.0114		SPP1	3.619	2.04e-08		CSF2	2.335	4.82e-05		TGFB1	2.531	3.95e-06
	let-7a-5p (and other miRNAs w/seed GAGGUAG)	2.965	2.41e-05		N6AMT1	2.564	0.00228		Ige	3.59	3.03e-05		FGF2	2.33	2.07e-05		KRAS	2.527	0.00256
	HSPB1	-2.964	1.82e-05		SMAD1	2.563	0.000147		estrogen receptor	-3.588	6.85e-12		NGF	2.328	4.21e-10		IFI16	2.476	4.11e-06
	VHL	-2.935	0.463		miR-141-3p (and other miRNAs w/seed AACACUG)	-2.563	0.000242		NRG1	3.538	1.52e-10		IFI16	2.273	1.3e-05		CSF2	2.475	9.66e-06
	TBX2	-2.848	0.000189		SALL4	-2.555	2.6e-08		IL5	3.535	0.00352		NFkB (complex)	2.254	2.44e-05		REV1	-2.449	2.03e-12
	ESR2	-2.833	2.12e-10		TGFB3	2.526	0.00364		IL2	3.53	5.76e-12		SMAD4	2.241	1.73e-05		PKNOX2	2.449	1.03e-08
	IKZF1	-2.819	0.00257		NOTCH3	2.522	7.62e-07		F2R	3.528	3.4e-08		REV1	-2.236	2.28e-10		NCOA2	2.449	0.00132
	SOX2	-2.806	5.29e-06		miR-204-5p (and other miRNAs w/seed UCCCUUU)	-2.5	1.62e-05		miR-16-5p (and other miRNAs w/seed AGCAGCA)	-3.497	0.000509		ZBTB33	2.236	3.13e-08		CD36	2.433	0.000174
	PDGF BB	-2.794	0.0511		MYO6	2.5	0.000435		FOXO1	3.465	3.02e-07		PKNOX2	2.236	1.57e-07		miR-27a-3p (and other miRNAs w/seed UCACAGU)	-2.408	1.38e-06
	MYCL	-2.758	0.00595		PAK2	2.496	2.3e-06		MET	3.459	1.12e-06		PTPRR	-2.236	0.000459		PHF1	2.401	5.87e-08
	GATA1	2.756	1.64e-06		Bvht	2.496	0.00389		BMP2	3.444	2.3e-05		TNFSF10	2.223	0.000551		BMI1	-2.4	1.76e-05
	HAND2	2.751	0.013		GDF2	2.493	0.00014		BMP4	3.428	2.84e-07		PARP1	-2.219	1.32e-05		CD40LG	2.389	2.43e-07
	ESR1	-2.741	1.13e-18		MKNK1	-2.482	0.00201		TLR7	3.413	0.000237		miR-30c-5p (and other miRNAs w/seed GUAAACA)	-2.213	0.00256		FALEC	-2.377	8.08e-12
	SATB1	-2.733	0.00518		Tgf beta	2.474	0.00578		LDL	3.408	4.49e-09		TOPBP1	-2.203	3.13e-08		EGR1	2.375	3.39e-05
	LCK	-2.708	7.87e-06		NKX2-3	2.471	4.09e-06		EIF2AK3	3.403	3.85e-11		ERK1/2	2.201	0.00019		mir-17	-2.371	6.09e-05
	OSM	2.704	0.108		PRDM8	-2.449	0.000116		MEF2D	3.394	5.96e-08		ETS1	2.198	0.0167		SMARCB1	2.363	0.00379
	FBXW7	2.699	0.00981		MESP1	2.449	0.000768		miR-34a-5p (and other miRNAs w/seed GGCAGUG)	-3.394	2.5e-05		SMAD3	2.195	0.0109		CXCL12	2.351	5.22e-05
	GATA6	2.698	0.0225		BMPR1B	2.449	0.000834		CAT	-3.393	1.26e-09		PHF1	2.19	6.47e-07		miR-155-5p (miRNAs w/seed UAAUGCU)	-2.349	0.00253
	EIF4E	-2.69	0.00894		TERF2IP	2.449	0.00483		KDM3A	3.39	4.06e-11		mir-30	-2.183	1.66e-05		CHUK	2.34	0.00201
	Cdc42	2.688	0.000269		BAHCC1	-2.449	0.0115		MRTFA	3.379	1.44e-08		Pka	2.183	0.000355		IL7	2.314	0.00146
	PCLAF	-2.642	1.83e-05		LLGL2	2.449	0.0229		TGFA	3.376	1.63e-09		MRTFB	2.183	0.00506		ZBTB33	2.236	1.02e-07
	CSF2	-2.64	0.00573		SETD2	-2.449	0.122		MAP2K1	3.329	1.77e-07		NFKB1	2.18	5.58e-07		IL3	2.236	3e-05
	Lh	-2.635	0.00169		ELOVL3	2.449	0.452		PTH	3.318	3.37e-08		NRG1	2.178	7.64e-05		EIF4E	2.236	0.00812
	FLI1	-2.635	0.27		ADAMTS18	2.433	0.0229		MKNK1	3.317	1.01e-05		SOCS1	-2.17	0.00234		ZMPSTE24	-2.232	3.4e-05
	TGFB1	2.625	7.17e-19		INHBB	2.433	0.0229		SRF	3.315	2.94e-08		SMARCB1	2.166	0.00643		miR-30c-5p (and other miRNAs w/seed GUAAACA)	-2.219	0.00696
	RBL2	2.622	1.01e-05		ANXA2	-2.425	0.0402		STEAP3	-3.302	2.01e-08		SMARCA4	2.144	0.0248		UBR5	-2.216	2.75e-08
	JUNB	2.607	1		miR-9-5p (and other miRNAs w/seed CUUUGGU)	-2.423	0.0927		CD36	3.302	7.55e-06		CXCL12	2.121	5.94e-05		IRF7	2.213	0.0142
	SOCS3	-2.606	0.355		LAMC1	-2.418	0.000329		CREB1	3.294	4.09e-11		BRCA1	2.118	2.84e-08		BRCA1	2.211	3.25e-10
	NFE2L2	-2.592	4.19e-05		GSN	2.415	0.00156		G protein alpha i	3.293	4.61e-07		NUPR1	2.111	0.000512		IGF1	2.204	6.3e-07
	KDM5B	2.579	2.36e-06		SOX9	2.412	3.74e-07		SMAD7	-3.29	4.94e-09		EGF	2.106	0.000294		TOPBP1	-2.203	1.02e-07
	JARID2	2.574	0.00287		TFAP2C	-2.412	0.000207		miR-199a-5p (and other miRNAs w/seed CCAGUGU)	-3.283	4.61e-07		IL2	2.01	5.59e-13		miR-21-5p (and other miRNAs w/seed AGCUUAU)	-2.202	0.000285
	miR-21-5p (and other miRNAs w/seed AGCUUAU)	-2.569	2.12e-05		ZFP36	-2.401	0.431		Vegf	3.283	8.32e-07		IL13	2.007	0.0252		PTPN11	-2.2	4.93e-05
	TGFBR1	2.553	0.223		FGF2	2.4	9.2e-10		IGF1R	3.283	0.000576		BCL2L12	-2	2.57e-08		miR-34a-5p (and other miRNAs w/seed GGCAGUG)	-2.196	0.005
	ZEB1	2.552	0.148		RBM5	-2.4	0.122		EPAS1	3.276	1.47e-08		ENT	2	2.57e-08		SOCS1	-2.195	0.00638
	E2F3	-2.55	2.38e-06		ABL1	2.398	0.00428		Alpha catenin	-3.264	5.06e-05		CXCR4	2	5.7e-05		UGCG	-2.19	4.44e-08
	NRAS	2.546	5.92e-07		Raf	2.397	0.000165		EGLN	-3.264	0.000657		MAPK3	2	0.000237		IL18	2.19	0.0214
	Insulin	-2.538	0.0109		PLAG1	2.395	0.156		SMAD2	3.258	1.95e-06		1810019D21Rik	-2	0.000597		mir-30	-2.189	5.17e-05
	TNFRSF8	2.538	0.0177		MYCL	-2.395	0.202		miR-1-3p (and other miRNAs w/seed GGAAUGU)	-3.257	0.00257		MEF2C	2	0.00187		CREBBP	2.186	0.00581
	RORA	-2.536	0.0498		CALCA	-2.371	0.0515		MAP2K1/2	3.242	7.89e-07		GRIN3A	-2	0.00664		TNFSF11	2.186	0.025
	BRD4	-2.531	7.4e-05		IKZF1	-2.364	1.13e-05		BRD7	3.239	2.7e-16		CLOCK	-2	0.00713		ADCYAP1	2.186	0.0486
	IFNGR1	-2.53	0.492		MYOD1	2.354	0.00296		OSM	3.234	4.65e-08		TREM1	2	0.0415		TLR3	2.18	0.00637
	ATF4	-2.525	4.18e-07		mir-29	-2.351	0.0358		TP73	3.227	1.12e-24		ADCYAP1	2	0.0715		NRAS	-2.178	1.71e-07
	MYO6	2.524	1.41e-05		CCR2	2.333	0.498		miR-155-5p (miRNAs w/seed UAAUGCU)	-3.209	0.000765		ZMPSTE24	-1.997	0.00021		NOTCH1	2.171	0.0738
	INSIG1	2.512	0.00206		PPARD	-2.308	1		SLC29A1	3.208	2.88e-20		MYOCD	1.996	2.57e-06		CDKN2A	2.139	2.79e-08
	SREBF1	-2.48	0.00345		FOS	2.282	7.57e-07		IFNA2	3.196	6.97e-08		TP53INP1	1.987	5.97e-08		Interferon alpha	2.135	2.91e-05
	PML	2.478	0.000888		IKBKB	2.272	0.00508		CD28	3.196	0.000591		UBR5	-1.987	8.23e-07		JUN	2.115	1.87e-07
	SCAP	-2.47	0.0376		EGF	2.259	2.07e-07		cytokine	3.195	1.03e-06		FOXL2	1.987	0.00233		mir-21	-2.106	0.00262
	miR-291a-3p (and other miRNAs w/seed AAGUGCU)	-2.468	0.00144		IFNA2	-2.254	0.0231		Pkc(s)	3.165	9.74e-19		miR-21-5p (and other miRNAs w/seed AGCUUAU)	-1.984	0.00114		IL1A	2.091	0.000243
	FOXO3	2.462	7.51e-12		MESP2	2.236	0.00707		ESR2	3.158	1.76e-15		DDIT3	1.983	0.00817		PML	2.083	0.0121
	IL2	-2.461	4.63e-08		SUCNR1	2.236	0.0147		TFRC	-3.154	2.77e-14		RASSF6	1.982	2.13e-07		IL5	2.064	0.0337
	RUNX3	-2.461	2.37e-05		ACVR1C	2.236	0.0313		TRIB3	-3.148	1.44e-10		NPPB	-1.982	6.12e-05		SP1	2.062	0.000301
	MEF2A	2.461	0.00981		DHX36	-2.236	0.0641		ADRB	-3.144	2.41e-12		IL3	1.982	0.00189		RB1	-2.052	0.000712
	mir-17	-2.459	0.0024		SLC22A5	2.236	0.0811		ZMPSTE24	-3.125	1.69e-09		MIR17HG	-1.982	0.00914		CD40	2.038	0.00266
	mir-21	2.451	1.27e-05		CR1L	-2.236	0.1		ADCYAP1	3.118	0.0305		STAT5B	-1.982	0.0113		TNFSF10	2.023	2.23e-05
	MESP1	2.449	0.000853		SLC6A4	2.236	0.252		MYD88	3.11	0.0363		EGR2	1.982	0.0217		BCL2L12	-2	6.67e-08
	ZNF768	-2.449	0.00287		DUX4	2.236	0.404		IL1	3.109	0.000199		TLR7	1.98	0.00318		ENT	2	6.67e-08
	SIGLEC8	-2.449	0.0845		PTF1A	-2.236	0.494		AURKB	-3.104	2.35e-12		SMAD2	1.974	0.00481		CXCR4	2	1.35e-05
	IKZF3	-2.449	0.095		MAFB	2.236	1		IGF1	3.088	1.89e-19		IFNG	1.973	0.000608		EGR3	2	0.000714
	EFNA2	2.449	0.275		PPP3CA	2.219	0.00411		EIF4E	3.079	0.00507		PTPN11	-1.969	0.000168		NEUROG1	-2	0.00206
	KDM1A	-2.445	0.0244		Pkg	-2.219	0.0263		CSF2	3.066	1.12e-08		Trp53cor1	1.964	2.32e-05		BCL2L1	-2	0.00206
	KDM4A	-2.433	0.0084		Calcineurin A	2.219	0.0402		E2F1	3.062	4.1e-09		GPER1	1.964	4.5e-05		RC3H1	-2	0.00299
	MAP3K12	-2.433	0.0213		MIR31HG	-2.219	0.0427		mir-155	-3.058	8.45e-05		ZBTB7A	-1.964	6.9e-05		FGF7	2	0.00399
	Perm1	2.433	0.0493		DTX1	2.219	0.0493		FGF7	3.052	8.17e-10		DICER1	-1.964	0.144		cytokine	2	0.0094
	MFAP5	2.433	0.236		MAP3K12	-2.219	0.0641		NGF	3.035	7.28e-13		IRF1	1.963	0.0354		IL1RN	-2	0.0235
	UCP1	-2.431	5.7e-05		PARK7	-2.219	0.133		SMAD4	3.031	3.83e-08		TP53BP2	1.96	3.53e-07		EGR2	2	0.0456
	mir-290	-2.429	0.000853		CASP1	2.219	0.209		NFE2L2	3.031	2.15e-05		IL24	1.96	0.000292		TP53BP2	1.996	9.1e-07
	26s Proteasome	-2.428	0.00314		RORA	-2.219	1		CEBPB	3.019	0.00123		GnRH-A	1.96	0.00126		HIF1A	1.991	0.00052
	LIN28A	-2.421	9.74e-05		KDM5A	2.219	1		TREM1	3.011	5.21e-06		EIF2AK2	1.96	0.00404		TP53INP1	1.987	1.55e-07
	miR-9-5p (and other miRNAs w/seed CUUUGGU)	-2.403	0.485		PKM	-2.219	1		SMARCA5	-3	1.53e-08		MRTFA	1.96	0.0331		Collagen type I (complex)	1.987	0.00256
	IL5	-2.4	0.311		LTBP1	2.216	0.0493		1810019D21Rik	-3	3.68e-06		IL18	1.96	0.0366		miR-483-3p (miRNAs w/seed CACUCCU)	-1.984	0.000515
	INSIG2	2.396	0.00173		PPARGC1B	-2.216	1		NORAD	2.985	1.44e-07		PLK1	-1.953	9.78e-07		RASSF6	1.982	5.5e-07
	TGM2	2.39	0.000519		KRAS	-2.215	3.73e-11		STAT1	2.978	0.000839		PIN1	1.953	0.00187		Rxr	1.982	4.58e-05
	NPM1	2.383	0.379		CEBPD	2.206	1		RAS	2.976	7.78e-07		CHEK2	1.951	4.94e-06		MMP1	1.982	0.00103
	MXI1	2.369	2.44e-06		FOXF2	-2.205	0.0427		TP53COR1	2.969	1.02e-10		CREBBP	1.951	0.00452		GCG	1.982	0.00498
	mir-218	-2.362	0.00674		IFNL1	-2.202	0.337		GDF2	2.969	2.38e-05		Interferon alpha	1.946	0.00317		BCAS2	-1.98	2.24e-08
	MED13	-2.359	0.0027		SPDEF	-2.201	0.00135		Ins1	2.964	0.00101		mir-155	-1.946	0.00991		DIO3	-1.98	0.0556
	GFI1	-2.335	0.284		AMH	2.2	0.0493		miR-145-5p (and other miRNAs w/seed UCCAGUU)	-2.957	1.22e-05		PSMB11	-1.945	0.00864		TNFRSF13B	1.977	2.42e-05
	PAK2	2.333	0.00199		TERT	-2.196	1.81e-05		MAP3K1	2.951	1.71e-06		SMAD7	-1.944	0.0188		PRKAA	1.977	0.000714
	Brd4	-2.333	0.0726		ZNF507	2.183	0.0564		CD40LG	2.948	5.48e-10		Hdac	-1.941	0.0239		IKZF1	-1.976	0.00507
	SUPT16H	-2.333	0.112		CX3CR1	2.183	0.197		miR-21-5p (and other miRNAs w/seed AGCUUAU)	-2.947	1.55e-05		RB1	-1.941	0.0967		SMAD7	-1.97	0.000311
	MED1	-2.327	3.66e-09		IL1RN	2.164	0.425		MAP2K4	2.945	2.96e-08		AR	1.937	0.015		NOC2L	-1.969	4.51e-09
	Creb	2.313	0.222		PRMT5	-2.157	0.235		NR0B2	-2.943	0.000359		miR-155-5p (miRNAs w/seed UAAUGCU)	-1.923	0.023		mir-22	-1.969	0.000395
	RASSF1	2.309	6.28e-09		GFI1	-2.143	0.261		IL17A	2.931	5.26e-06		MDM4	-1.916	4.94e-06		Ifn gamma	1.969	0.0086
	PTGER4	2.309	1		ESR1	2.141	7.43e-13		DICER1	-2.917	2.77e-06		Ige	1.912	0.000354		FOXO4	1.969	0.0132
	mir-10	2.287	0.0291		HSF1	-2.139	0.0428		TGFBR1	2.911	2.64e-06		INHA	1.91	0.00515		SRC	1.969	0.0207
	Calcineurin protein(s)	2.281	0.0532		POLR2M	-2.138	0.000356		PSMB11	-2.911	0.00118		HIF1A	1.907	0.0115		MYCN	1.966	0.0323
	PLAG1	2.271	2.99e-05		SOX2-OCT4-NANOG	-2.121	0.000185		IL18	2.91	5.59e-05		IL5	1.901	0.0416		Trp53cor1	1.964	5.84e-05
	MEF2D	2.267	0.00515		HOXB13	2.121	0.00108		JUN	2.905	7.55e-18		SMARCA5	-1.897	1.39e-08		F7	1.964	0.000359
	EGR2	-2.265	0.00897		IFNGR1	-2.121	1		Ap1	2.903	2.02e-07		estrogen receptor	-1.89	0.000283		miR-24-3p (and other miRNAs w/seed GGCUCAG)	-1.961	0.000153
	CST5	2.255	7.02e-20		mir-802	-2.117	1.63e-05		TSC2	-2.894	7.12e-06		IL7	1.859	0.0161		ETV5	1.961	0.00139
	RORC	2.248	0.136		WNT1	2.113	0.000273		NFATC2	2.894	0.000139		CDKN1A	1.854	0.00204		IRF3	1.96	0.0284
	RPTOR	-2.238	0.229		CREBBP	2.107	0.000145		NFKB1	2.887	4.95e-06		Tgf beta	1.825	0.000841		mir-34	-1.955	0.00315
	mir-145	2.237	7.81e-05		Smad	2.096	0.00944		Pdgf (complex)	2.883	3.64e-11		REL	1.822	5.67e-07		PLK1	-1.953	3.87e-06
	TRPC4AP	2.236	0.000125		mir-183	-2.079	0.0214		FN1	2.877	1.76e-16		ATF3	1.763	7.28e-05		CHEK2	1.951	1.26e-05
	USP17L2 (includes others)	-2.236	0.000263		FMR1	2.077	0.00433		CEBPA	2.844	1.57e-06		PRKAA1	-1.732	0.0253		CAT	-1.949	0.00111
	NAE1	-2.236	0.00057		ID2	-2.066	0.0216		IKBKB	2.842	6.39e-08		E2F3	-1.732	0.0299		TLR4	1.949	0.0447
	LINC00324	-2.236	0.00136		PTK2	2.051	0.00102		IL7	2.83	7.17e-05		IL6	1.717	0.000231		EDN1	1.944	0.0264
	KDM4C	-2.236	0.00532		IKBKG	2.046	0.18		ALDH2	-2.828	4.69e-10		MAP2K4	1.698	3.81e-05		TFAP4	-1.941	0.000359
	ZFP91	2.236	0.00578		IL10RA	2.038	0.0529		SETD2	-2.828	5.15e-07		ITGB1	-1.671	0.000329		VDR	1.941	0.053
	DBI	-2.236	0.00578		DLL4	2.036	7.97e-06		GRIN3A	-2.828	0.00284		Insulin	1.671	0.0171		SNCA	-1.937	0.00586
	SOX2-OCT4-NANOG	-2.236	0.0284		SYK	-2.017	0.509		let-7	-2.826	0.00361		CD36	1.664	4.71e-05		miR-141-3p (and other miRNAs w/seed AACACUG)	-1.928	0.00347
	NCOR-LXR-Oxysterol-RXR-9 cis RA	-2.236	0.0395		IRF4	2.009	1		mir-122	-2.822	0.00077		OGA	-1.66	0.000452		Irgm1	-1.925	0.0086
	CHADL	2.236	0.0686		PIN1	2.008	0.166		MAPK8	2.814	4.36e-11		GLI1	1.638	0.00277		SPARC	-1.925	0.0136
	SETD2	-2.236	0.265		KAT5	2.008	0.331		GAS2L3	-2.813	4e-10		S100A9	1.633	0.000967		MDM4	-1.916	1.26e-05
	Map3k7	2.236	0.512		Laminin (complex)	-2.007	0.00428		TRAF3IP2	2.813	0.000146		S100A8	1.633	0.00133		RELA	1.911	9.96e-06
	CTLA4	2.236	1		ERCC4	2	0.000114		BRCA1	2.789	1.01e-14		IKZF1	-1.633	0.00626		Ige	1.89	0.0213
	Usp17la (includes others)	-2.234	0.0195		TMPO	2	0.00095		RELA	2.788	2.17e-09		RAF1	1.606	0.00318		MAP2K1	1.869	0.00572
	CD3	-2.228	0.00123		Retinoic acid-RAR-RXR	2	0.00179		Interferon alpha	2.786	4.4e-05		IL1A	1.593	0.00129		STAT3	1.844	2.4e-05
	RBM5-AS1	-2.227	0.00424		TRIB2	-2	0.00302		WNT1	2.782	0.00204		AHR	-1.553	8.28e-06		LDL	1.806	0.0079
	MLXIPL	-2.223	0.252		RLIM	2	0.007		RBPJ	-2.777	0.00636		IRF8	1.528	0.00256		MDM2	-1.8	4.34e-08
	YAP1	-2.222	0.00112		PAX9	2	0.00988		LIF	2.776	0.00234		ERBB2	1.488	0.021		SMAD4	1.781	7.11e-07
	PPP3CA	2.219	0.0262		MAILR	2	0.0351		mir-25	-2.772	1.14e-07		CEBPB	1.48	0.0464		IL1B	1.774	2.59e-09
	ZBTB48	2.219	0.0866		TNFAIP8	-2	0.0351		EIF2AK4	2.772	6.5e-07		INS	1.458	0.000733		FSH	1.765	1.63e-06
	CASP8	-2.219	0.467		ARHGDIG	-2	0.0425		MAPK14	2.771	1.64e-07		MAPK1	1.436	4.96e-05		ERBB2	1.762	0.00531
	FOXF2	-2.216	0.0459		ORAI1	-2	0.0597		NOTCH1	2.77	1.6e-08		PTGS2	-1.41	0.0343		LEP	1.746	0.00022
	MUC1	-2.216	0.228		KCNJ10	2	0.0597		TLR3	2.77	0.024		EP300	1.4	0.000659		ETS1	1.741	0.000118
	LMNB1	2.213	0.000182		AKT2	2	0.0754		mir-17	-2.76	5.61e-05		MED1	1.4	0.00391		PIAS1	-1.732	0.00381
	PBRM1	2.213	0.000354		WLS	2	0.0801		miR-141-3p (and other miRNAs w/seed AACACUG)	-2.751	0.000177		KRAS	1.387	4.44e-06		CCND1	1.729	0.0226
	CRBN	2.213	0.0195		NCF1	2	0.1		TAC1	2.747	9.78e-05		ABL1	1.387	6.01e-06		MAP2K4	1.698	0.00135
	MFSD2A	2.213	0.0237		collagen type i (family)	2	0.158		miR-17-5p (and other miRNAs w/seed AAAGUGC)	-2.738	0.000574		STAT5A	-1.387	0.000121		HRAS	1.692	9.46e-07
	WNT11	2.213	0.0964		USP7	2	0.204		PRKCD	2.734	2.42e-08		CCND1	1.387	0.000386		PRDM1	-1.667	6.18e-05
	EIF2AK4	-2.213	0.166		CXCR3	-2	0.204		TIMP3	-2.728	7.06e-09		RELA	1.38	2.82e-06		MYB	1.664	0.00379
	DDIT3	-2.211	0.000968		WNT11	2	0.221		TGM2	2.723	0.00337		MAPK8	1.358	0.000196		STAT5B	-1.664	0.00986
	FNIP1	-2.207	5.01e-05		ASXL1	2	0.394		C5	2.706	1.45e-05		ADRB	-1.353	0.000342		AR	1.66	0.00489
	BARX2	2.2	0.00173		HNF4G	-2	0.48		CD38	2.704	0.00016		ACTL6A	-1.342	9.57e-07		RABL6	-1.633	1.76e-05
	LAMC1	-2.2	0.00302		FIGLA	-2	1		ATG7	-2.694	6.05e-06		BCL2L1	-1.342	6.62e-05		RASSF1	1.633	0.000109
	CIDEC	-2.2	0.0845		INSIG1	-2	1		ANGPT2	2.684	5.96e-12		RASSF1	1.342	0.000326		INHBA	1.61	0.0223
	Hedgehog	-2.2	0.0879		PTBP3	1.998	0.00302		HDL-cholesterol	-2.646	1.04e-05		BMP10	1.342	0.000378		Pkc(s)	1.605	0.000535
	IL10RA	2.2	0.466		STAG2	1.997	0.394		NSUN6	2.646	1.49e-05		SATB1	-1.342	0.00481		IL6	1.6	0.000116
	MAPK7	-2.199	7.09e-05		mir-194	-1.987	0.0425		H2AB3 (includes others)	2.646	9.05e-05		IgG	-1.342	0.0167		Mek	1.52	5.93e-06
	NKX2-3	2.193	3.77e-05		TRIM2	-1.987	0.0801		RABL6	-2.646	0.000464		CEBPA	1.33	0.0301		OGT	1.491	0.00121
	mir-802	-2.191	8.76e-07		ITGA9	1.987	0.0801		GNAQ	2.63	1.41e-10		THBS1	1.308	0.000132		FOXO3	1.489	3.36e-05
	EGLN	-2.173	1		EPCAM	-1.983	0.143		PRKCE	2.63	5.39e-06						ERK1/2	1.483	0.0426
	SFRP1	2.17	0.000833		SAV1	-1.982	0.0597		GNAS	2.63	0.00109						WT1	1.478	0.00145
	E2F2	-2.159	0.0119		CD47	1.982	0.0641		RETNLB	2.63	0.00158						MYF6	1.477	0.000279
	RETN	-2.156	0.541		TRPC1	-1.982	0.143		miR-291a-3p (and other miRNAs w/seed AAGUGCU)	-2.622	0.0044						ESR1	1.476	0.000109
	TP73	2.155	7.28e-12		SETDB1	-1.982	0.163		miR-30c-5p (and other miRNAs w/seed GUAAACA)	-2.621	0.0328						EPO	1.471	0.00323
	CD40LG	-2.151	0.387		NCL	1.982	0.173		Tnf (family)	2.621	0.0396						CG	1.47	9.96e-06
	DICER1	2.146	0.00115		MYOG	1.982	0.221		NOSTRIN	-2.616	3.71e-06						NR1H4	1.467	0.0264
	miR-199a-5p (and other miRNAs w/seed CCAGUGU)	-2.14	0.0146		TRIM37	1.982	0.324		PRMT1	2.616	0.000509						ABL1	1.46	1.89e-05
	E2F4	2.138	6.64e-11		MLXIPL	-1.982	1		EGFR	2.613	1.15e-11						BMP4	1.46	0.038
	MAP2K5	-2.138	0.017		ARHGAP5	1.98	0.00302		HOXD3	2.611	1.06e-07						PARP1	-1.455	6.68e-06
	TRIB3	2.13	0.00532		miR-96-5p (and other miRNAs w/seed UUGGCAC)	-1.98	0.0227		ROR1	2.611	2.43e-07						PIM1	1.455	0.000117
	MRTFA	2.125	3.37e-05		CRBN	1.98	0.0695		IPMK	2.611	4.41e-07						IL2	1.449	3.43e-09
	OXT	2.121	0.00196		VIM	1.98	0.116		GNA12	2.611	4.16e-05						TAL1	-1.446	0.0028
	HOXC6	-2.121	0.0138		MDK	1.98	0.289		BSG	2.609	7.95e-05						GLI1	1.422	0.00201
	SLC13A1	2.111	0.0967		IFT88	1.98	0.324		PTPN11	-2.607	6.05e-06						IRF8	1.409	0.00127
	Nfat (family)	2.111	0.105		PRKACA	1.98	0.463		ABCB4	-2.607	8.56e-06						IL12 (complex)	1.407	0.00794
	TERT	-2.101	0.00618		LONP1	1.98	1		CCN2	2.604	0.00203						MED1	1.4	0.0021
	MAPK14	2.091	0.0566		IL12B	-1.98	1		miR-27a-3p (and other miRNAs w/seed UCACAGU)	-2.599	2.91e-05						NUPR1	1.387	0.000324
	HEY2	-2.084	7.47e-06		ABCB4	-1.977	0.0152		PHF1	2.596	8.09e-07						STAT5A	-1.387	0.000696
	IL4	-2.084	0.0645		IL6ST	-1.977	1		F3	2.596	0.000609						FN1	1.373	0.00201
	TEAD1	2.079	0.253		ESRRG	1.976	0.314		TCR	2.595	0.00635						SYK	-1.371	0.00269
	RXRA	-2.074	0.0152		VEGFB	-1.97	0.128		EIF2AK2	2.593	0.00116						MAPK8	1.358	0.000812
	PDK1	2.065	4.4e-07		NNMT	-1.969	3.27e-05		mir-30	-2.592	6.96e-05						ACTL6A	-1.342	3.07e-06
	RARA	-2.062	0.0039		LTBP4	-1.966	0.00179		miR-29b-3p (and other miRNAs w/seed AGCACCA)	-2.59	0.00255						NEDD9	1.342	0.00082
	KLF5	-2.054	0.00305		JARID2	1.966	0.13		Ngf	2.587	1.19e-10						TREM1	1.342	0.025
	TGFB3	2.052	0.000761		TOPBP1	-1.964	0.0039		ZEB1	2.585	4.09e-06						MYC	1.335	7.9e-09
	MYBL2	-2.045	3.27e-06		ITGA11	1.964	0.0801		F7	2.584	2.11e-05						NGF	1.335	4.01e-06
	AHR	-2.025	0.00229		ROR1	1.964	0.221		SRC	2.572	2.63e-06						PPP1R13B	1.321	2.24e-08
	DNMT3A	-2.014	3.29e-05		SPZ1	1.955	0.0695		CD40	2.569	0.00097						ATF3	1.317	0.000265
	SMAD2	2.001	0.00913		ALK	-1.954	0.0391		TGFB2	2.568	3.26e-09						EGFR	1.317	0.0243
	AGAP2-AS1	-2	3.54e-05		miR-205-5p (and other miRNAs w/seed CCUUCAU)	-1.954	0.143		ERK1/2	2.551	1.68e-07						AURKA	-1.303	1.58e-05
	CPT1	-2	0.000166		EP300	1.949	6.61e-08		SYVN1	2.54	3.63e-07
	MACC1-AS1	-2	0.00102		IFNA4	-1.949	0.0881		CREM	2.53	3.13e-08
	PDS5B	2	0.00192		BACH1	1.947	0.141		PLG	2.529	0.00118
	TAS1R3	2	0.00751		Pkc(s)	1.945	0.00133		IL15	2.528	1.08e-06
	MESP2	2	0.00768		JUNB	1.944	1		CSF1	2.52	1.22e-05
	HCAR1	2	0.0848		LCN2	1.941	0.551		IKZF1	-2.517	0.00276
	SMARCE1	2	0.0848		NOTCH2	1.939	0.0098		CHUK	2.496	0.000178
	PGF	-2	0.0928		FGF10	1.937	0.00761		RAC1	2.484	6.77e-06
	ZBTB18	-2	0.123		HSPG2	1.936	0.133		mir-29	-2.455	2.38e-05
	EWSR1	-2	0.153		IRF7	-1.936	1		REV1	-2.449	5.76e-10
	GCK	-2	0.198		TP73	1.935	2.73e-06		TWNK	-2.449	6.24e-06
	B2M	2	0.231		SMARCA4	1.933	1.01e-08		NCF1	2.449	5.73e-05
	LATS1	2	0.546		ZEB1	1.931	0.0013		miR-450a-5p (and other miRNAs w/seed UUUGCGA)	-2.449	9.55e-05
	CBFB	2	1		ERF	1.925	0.13		CCAR2	2.449	0.000112
	PDCD1	2	1		Gnasas1	-1.925	0.463		PAF1	2.449	0.000544
	CD3E	-2	1		MEIS2	1.915	0.00324		TEAD2	2.449	0.000677
	CCR2	2	1		IL2RG	-1.915	0.22		GMNN	-2.449	0.00182
	TNFRSF9	-2	1		AHR	-1.914	0.000179		POU2F2	2.449	0.0044
	PTBP3	1.995	0.00325		ANXA1	-1.912	0.111		SP110	-2.449	0.0777
	TRIM31	1.993	0.0304		CUL3	-1.912	0.137		FOS	2.445	9.97e-13
	ADIPOR1	1.992	0.266		NONO	-1.91	0.207		CXCR4	2.438	6.57e-09
	ROCK1	1.987	0.198		TRAP1	1.909	0.00124		NR4A1	-2.436	0.00301
	CD3 group	-1.987	1		BCR (complex)	-1.902	0.000173		IRAK3	2.433	2.64e-05
	MYD88	1.987	1		CASZ1	-1.897	0.000398		Brd4	2.433	0.000929
	MRTFB	1.985	0.000221		TRIM24	1.897	0.147		HDAC5	-2.433	0.00196
	PNN	1.982	0.00578		PARPBP	1.89	0.000869		NOG	-2.425	0.000131
	TASP1	-1.982	0.00751		SS18	1.89	0.00564		miR-125b-5p (and other miRNAs w/seed CCCUGAG)	-2.415	0.0174
	GATA5	1.982	0.0106		NSUN6	1.89	0.0254		PCYT1A	2.414	1.06e-05
	Cyclin E	-1.982	0.0374		miR-483-3p (miRNAs w/seed CACUCCU)	-1.89	0.0508		ELF4	2.414	0.000112
	FDFT1	1.982	0.0539		BNIP3L	-1.89	0.166		mir-10	-2.413	0.0104
	AGPAT2	1.982	0.0634		STAR	1.89	0.208		Hdac	-2.412	0.000225
	TRIM2	-1.982	0.0848		PLG	1.89	0.365		JUNB	2.412	0.00562
	MIR31HG	-1.982	0.136		CCN2	1.877	0.00166		Hif1	2.411	0.00109
	HSPA9	1.982	0.207		DLX1	1.868	4.41e-05		HGF	2.409	3.11e-08
	UPF2	-1.982	0.248		HEY2	-1.858	0.00305		mir-15	-2.408	0.00465
	POSTN	-1.982	0.25		IRF3	-1.857	1		ICAM1	2.404	0.00102
	BACH1	1.982	0.429		STK40	1.855	0.000151		KITLG	2.401	0.0088
	miR-146a-5p (and other miRNAs w/seed GAGAACU)	1.982	1		mir-22	-1.851	0.00502		CCR2	2.401	0.0335
	estrogen receptor	-1.981	4.75e-07		TAL1	-1.846	0.00728		IGF2	2.392	1.22e-07
	CKS1B	-1.981	0.00102		DLX6	1.839	0.000212		PRKCB	2.392	3.12e-05
	miR-103-3p (and other miRNAs w/seed GCAGCAU)	-1.981	0.136		miR-21-5p (and other miRNAs w/seed AGCUUAU)	-1.838	0.00236		NOX4	2.39	8.68e-07
	MDK	1.981	0.301		FOXC2	1.835	4.25e-05		IL3	2.39	0.000133
	USF2	-1.981	1		DLX5	1.834	0.00324		TBX2	-2.39	0.0053
	L-type Calcium Channel	1.98	0.00325		GPER1	-1.831	0.00363		IL24	2.386	0.000544
	SRA1	1.98	0.0737		C5	1.824	0.271		Smad	2.382	6.02e-07
	MMP11	1.98	0.109		miR-182-5p (and other miRNAs w/seed UUGGCAA)	-1.82	0.0552		Mapk	2.378	0.00203
	PKNOX1	-1.98	0.166		MAPK14	1.812	0.0167		CCN5	-2.376	1.33e-07
	DLK1	-1.98	0.221		MEF2C	1.81	0.00264		ALB	2.375	3.28e-06
	COL6A1	1.976	0.0189		MYOCD	1.809	5.82e-05		CSF3	2.375	0.000404
	IHH	-1.976	0.0306		SIX1	-1.807	0.0398		SREBF1	2.367	0.000119
	NCOA3	-1.976	0.0329		ENG	-1.8	0.00255		BMP7	2.362	4.92e-12
	SNAI2	-1.973	0.00287		PDGFRA	1.796	0.000212		ROCK	2.36	6.74e-11
	mir-132	-1.97	0.00817		TNF	1.795	1.5e-11		AKT1	2.354	9.08e-12
	miR-19b-3p (and other miRNAs w/seed GUGCAAA)	-1.969	0.0967		NR1H4	-1.785	0.244		IL33	2.352	0.00952
	PTPN1	-1.969	0.129		HSPA9	1.782	0.000766		HTT	2.343	6.75e-08
	SRF	1.967	2.77e-06		TLR3	1.782	1		GPER1	2.34	7.26e-14
	JUP	-1.964	0.0189		MSI2	-1.771	0.000452		NCOA3	2.337	0.000107
	MAILR	1.964	0.0374		RELA	1.767	0.0162		CDKN1B	-2.337	0.00156
	SOST	-1.964	0.266		PDGF-AA	1.765	0.0115		PI3K (complex)	2.318	2.9e-13
	SLC6A4	1.964	0.462		miR-7a-5p (and other miRNAs w/seed GGAAGAC)	-1.763	0.0229		REL	2.305	9.9e-07
	SCARB1	1.964	0.529		IL1	1.761	0.512		ELAVL1	2.303	3.49e-05
	SATB2	1.964	1		SMAD2	1.759	0.00758		EP300	2.3	8.67e-07
	Ige	-1.963	0.0418		ADIPOQ	-1.758	1		AR	2.288	2.51e-09
	Raf	1.961	0.00215		SIRT1	1.749	0.000472		Akt	2.275	4.39e-13
	PTGES	-1.961	0.103		PI3K (family)	-1.745	0.011		IFI16	2.273	0.00639
	NFIA	1.961	0.214		MAOA	1.732	0.0402		TWIST1	2.249	3.97e-10
	FAS	1.96	0.0784		ADAM12	-1.715	0.0103		RLIM	2.236	3.54e-08
	mir-146	1.959	0.385		HOXA9	1.706	0.00551		NELFB	-2.236	2.82e-06
	NKX2-5	1.957	0.00109		Vegf	1.704	1.02e-08		ZBTB33	2.236	1.02e-05
	NPR1	-1.956	0.166		ZMPSTE24	-1.703	0.00906		Abcb1b	-2.236	7.88e-05
	TGFB1I1	1.953	0.109		SOX2	-1.691	1.17e-20		SEMA7A	2.236	9.9e-05
	HOXD8	1.951	0.0106		KDM1A	-1.69	0.000138		MAP2K3	2.236	0.00012
	MYOC	-1.951	0.0376		RFC4	-1.673	6.17e-05		SIN3A	-2.236	0.000315
	LRP1	1.951	0.482		IPMK	1.667	0.0171		LLGL2	2.236	0.000371
	FLNA	1.948	0.231		BRD4	-1.664	7.47e-06		Cdk	2.236	0.000587
	PRMT5	-1.944	0.00869		Rxr	1.664	0.012		GLIS2	-2.236	0.000677
	MBOAT7	1.941	1.66e-07		FGFR2	1.66	1.88e-08		ABCB1	-2.236	0.00101
	AURKB	-1.941	0.0634		MYCN	-1.653	0.0222		TRIM28	2.236	0.00283
	TFAP2C	-1.941	0.0766		mir-31	-1.64	0.0266		RC3H1	-2.236	0.00406
	NFATC3	1.941	1		PPARGC1A	-1.637	0.0351		TNFAIP3	-2.236	0.00504
	TBK1	1.941	1		HCAR1	1.633	0.00483		ZNF217	-2.236	0.0053
	HUWE1	1.94	0.00751		SEMA7A	1.633	0.00612		EFNA2	-2.236	0.00687
	miR-100-5p (and other miRNAs w/seed ACCCGUA)	1.94	0.0452		P2RY14	-1.633	0.0165		ADAM17	2.236	0.0188
	HOXA9	1.937	0.00697		ARID1A	1.623	6.48e-08		DIO2	2.236	0.0189
	SMAD3	1.935	0.00578		mir-8	-1.61	4.39e-07		Bvht	2.236	0.0209
	DNMT3B	-1.934	1.4e-11		FOXP1	-1.609	0.00305		TAF4	-2.234	0.000177
	CBX1	1.934	0.0159		SCX	-1.605	0.00375		KNG1	2.232	0.000435
	PRMT1	1.927	0.00803		VitaminD3-VDR-RXR	1.601	0.00682		NR5A2	2.224	0.000488
	collagen type i (family)	1.919	0.166		INHA	1.591	9.64e-07		KDM1A	-2.223	0.000115
	mir-3622	-1.915	9.89e-05		PRKAA1	-1.59	0.000927		miR-221-3p (and other miRNAs w/seed GCUACAU)	-2.223	0.000886
	TP53	1.913	8.56e-28		CDKN1B	1.588	0.00785		miR-483-3p (miRNAs w/seed CACUCCU)	-2.221	0.00246
	NME1	-1.901	0.00666		FOXO1	1.582	0.000659		UGCG	-2.219	4.51e-06
	SS18	1.897	7.32e-05		IGFBP2	1.578	2.46e-06		RPL22	-2.219	4.51e-06
	PRKCA	1.897	0.102		HNF1B	-1.575	0.00224		SPTLC2	-2.219	1.02e-05
	Rb	1.89	0.000172		ISG15	1.572	0.0235		SAV1	-2.219	4.81e-05
	ING1	1.89	0.00443		PTPRR	-1.561	0.0214		ACVR1C	2.219	7.88e-05
	SH3TC2	-1.89	0.00555		Mek	-1.558	1.64e-05		EPCAM	-2.219	0.000222
	CDH11	1.89	0.00555		DLK1	-1.551	0.0123		ADA	-2.219	0.000265
	MEX3A	-1.89	0.0245		RUNX2	1.547	0.00055		VitaminD3-VDR-RXR	2.219	0.00271
	RHO	1.89	0.095		EZH2	-1.542	4.88e-05		UBR5	-2.216	2.82e-06
	CIP2A	-1.89	0.143		miR-29b-3p (and other miRNAs w/seed AGCACCA)	-1.542	0.00813		SSRP1	2.216	5.73e-05
	ANXA7	1.89	0.282		miR-125b-5p (and other miRNAs w/seed CCCUGAG)	-1.528	0.0148		PTAFR	2.216	7.88e-05
	TNFSF12	-1.89	0.445		miR-199a-5p (and other miRNAs w/seed CCAGUGU)	-1.518	0.000177		NAMPT	2.214	0.00222
	PLA2G10	1.89	1		EGLN1	-1.514	0.0114		IRF8	2.214	0.0113
	FOXC2	1.889	0.0223		NOTCH4	1.509	0.00324		ROCK1	2.213	0.000315
	TCF12	-1.88	0.128		GSK3B	1.502	0.00221		miR-92a-3p (and other miRNAs w/seed AUUGCAC)	-2.213	0.000886
	Tgf beta	1.867	0.0274		FSTL1	1.498	0.0313		MAX	-2.213	0.0037
	SALL4	-1.862	2.96e-10		PTPN3	1.492	0.00483		FGF10	2.213	0.0059
	POU5F1	-1.862	3.14e-07		miR-103-3p (and other miRNAs w/seed GCAGCAU)	-1.491	0.0427		USF1	2.213	0.00856
	TGFBR2	1.861	0.0154		Hdac	1.485	9.27e-07		UCHL1	2.213	0.0231
	E2f	-1.86	0.00157		TP63	-1.482	5.81e-07		BMP6	2.21	2.86e-07
	PTPRR	-1.859	0.262		HIF1A	1.482	4.66e-05		CR1L	-2.207	0.000587
	PPARD	-1.851	0.245		MED13	-1.48	0.0235		FOXL2	2.205	0.00209
	TLR2	-1.851	1		Hsp90	1.48	0.0357		TOPBP1	-2.203	1.02e-05
	LIN28B	-1.843	0.000308		TBX5	1.478	0.0168		COL18A1	-2.203	0.000107
	EDN1	1.839	0.000285		MANF	-1.477	0.0147		PPARG	2.202	6.93e-11
	HSPA5	-1.83	0.0015		MMP11	1.477	0.0313		TWIST2	2.201	0.00114
	HNF1A	-1.824	0.389		H19	1.474	3e-05		BTK	2.201	0.00316
	MITF	-1.823	1.89e-08		MTA1	-1.473	0.0118		PPP1R15B	-2.2	1.68e-06
	SIRT1	1.823	0.000745		RASSF1	1.471	2.93e-11		caspase	2.2	3.94e-05
	FAT1	-1.814	0.0084		SHH	1.468	6.63e-07		LILRB1	-2.2	0.000123
	RICTOR	1.792	1		GDF11	1.452	0.000318		SERPINF1	-2.2	0.000185
	mir-22	-1.791	0.12		MED12	-1.446	0.00117		mir-22	-2.2	0.0018
	IFT88	1.783	0.0691		DUSP10	1.446	0.0117		ARNTL	2.2	0.0142
	p70 S6k	-1.782	0.000949		PRL	1.441	0.000201		mir-34	-2.198	0.0188
	MLX	-1.782	0.0738		KLF3	1.441	0.0104		miR-24-3p (and other miRNAs w/seed GGCUCAG)	-2.197	0.000587
	ESRRA	1.78	1		STAT4	1.436	0.0039		SERPINH1	2.195	4.73e-07
	STAT5a/b	-1.778	0.0763		HIF3A	-1.432	0.0019		PLK1	-2.194	3.07e-11
	NLRP3	1.778	0.281		mir-9	-1.432	0.0139		MAP3K5	2.194	4.69e-06
	PAX6	1.775	0.199		LRP6	-1.42	0.0324		FOXM1	2.19	6.71e-05
	SERPINE1	-1.774	0.0355		estrogen receptor	-1.419	1.61e-09		mir-19	-2.19	0.00246
	SPI1	1.774	1		BCOR	-1.414	5.74e-06		BMI1	-2.186	7.11e-05
	miR-205-5p (and other miRNAs w/seed CCUUCAU)	-1.766	0.0152		HEIH	1.414	0.00108		GFI1	-2.186	0.042
	HMGA1	-1.764	0.0025		LGR4	1.414	0.0104		PTPN3	2.184	7.88e-05
	IL6	1.76	0.00827		SUPT16H	-1.414	0.0304		CAMP	2.183	0.0236
	HGF	-1.758	4.85e-07		CXCL12	1.409	0.00282		BAG6	2.182	2.14e-07
	TRPS1	1.756	4.31e-06		LMNA	1.408	0.000495		IRF1	2.181	0.047
	Vegf	-1.753	1.78e-06		MED13L	-1.4	4.55e-05		STUB1	-2.18	3.99e-05
	TAFAZZIN	-1.75	0.0713		CCNH	-1.4	0.0117		Collagen Alpha1	2.179	2.18e-07
	FGF1	-1.748	0.000146		COX4I1	1.4	0.0181		RARA	-2.177	3.6e-05
	DYSF	1.746	0.00101		LAS1L	-1.387	0.000541		PRL	2.177	0.000123
	DNM3OS	-1.732	0.00325		KDM4A	-1.387	0.00765		SCD	-2.175	0.0159
	CPEB1	-1.732	0.00424		PCDH11Y	-1.387	0.0181		mir-21	-2.174	0.00301
	ERG	1.731	0.00545		ROCK1	1.387	0.0229		CREBBP	2.172	1.27e-05
	miR-145-5p (and other miRNAs w/seed UCCAGUU)	1.727	0.000136		CSNK2A1	1.387	0.0313		MYOCD	2.168	5.8e-07
	Srebp	-1.72	0.000354		PTEN	1.383	3.31e-07		FALEC	-2.164	2.14e-07
	ERBB2	-1.71	1.26e-14		PKNOX2	1.382	0.0147		MIR124	-2.164	0.000886
	HSF1	-1.71	7e-07		NUPR1	-1.38	0.00115		GH1	2.156	0.000829
	HSF2	-1.709	0.0088		mir-25	-1.38	0.00305		MAPK3	2.155	1.66e-06
	Laminin (complex)	-1.709	0.0449		FOXA2	1.379	0.00338		PIN1	2.155	4.6e-05
	CUL3	1.706	0.00116		SFN	1.348	0.000834		26s Proteasome	-2.153	9.27e-05
	PTN	-1.706	0.0361		FSH	-1.346	1.64e-06		SQSTM1	2.148	0.000752
	ACACB	1.698	9.89e-05		mGluR	1.342	0.000774		MDM4	-2.136	2.75e-05
	DSCAM	1.698	0.000895		IQGAP2	-1.342	0.00277		NFAT5	2.132	0.00547
	FASLG	-1.696	0.00126		NPPC	1.342	0.0039		GnRH-A	2.125	3.06e-09
	TARBP2	1.682	0.000157		NMDA Receptor	-1.342	0.00919		TEAD3	2.121	1.2e-05
	CDK19	1.678	0.00581		PREX1	-1.342	0.0117		CISH	-2.121	0.000161
	HNF1B	-1.673	0.0273		CTR9	-1.342	0.0313		SFTPA1	-2.121	0.000254
	HEIH	1.667	0.00023		ZBTB18	-1.342	0.0367		PTGER4	2.121	0.00586
	ALDH2	1.667	0.00067		PADI2	1.342	0.0493		CAV1	2.107	8.7e-05
	ATP2B2	1.667	0.00666		TGFBR2	1.341	0.00091		IL13	2.106	7.55e-06
	TCF20	-1.667	0.0321		BMP10	1.337	0.000635		ELK1	2.104	1.75e-05
	GH1	1.656	0.0488		SOX4	1.328	4.5e-05		MYB	2.092	0.000425
	EGLN3	-1.648	0.0383		ECM1	1.326	0.002		VDR	2.078	4.86e-06
	NR3C1	1.647	9.63e-06		mir-221	-1.325	0.0144		Collagen type I (complex)	2.074	1.92e-07
	CDK1	-1.644	0.00287		mir-27	-1.324	0.0251		EPO	2.073	1.33e-06
	KMT2A	1.641	0.0306		MAPK1	1.322	9.35e-05		TLR4	2.071	9.6e-05
	BMI1	-1.637	0.013		AURK	-1.32	0.00438		IL1RN	-2.07	0.000104
	LAMTOR1	-1.633	6.89e-05		YY2	1.308	0.00919		POU5F1	2.057	2.97e-06
	ACTL6A	-1.633	0.00555		AURKA	-1.304	0.0263		TEAD4	2.051	2.59e-10
	TP63	-1.627	8.06e-11		KMT2A	1.303	0.012		RHOA	2.006	1.55e-08
	NR1H3	-1.617	2.62e-05						AGER	2.004	3.05e-05
	PPP3R1	1.616	0.00733						ERBB2	2.002	8.71e-11
	APP	-1.6	4.18e-08						BCL2L12	-2	2.8e-06
	MBNL1	1.587	0.00136						ENT	2	2.8e-06
	LONP1	1.584	0.00304						GNE	-2	6.43e-06
	AURKA	-1.582	0.00131						ACVR1B	2	6.89e-06
	AKT1	-1.581	1.37e-06						EFEMP1	-2	1.26e-05
	CREBBP	1.574	0.0225						TPM3	-2	2.24e-05
	NUPR1	1.572	2.11e-07						JAK2	2	2.71e-05
	TARDBP	-1.571	0.00279						48s	2	0.000219
	IL1B	1.57	0.0354						RCOR1	-2	0.000287
	GCG	1.568	0.0273						HBB	-2	0.00034
	BMP2	1.555	7.25e-05						KCNJ10	2	0.000716
	CHEK1	-1.547	0.00414						EDN3	2	0.00087
	ELOVL5	1.545	0.0181						IDO1	2	0.00087
	mir-221	-1.54	0.016						EXOSC3	-2	0.00172
	INSR	1.537	0.000387						ASXL2	2	0.00302
	CCNE1	-1.537	0.00243						collagenase	2	0.00435
	STAT4	1.527	0.0165						CDC42	2	0.00435
	TWIST2	1.524	0.00372						ZBTB7A	-2	0.00543
	mir-208	1.512	0.0127						RETN	2	0.00794
	SMARCA4	1.503	0.00051						ASXL1	-2	0.0115
	YAP/TAZ	-1.501	0.0195						PPRC1	2	0.0181
	IL15	-1.495	0.0203						LTA	2	0.0318
	ITGB1	-1.493	0.00677						CBX5	-2	0.0373
	NF1	1.488	0.00443						SEL1L	-2	0.125
	CDK9	-1.484	0.000833						Growth hormone	1.999	4.59e-06
	ID3	1.478	0.00579						ALOX12	1.997	8.36e-05
	miR-135a-5p (and other miRNAs w/seed AUGGCUU)	-1.477	0.00424						Mek	1.994	4.95e-09
	EPCAM	-1.471	0.000727						GATA3	-1.992	0.0377
	RB1	1.47	0.000583						BDNF	1.989	1.06e-08
	IKBKB	1.464	0.0297						ATF2	1.989	0.00077
	ACLY	1.463	0.0181						miR-7a-5p (and other miRNAs w/seed GGAAGAC)	-1.989	0.00105
	FOXO4	1.461	0.0334						MED16	-1.987	4.51e-06
	ZMPSTE24	-1.46	0.0293						TP53INP1	1.987	6.43e-06
	ATG7	-1.456	0.0015						SCUBE3	1.987	2.24e-05
	PDPK1	-1.449	0.0402						F10	1.987	0.000163
	SMO	-1.446	0.0376						S1PR3	1.987	0.000287
	STEAP3	-1.434	1.52e-05						RASSF6	1.982	2.24e-05
	NUMB	-1.432	0.00236						ARHGAP5	1.982	3.67e-05
	E2F1	-1.43	7.84e-12						FBN1	-1.982	6.2e-05
	Akt	1.427	2.22e-06						Ahr-aryl hydrocarbon-Arnt	1.982	0.000163
	HTT	-1.426	1.81e-05						DNAJB6	-1.982	0.00037
	MAX	-1.42	1.57e-07						AQP7	1.982	0.00037
	FGFR2	1.415	0.016						NAB2	-1.982	0.000716
	DSCAML1	1.414	0.000154						NADPH oxidase	1.982	0.00124
	HSPB8	1.414	0.00122						HOXC8	-1.982	0.00603
	TOB1	1.414	0.0293						OLR1	1.982	0.0181
	PPARGC1B	-1.412	0.0216						TERT	1.981	2.41e-06
	MET	-1.409	0.00108						RASSF3	1.981	2.8e-06
	APC	1.409	0.00493						ACTG1	-1.981	3.67e-05
	HNF1A-AS1	-1.408	0.00236						PPP3CA	1.981	0.00764
	Calcineurin A	1.408	0.00366						BCAS2	-1.98	9.49e-07
	BAX	1.408	0.00763						ADAM10	1.98	0.00015
	IDO1	-1.408	0.0195						Smad2/3/4	1.98	0.000219
	AR	-1.393	6.53e-08						SUB1	1.98	0.000315
	PDGFA	-1.387	0.000493						ITGA9	1.98	0.00105
	STUB1	-1.383	2.06e-05						SSTR2	1.98	0.00172
	Hdac	-1.382	0.00482						CSF1R	1.98	0.0125
	MAP2K6	1.38	0.00211						GSTP1	-1.98	0.0303
	HDAC1	1.379	0.00569						PLAG1	1.98	0.0336
	miR-17-5p (and other miRNAs w/seed AAAGUGC)	-1.378	0.00108						ZEB2	1.98	0.0336
	HNF4A	1.377	2.27e-07						DIO3	-1.98	0.495
	DMD	1.37	1.16e-09						KEAP1	-1.978	0.00737
	MIR17HG	-1.365	0.0169						SKI	-1.976	9.9e-05
	MACROH2A1	1.364	0.0231						ZFP36	-1.972	0.0447
	SETD1A	-1.342	0.000263						FOSL1	1.97	2.43e-07
	RFC4	-1.342	0.000847						IL6R	1.97	0.00224
	PPP3CB	-1.342	0.00996						NOC2L	-1.969	1.93e-07
	PSMD10	1.342	0.0126						Smad2/3-Smad4	1.969	0.00037
	miR-296-5p (miRNAs w/seed GGGCCCC)	1.342	0.0159						MDK	1.969	0.000467
	ACSS2	-1.342	0.0237						SPZ1	1.969	0.00087
	UHRF2	1.342	0.0337						RBL2	-1.969	0.00141
	BAHCC1	-1.342	0.0459						NPR1	-1.969	0.00231
	EGF	-1.327	3.1e-05						IRF6	1.969	0.00464
	ECM1	1.326	0.00224						RBL1	-1.969	0.00564
	GMNN	-1.32	0.0252						IGFBP2	1.969	0.0059
	miR-141-3p (and other miRNAs w/seed AACACUG)	-1.318	0.0027						ARNT	1.969	0.0147
	EIF3E	1.316	0.018						Pro-inflammatory Cytokine	1.969	0.0159
	TRAP1	1.311	0.0223						REST	-1.969	0.0459
	SNAI1	1.304	7.03e-07						NOTCH2	1.967	0.0169
	HEY1	-1.303	0.00362						ITGB6	1.965	0.00037
	CYP1A1	-1.3	6.79e-05						RND3	1.964	4.81e-05
									Trp53cor1	1.964	0.002
									miR-26a-5p (and other miRNAs w/seed UCAAGUA)	-1.964	0.00343
									FGFR1	1.962	2.55e-07
									GNRH	1.961	0.00888
									MITF	1.961	0.0218
									HEY2	-1.959	0.0106
									PDPK1	-1.955	0.00543
									MUC4	1.954	0.000582
									miR-218-5p (and other miRNAs w/seed UGUGCUU)	-1.954	0.00105
									ETV4	1.953	0.000886
									CDH1	-1.951	2.13e-07
									TEAD	1.951	9.3e-07
									RB1CC1	1.951	8.36e-05
									CHEK2	1.951	0.000467
									IFNAR1	1.951	0.00586
									SMARCA2	1.951	0.0159
									PIK3CG	1.951	0.184
									AVP	1.949	0.0181
									KAT2A	1.949	0.0188
									CCN1	1.948	1.87e-06
									WDR5	1.941	0.00124
									ERG	1.941	0.00158
									CSHL1	1.941	0.0414
									CDX2	1.94	0.00417
									EFNA5	-1.934	0.0222
									WWTR1	1.929	5.31e-07
									ANXA2	-1.922	7.17e-17
									CD44	1.919	5.33e-07
									ITGAV	1.918	3.71e-06
									GPS2	-1.913	5.68e-05
									CX3CL1	1.911	0.000692
									PRKAA2	-1.903	0.00214
									VEGFA	1.896	8.54e-06
									PKNOX2	1.89	1.06e-07
									ACTL6A	-1.89	1.4e-06
									CHD4	-1.89	5.68e-05
									MEF2C	1.879	0.000128
									Lh	1.876	1.82e-11
									KRAS	1.87	3.23e-14
									FAS	-1.845	5.48e-12
									TP53BP2	1.841	1.64e-08
									DDIT3	1.83	9.54e-13
									SMAD1	1.83	4.99e-07
									SP3	1.827	6.67e-09
									HIPK2	1.827	0.000146
									DPP4	-1.819	0.00201
									SPDEF	-1.817	1.12e-11
									TEAD1	1.816	2.57e-06
									FOXF2	-1.802	6.24e-06
									MMP9	1.795	7.89e-07
									CNTF	1.795	6.17e-05
									MMP1	1.782	1.71e-06
									KL	-1.772	0.000385
									LEF1	1.77	0.000151
									CBL	-1.755	2.11e-05
									MAPK9	1.75	3.37e-08
									ALOX15	1.744	5.73e-05
									JAG1	1.738	2.01e-06
									PTK2	1.726	3.57e-08
									ATF6	1.718	5.68e-05
									CAMK4	1.709	1.04e-05
									APOE	-1.708	4.64e-12
									NPPB	-1.706	5.73e-05
									HMGA1	1.698	3.83e-07
									ITGA5	1.698	7.62e-06
									P2RY2	1.698	1.06e-05
									ROCK2	1.698	9.05e-05
									BCL6	-1.69	7.22e-07
									H1-2	1.686	0.000287
									MDM2	-1.684	3.63e-09
									HRAS	1.68	1.33e-22
									RBM5	-1.673	0.00034
									CDKN2A	1.668	9.27e-08
									ACE2	-1.664	8.1e-05
									GJA1	-1.664	9.55e-05
									SFRP1	-1.664	0.000148
									ETS2	1.664	0.00406
									ATF3	1.655	4.01e-07
									NR4A2	1.655	0.0151
									MYCN	-1.649	8.52e-07
									DNMT3B	-1.648	5.04e-06
									FMR1	-1.643	0.0384
									LINC00963	1.639	6.02e-07
									NME1	-1.634	0.00034
									DSCAM	-1.633	0.0151
									SYK	-1.63	3.15e-05
									NOTCH4	1.622	0.000222
									Notch	1.617	0.00118
									SHH	1.616	0.000225
									TXNIP	1.615	0.00123
									USF2	1.607	0.00353
									E2F3	1.6	0.00148
									DACH1	-1.588	1.87e-06
									SHC1	1.588	0.000146
									RASSF1	1.581	6.34e-12
									NEDD9	1.58	2.36e-06
									NDRG1	-1.572	3.28e-06
									PLAUR	1.564	1.53e-06
									TINCR	-1.561	8.17e-06
									mir-210	-1.559	0.0159
									HDAC6	1.555	5.51e-06
									TGFB1I1	1.543	0.00147
									MYC	1.528	1.02e-13
									KLF2	-1.519	4.43e-05
									LDB1	1.5	0.000428
									LMO2	1.5	0.000445
									FOSL2	1.498	0.00112
									Creb	1.495	3.58e-05
									KLF5	1.486	0.00851
									Il3	1.478	0.00109
									PI3K (family)	1.476	1.94e-09
									PTTG1	1.473	3.76e-05
									FGF8	1.471	0.0151
									CDK5	-1.467	0.000587
									QKI	1.467	0.00794
									BCL2	-1.465	9.8e-10
									FOXO4	1.464	2.08e-05
									CCND1	1.464	0.00558
									BACH1	-1.462	0.0019
									PTGER2	1.455	0.0226
									LGALS1	1.446	0.0198
									WNT3A	1.441	9.86e-12
									CST5	-1.437	0.00609
									BAP1	-1.432	3.67e-05
									PIK3CA	1.432	0.000161
									ADORA2B	1.432	0.0018
									ITGB1	1.431	1.06e-09
									KLF4	1.422	2.28e-08
									FBXW7	-1.412	0.000788
									EFNA1	-1.408	0.000609
									MAP2K5	1.407	0.00464
									KAT5	1.404	0.00907
									SMURF2	-1.4	2.75e-05
									MED1	1.4	0.00202
									mir-182	-1.4	0.00464
									CALCA	1.4	0.0151
									XDH	-1.394	5.49e-08
									SKIL	-1.393	0.00222
									MYOC	1.387	3.81e-08
									ACOX1	-1.387	1.24e-05
									POSTN	1.387	0.000264
									TCF7L1	-1.387	0.000435
									ITGB2	1.387	0.00427
									LEP	1.386	5.55e-08
									INS	1.376	2.86e-10
									VTN	1.373	9.96e-09
									F2RL1	1.372	6.36e-05
									INHA	-1.367	8.07e-11
									PARP1	-1.365	2.15e-07
									CD24	1.363	1.12e-12
									NOS2	1.362	0.00713
									MAPK1	1.344	5.49e-11
									OGA	-1.342	6.99e-09
									VGLL3	1.342	2.75e-05
									Focal adhesion kinase	1.342	0.000435
									TIMP1	1.342	0.000677
									NEUROG1	-1.342	0.0118
									Nfat (family)	1.342	0.0217
									NFATC3	1.338	7.11e-05
									TNFSF10	1.334	1.58e-06
									PDGFB	1.33	1.92e-07
									FST	-1.325	0.00283
									PPP1R13B	1.321	9.49e-07
									MMP14	-1.303	5.73e-05
									AURKA	-1.303	0.000582
									AGTR1	1.3	2.48e-05

## Sheet: F-J. Canonical Pathways
Ingenuity pathway analysis. A, B Canonical signaling pathways in the top 2000 deregulated genes (by q value) identified by DESeq2 analysis of basal gene expression in CM vs. iPSC or RA vs. iPSCs, respectively. C-E Canonical signaling pathway analysis in the genes upregulated by Nutlin in the indicated lineages. Pathways with z-score >1.3 and <-1.3 are dispalyed.
	A. CM vs. iPSCs				B. RA vs. iPSCs				C. iPSCs-Nutlin vs. iPSCs-DMSO				D. CM-Nutlin vs. CM-DMSO				E. RA-Nutlin vs. CM-DMSO
	Canonical Signaling Pathways	p	z-score		Canonical Signaling Pathways	p	z-score		Canonical Signaling Pathways	p	z-score		Canonical Signaling Pathways	p	z-score		Canonical Signaling Pathways	p	z-score
	Cardiac Hypertrophy Signaling (Enhanced)	6.63	3.347		Wound Healing Signaling Pathway	2.02	3.772		Signaling by Rho Family GTPases	6.17	4.243		Synaptic Long Term Depression	2.82	2.449		p53 Signaling	16.2	2.714
	Senescence Pathway	3.77	3.28		Pulmonary Fibrosis Idiopathic Signaling Pathway	11.5	3.349		Integrin Signaling	5.09	3.873		Synaptogenesis Signaling Pathway	2.41	2.449		Estrogen Receptor Signaling	2.29	2.333
	Calcium Signaling	5.16	3.13		PCP (Planar Cell Polarity) Pathway	3.16	3.051		Cardiac Hypertrophy Signaling (Enhanced)	1.3	3.638		Adrenomedullin signaling pathway	2.76	2.236		Retinoic acid Mediated Apoptosis Signaling	2.88	2
	RANK Signaling in Osteoclasts	0.499	3		IL-4 Signaling	0	2.921		RhoGDI Signaling	3.86	-3.606		Role of NFAT in Cardiac Hypertrophy	1.88	2.236		Necroptosis Signaling Pathway	1.43	2
	AMPK Signaling	4.92	2.985		Pathogen Induced Cytokine Storm Signaling Pathway	0.479	2.828		Tec Kinase Signaling	0.785	3.606		p53 Signaling	13.3	2.121		Leukocyte Extravasation Signaling	1.17	2
	Cardiac Hypertrophy Signaling	5.58	2.874		GP6 Signaling Pathway	4.74	2.6		Leukocyte Extravasation Signaling	3.21	3.464		Retinoic acid Mediated Apoptosis Signaling	3.24	2		HER-2 Signaling in Breast Cancer	1.15	2
	Tumor Microenvironment Pathway	2	2.858		Hepatic Fibrosis Signaling Pathway	10.1	2.582		HIF1Œ± Signaling	4.6	3.357		GP6 Signaling Pathway	2.06	2		Role of NFAT in Cardiac Hypertrophy	1.01	2
	RAN Signaling	4.64	-2.828		Role Of Osteoclasts In Rheumatoid Arthritis Signaling Pathway	4.94	2.534		Death Receptor Signaling	5.39	3.317		Necroptosis Signaling Pathway	1.74	2		Synaptogenesis Signaling Pathway	0.627	2
	Role of NFAT in Cardiac Hypertrophy	7.5	2.795		Apelin Liver Signaling Pathway	1.77	2.449		Actin Cytoskeleton Signaling	2.79	3.317		Endothelin-1 Signaling	1.47	2		CREB Signaling in Neurons	0	2
	Factors Promoting Cardiogenesis in Vertebrates	4.86	2.785		G Protein Signaling Mediated by Tubby	0	-2.449		Tumor Microenvironment Pathway	7.54	3.3		Hepatic Fibrosis Signaling Pathway	1.29	2		Breast Cancer Regulation by Stathmin1	0	2
	NRF2-mediated Oxidative Stress Response	2.25	-2.673		FAK Signaling	0	2.425		Hepatic Fibrosis Signaling Pathway	4.27	3.273		Opioid Signaling Pathway	1	2		Tec Kinase Signaling	0	2
	IL-23 Signaling Pathway	1.12	2.646		NRF2-mediated Oxidative Stress Response	2.4	-2.357		Synaptogenesis Signaling Pathway	0.975	3.162		Cardiac Hypertrophy Signaling (Enhanced)	0.59	2		Cardiac Hypertrophy Signaling (Enhanced)	0	2
	FAT10 Cancer Signaling Pathway	0.971	2.646		Integrin Signaling	3.18	2.353		ILK Signaling	6.87	3.153		CREB Signaling in Neurons	0.273	2		Tumor Microenvironment Pathway	2.5	1.633
	Antiproliferative Role of TOB in T Cell Signaling	0	2.646		HIPPO signaling	0.278	2.236		Estrogen Receptor Signaling	2.77	3.153		Glioblastoma Multiforme Signaling	2.32	1.342		HIF1Œ± Signaling	2.19	1.633
	Estrogen-mediated S-phase Entry	2.42	-2.646		VEGF Signaling	2.33	2.138		Agrin Interactions at Neuromuscular Junction	4.92	3		HIF1Œ± Signaling	1.97	1.342		Myc Mediated Apoptosis Signaling	4.32	1.342
	Spliceosomal Cycle	1.01	-2.646		Role of WNT/GSK-3Œ≤ Signaling in the Pathogenesis of Influenza	1.37	2.121		VEGF Signaling	4.47	3		Senescence Pathway	1.92	1.342		Glioblastoma Multiforme Signaling	2.6	1.342
	Cell Cycle: G2/M DNA Damage Checkpoint Regulation	4.54	2.496		Macrophage Classical Activation Signaling Pathway	0	2.121		Paxillin Signaling	3.44	3						PI3K Signaling in B Lymphocytes	2.24	1.342
	Cyclins and Cell Cycle Regulation	3.39	-2.496		Paxillin Signaling	1.37	2.111		Regulation of Actin-based Motility by Rho	3.21	3						Adrenomedullin signaling pathway	1.67	1.342
	S100 Family Signaling Pathway	1.03	2.458		RAC Signaling	0.903	2.111		RhoA Signaling	3	3						Colorectal Cancer Metastasis Signaling	1.19	1.342
	EGF Signaling	0.523	2.449		Regulation of eIF4 and p70S6K Signaling	0.726	2.111		IL-17 Signaling	1.84	3
	IL-17A Signaling in Airway Cells	0.335	2.449		Neutrophil Extracellular Trap Signaling Pathway	1.92	-2.064		Cardiac Hypertrophy Signaling	1.09	3
	G-Protein Coupled Receptor Signaling	2.06	2.425		Factors Promoting Cardiogenesis in Vertebrates	8.65	2		FcŒ≥ Receptor-mediated Phagocytosis in Macrophages and Monocytes	3.18	2.828
	Kinetochore Metaphase Signaling Pathway	5.13	-2.4		Role Of Osteoblasts In Rheumatoid Arthritis Signaling Pathway	4	-2		Regulation Of The Epithelial Mesenchymal Transition By Growth Factors Pathway	2.21	2.828
	Oxytocin Signaling Pathway	5.77	2.359		IL-15 Production	1.48	2		HMGB1 Signaling	2.14	2.828
	Nitric Oxide Signaling in the Cardiovascular System	3.63	2.357		Coronavirus Replication Pathway	0.317	-2		MSP-RON Signaling In Cancer Cells Pathway	2.13	2.828
	DNA Methylation and Transcriptional Repression Signaling	3.63	-2.357		Cell Cycle: G2/M DNA Damage Checkpoint Regulation	0.247	2		Necroptosis Signaling Pathway	1.82	2.828
	ILK Signaling	3.41	2.353		SPINK1 Pancreatic Cancer Pathway	0	-2		GNRH Signaling	1.41	2.828
	ICOS-ICOSL Signaling in T Helper Cells	0	2.333		ILK Signaling	2.92	1.961		Endothelin-1 Signaling	1.38	2.828
	Pancreatic Adenocarcinoma Signaling	3.32	2.324		Gustation Pathway	2.85	-1.961		Neuroinflammation Signaling Pathway	0.506	2.828
	IL-6 Signaling	0.452	2.309		PAK Signaling	1.97	1.941		CREB Signaling in Neurons	0	2.828
	Leptin Signaling in Obesity	3	2.236		FAT10 Cancer Signaling Pathway	1.38	1.89		Phospholipase C Signaling	0	2.828
	Apelin Muscle Signaling Pathway	2.35	2.236		Ephrin B Signaling	1.25	1.89		IL-8 Signaling	2.87	2.714
	Adrenomedullin signaling pathway	1.97	2.2		GADD45 Signaling	0.71	1.89		Reelin Signaling in Neurons	1.83	2.646
	Glioma Signaling	6.2	2.183		PPARŒ±/RXRŒ± Activation	2.21	-1.886		IL-6 Signaling	1.8	2.646
	Apelin Cardiomyocyte Signaling Pathway	2.62	2.183		Glioblastoma Multiforme Signaling	6.31	1.826		White Adipose Tissue Browning Pathway	1.67	2.646
	Neuropathic Pain Signaling In Dorsal Horn Neurons	2.52	2.183		FcŒ≥ Receptor-mediated Phagocytosis in Macrophages and Monocytes	2.16	1.807		Factors Promoting Cardiogenesis in Vertebrates	1.46	2.646
	Glioblastoma Multiforme Signaling	5.62	2.117		Production of Nitric Oxide and Reactive Oxygen Species in Macrophages	1.79	1.706		Production of Nitric Oxide and Reactive Oxygen Species in Macrophages	1.02	2.646
	Role Of Osteoclasts In Rheumatoid Arthritis Signaling Pathway	0.53	2.117		Regulation Of The Epithelial Mesenchymal Transition In Development Pathway	5.51	1.698		Sirtuin Signaling Pathway	1.43	2.53
	PAK Signaling	3.36	2		Netrin Signaling	4.45	-1.698		Induction of Apoptosis by HIV1	2.69	2.449
	NAD Signaling Pathway	0.788	2		Glioma Signaling	3.51	1.698		Glioma Invasiveness Signaling	2.43	2.449
	Role of JAK2 in Hormone-like Cytokine Signaling	0.411	2		TGF-Œ≤ Signaling	1.73	1.667		Ephrin Receptor Signaling	1.65	2.449
	CD40 Signaling	0	2		ERK5 Signaling	1.18	1.667		Rac Signaling	1.64	2.449
	Sphingosine-1-phosphate Signaling	5.52	1.964		NGF Signaling	0.618	1.667		PAK Signaling	1.47	2.449
	Wound Healing Signaling Pathway	0.319	1.964		IL-13 Signaling Pathway	0	1.667		Cholecystokinin/Gastrin-mediated Signaling	1.46	2.449
	GM-CSF Signaling	2.89	1.941		Phagosome Formation	0.668	1.664		CXCR4 Signaling	1.26	2.449
	Role of PKR in Interferon Induction and Antiviral Response	0.511	1.941		MSP-RON Signaling In Cancer Cells Pathway	4.01	1.633		ERK/MAPK Signaling	0.569	2.449
	IL-17 Signaling	0	1.941		Intrinsic Prothrombin Activation Pathway	0.955	1.633		Dendritic Cell Maturation	0	2.449
	Dendritic Cell Maturation	0	1.941		PFKFB4 Signaling Pathway	0.752	-1.633		Cdc42 Signaling	0	2.449
	Non-Small Cell Lung Cancer Signaling	4.27	1.897		MYC Mediated Apoptosis Signaling	0.697	-1.633		NAD Signaling Pathway	2.42	2.333
	WNT/Ca+ pathway	1.41	1.897		ATM Signaling	0.267	1.633		HOTAIR Regulatory Pathway	3.88	2.309
	EIF2 Signaling	0.53	1.897		Dendritic Cell Maturation	0	1.604		Colorectal Cancer Metastasis Signaling	2.89	2.309
	IL-13 Signaling Pathway	0.331	1.897		Epithelial Adherens Junction Signaling	1.91	1.528		Inhibition of Angiogenesis by TSP1	4.25	2.236
	White Adipose Tissue Browning Pathway	5.3	1.89		Oxytocin In Brain Signaling Pathway	5.2	-1.521		Retinoic acid Mediated Apoptosis Signaling	2.13	2.236
	HIF1Œ± Signaling	2.84	1.89		Role of JAK2 in Hormone-like Cytokine Signaling	2.51	1.508		NGF Signaling	1.98	2.236
	Coronavirus Replication Pathway	1.16	-1.89		IL-6 Signaling	0.491	1.508		Hypoxia Signaling in the Cardiovascular System	1.76	2.236
	Cell Cycle Control of Chromosomal Replication	0.783	-1.89		Necroptosis Signaling Pathway	0.764	-1.5		Role of MAPK Signaling in Inhibiting the Pathogenesis of Influenza	1.71	2.236
	Neuroinflammation Signaling Pathway	0	1.886		p70S6K Signaling	0	1.46		Apoptosis Signaling	1.71	2.236
	Dopamine-DARPP32 Feedback in cAMP Signaling	2.97	1.877		Cardiac Œ≤-adrenergic Signaling	5.78	1.414		Role of MAPK Signaling in Promoting the Pathogenesis of Influenza	1.1	2.236
	B Cell Receptor Signaling	0	1.877		Ephrin Receptor Signaling	3.55	1.414		p38 MAPK Signaling	1.03	2.236
	Aldosterone Signaling in Epithelial Cells	3.53	1.807		IL-2 Signaling	1.27	1.414		Thrombin Signaling	0.86	2.236
	ERK5 Signaling	3.12	1.807		PI3K/AKT Signaling	0.951	1.387		Role of NFAT in Cardiac Hypertrophy	0.788	2.236
	Sperm Motility	5.38	1.789		GŒ±12/13 Signaling	0.775	1.387		Xenobiotic Metabolism General Signaling Pathway	0.777	2.236
	Integrin Signaling	4.38	1.768		Actin Cytoskeleton Signaling	0.533	1.387		Role of NFAT in Regulation of the Immune Response	0	2.236
	CLEAR Signaling Pathway	1.42	1.768		Cardiac Hypertrophy Signaling (Enhanced)	8.02	1.344		Insulin Secretion Signaling Pathway	0	2.236
	Synaptogenesis Signaling Pathway	3.28	1.761		Human Embryonic Stem Cell Pluripotency	9.87	1.342		p53 Signaling	14.1	2.138
	FAK Signaling	0	1.753		Nitric Oxide Signaling in the Cardiovascular System	6.8	1.342		Adrenomedullin signaling pathway	1.68	2.121
	CNTF Signaling	2.75	1.732		Angiopoietin Signaling	0.599	1.342		14-3-3-mediated Signaling	2.35	2
	Role Of Chondrocytes In Rheumatoid Arthritis Signaling Pathway	0.324	1.732		Type I Diabetes Mellitus Signaling	0	1.342		Regulation of Cellular Mechanics by Calpain Protease	2.02	2
	HOTAIR Regulatory Pathway	2.2	-1.706		Adrenomedullin signaling pathway	4.02	1.3		Lymphotoxin Œ≤ Receptor Signaling	1.59	2
	Aryl Hydrocarbon Receptor Signaling	2.65	-1.698						Calcium Signaling	1.48	2
	Insulin Secretion Signaling Pathway	4.41	1.667						Unfolded protein response	1.44	2
	GADD45 Signaling	1.29	1.667						Ovarian Cancer Signaling	1.37	2
	PCP (Planar Cell Polarity) Pathway	1.29	1.667						Neurotrophin/TRK Signaling	1.16	2
	SPINK1 General Cancer Pathway	0.983	1.667						Estrogen-Dependent Breast Cancer Signaling	1.11	2
	GDNF Family Ligand-Receptor Interactions	0.793	1.667						Actin Nucleation by ARP-WASP Complex	0.917	2
	NUR77 Signaling in T Lymphocytes	0	1.667						ErbB Signaling	0.903	2
	Mitotic Roles of Polo-Like Kinase	2.6	-1.667						Role of PKR in Interferon Induction and Antiviral Response	0.842	2
	Cardiomyocyte Differentiation via BMP Receptors	2.32	1.633						Apelin Endothelial Signaling Pathway	0.812	2
	IL-10 Signaling	0	1.633						IL-15 Production	0.618	2
	Induction of Apoptosis by HIV1	0.364	-1.633						GP6 Signaling Pathway	0.587	2
	Relaxin Signaling	2.8	1.604						G Beta Gamma Signaling	0.572	2
	Inhibition of ARE-Mediated mRNA Degradation Pathway	0.785	1.604						Synaptic Long Term Depression	0.253	2
	Macrophage Alternative Activation Signaling Pathway	0	1.604						PKCŒ∏ Signaling in T Lymphocytes	0	2
	PKCŒ∏ Signaling in T Lymphocytes	0	1.604						NF-Œ∫B Signaling	0	2
	SNARE Signaling Pathway	4.49	1.569						Myc Mediated Apoptosis Signaling	4.19	1.89
	Huntington's Disease Signaling	1.87	1.528						ERK5 Signaling	3.19	1.89
	MicroRNA Biogenesis Signaling Pathway	5.6	-1.521						Glioblastoma Multiforme Signaling	2.07	1.89
	Netrin Signaling	1.53	1.508						HGF Signaling	1.73	1.89
	IGF-1 Signaling	1.36	1.508						Xenobiotic Metabolism PXR Signaling Pathway	1.01	1.89
	FLT3 Signaling in Hematopoietic Progenitor Cells	1.18	1.508						HER-2 Signaling in Breast Cancer	1.72	1.667
	HMGB1 Signaling	0.312	1.508						Systemic Lupus Erythematosus In B Cell Signaling Pathway	0.943	1.667
	Role of NANOG in Mammalian Embryonic Stem Cell Pluripotency	4.75	1.5						NRF2-mediated Oxidative Stress Response	3.42	1.633
	PDGF Signaling	2.81	1.5						Pancreatic Adenocarcinoma Signaling	2.37	1.633
	GŒ±12/13 Signaling	1.14	1.5						STAT3 Pathway	2.19	1.633
	PI3K Signaling in B Lymphocytes	0	1.5						Amyotrophic Lateral Sclerosis Signaling	2.04	1.633
	Regulation Of The Epithelial Mesenchymal Transition By Growth Factors Pathway	5.76	1.461						Acute Phase Response Signaling	1.07	1.633
	Colorectal Cancer Metastasis Signaling	4.79	1.414						GŒ±q Signaling	0.873	1.633
	GŒ±q Signaling	2.27	1.414						B Cell Receptor Signaling	0.69	1.633
	Cancer Drug Resistance By Drug Efflux	1.02	1.414						Coronavirus Pathogenesis Pathway	1.63	1.414
	IL-2 Signaling	0.896	1.414						Cell Cycle: G1/S Checkpoint Regulation	2.59	-1.342
	Th1 Pathway	0	1.414						mTOR Signaling	1.16	1.342
	CSDE1 Signaling Pathway	1.46	-1.414						PI3K Signaling in B Lymphocytes	1.14	1.342
	Angiopoietin Signaling	1.38	-1.414						Xenobiotic Metabolism CAR Signaling Pathway	0.469	1.342
	CREB Signaling in Neurons	2.57	1.408						Natural Killer Cell Signaling	0.42	1.342
	Cell Cycle: G1/S Checkpoint Regulation	3.53	1.387						Type I Diabetes Mellitus Signaling	0	1.342
	Death Receptor Signaling	1.34	-1.387						T Cell Receptor Signaling	0	1.342
	Thrombin Signaling	6.99	1.347
	GPCR-Mediated Nutrient Sensing in Enteroendocrine Cells	3.74	1.342
	Synaptic Long Term Potentiation	2.67	1.342
	Necroptosis Signaling Pathway	1.56	1.342
	Production of Nitric Oxide and Reactive Oxygen Species in Macrophages	1.44	1.342
	Interferon Signaling	0.788	1.342
	Lymphotoxin Œ≤ Receptor Signaling	0.545	1.342
	Apelin Pancreas Signaling Pathway	0.5	1.342
	Role of WNT/GSK-3Œ≤ Signaling in the Pathogenesis of Influenza	0.35	1.342
	Role of PI3K/AKT Signaling in the Pathogenesis of Influenza	0.35	1.342
	Granzyme A Signaling	0	1.342
	Th17 Activation Pathway	0	1.342
	Role of p14/p19ARF in Tumor Suppression	2.06	-1.342
	Type I Diabetes Mellitus Signaling	0	-1.342
	Hepatic Fibrosis Signaling Pathway	3.47	1.313
	Dilated Cardiomyopathy Signaling Pathway	10.4	-1.3
