# Supplementary material for: Cell differentiation modifies the p53 transcriptional program through a combination of gene silencing and constitutive transactivation
Source: Cell Death Differ. 2023 Jan 21;30(4):952–65. doi: 10.1038/s41418-023-01113-4 (PMC10070495; doi:10.1038/s41418-023-01113-4)
Supplement: Supplementary file 9 — Supplemental File 5 [file 41418_2023_1113_MOESM9_ESM.xlsx]

## Sheet: 5d-RAI_GSK
Gene_name	chr	Geneid	baseMean	baseMean_5d-RAI_DMSO	baseMean_5d-RAI_DMSO_GSK	FoldChange	log2FoldChange	FoldChange_adj	log2FoldChange_adj	pvalue	padj	start	end	gene_type	hgnc_id
LBX2-AS1	chr2	ENSG00000257702.3	81.9221	15.1688	61.7688	4.03116	2.01119	3.58193	1.84074	4.38227e-07	5.16321e-05	74502595	74504678	lncRNA	HGNC:25136
FBXL16	chr16	ENSG00000127585.12	167.994	61.7286	224.447	3.65555	1.87009	3.31353	1.72837	1.04388e-07	1.60663e-05	692498	705808	protein_coding	HGNC:14150
CGA	chr6	ENSG00000135346.8	38.1933	27.7408	109.016	3.94122	1.97864	3.14833	1.65458	0.000166831	0.00666871	87085498	87095406	protein_coding	HGNC:1885
ZNF469	chr16	ENSG00000225614.3	109.709	18.9088	67.1399	3.57742	1.83892	3.10095	1.63271	7.6989e-06	0.000581982	88382989	88440757	protein_coding	HGNC:23216
S100A14	chr1	ENSG00000189334.9	373.489	80.6793	243.265	2.99989	1.58491	2.87011	1.52111	8.0366e-13	5.08508e-10	153614255	153616986	protein_coding	HGNC:18901
ST8SIA3	chr18	ENSG00000177511.6	116.587	47.5957	157.347	3.31614	1.7295	2.85503	1.51351	2.12488e-05	0.00132005	57352557	57371731	protein_coding	HGNC:14269
SEPTIN4	chr17	ENSG00000108387.15	42.49	13.6674	46.7519	3.38191	1.75784	2.82294	1.4972	8.69874e-05	0.00410523	58520250	58544368	protein_coding	HGNC:9165
MAT1A	chr10	ENSG00000151224.13	55.3702	13.4644	49.4352	3.54802	1.82701	2.74208	1.45527	0.000488367	0.0149807	80271820	80289658	protein_coding	HGNC:6903
PID1	chr2	ENSG00000153823.18	98.6068	9.36631	30.0908	3.12983	1.64608	2.59765	1.37721	0.000114146	0.00497226	228850526	229271285	protein_coding	HGNC:26084
LINC02846	chr9	ENSG00000260193.1	39.706	9.67078	32.2699	3.3268	1.73414	2.57882	1.36671	0.000614272	0.0177267	136107808	136109424	lncRNA	HGNC:54381
RASD2	chr22	ENSG00000100302.7	49.1061	24.0276	81.1133	3.6382	1.86323	2.53766	1.3435	0.00169992	0.0358093	35540831	35553999	protein_coding	HGNC:18229
CD70	chr19	ENSG00000125726.11	218.458	157.508	459.592	3.00788	1.58875	2.52661	1.3372	0.000122218	0.00521994	6583183	6604103	protein_coding	HGNC:11937
ECEL1P1	chr2	ENSG00000204121.2	97.4449	105.307	348.375	3.28995	1.71806	2.48338	1.31231	0.00097977	0.0243766	232415818	232419816	unprocessed_pseudogene	HGNC:14017
DIRAS1	chr19	ENSG00000176490.5	325.868	109.927	299.764	2.72867	1.4482	2.46835	1.30355	2.69833e-06	0.000244833	2714567	2721372	protein_coding	HGNC:19127
RAI2	chrX	ENSG00000131831.18	44.1035	20.437	60.6552	2.96165	1.5664	2.44197	1.28805	0.000243731	0.00901279	17800049	17861337	protein_coding	HGNC:9835
LCMT1-AS2	chr16	ENSG00000260034.1	1209.61	315.691	782.366	2.47508	1.30748	2.42188	1.27613	8.68267e-20	2.47224e-16	25140577	25149032	lncRNA	HGNC:51178
AL138720.1	chr6	ENSG00000234261.4	64.101	23.3172	88.694	3.72529	1.89735	2.38849	1.2561	0.0026377	0.0489278	14661829	15090170	lncRNA	#N/A
LINC00842	chr10	ENSG00000285294.1	52.2959	20.2877	72.5416	3.32331	1.73262	2.38807	1.25585	0.00149834	0.0328704	46398362	46453306	lncRNA	HGNC:44989
NEFL	chr8	ENSG00000277586.2	693.829	348.377	966.243	2.79867	1.48474	2.36306	1.24066	0.000148155	0.00608431	24950955	24957110	protein_coding	HGNC:7739
DRD4	chr11	ENSG00000069696.7	65.3741	68.9041	182.457	2.7453	1.45696	2.34528	1.22976	0.00014947	0.00612362	637269	640706	protein_coding	HGNC:3025
PADI3	chr1	ENSG00000142619.4	24.2917	10.3871	52.1449	4.78935	2.25983	2.34026	1.22667	0.0039601	0.0641273	17249098	17284233	protein_coding	HGNC:18337
CRIP1	chr14	ENSG00000213145.10	30.3698	27.693	82.1568	3.05974	1.61341	2.24378	1.16593	0.00181861	0.037614	105486317	105488947	protein_coding	HGNC:2360
PSMB8	chr6	ENSG00000204264.11	122.894	43.1662	108.525	2.4874	1.31464	2.22985	1.15695	1.60653e-05	0.00104755	32840717	32844679	protein_coding	HGNC:9545
CCDC69	chr5	ENSG00000198624.13	397.52	377.628	909.516	2.41903	1.27443	2.22571	1.15426	1.73899e-06	0.00017074	151181052	151224093	protein_coding	HGNC:24487
ECEL1P2	chr2	ENSG00000244280.1	290.393	223.323	532.598	2.41934	1.27462	2.22452	1.1535	1.91186e-06	0.000184532	232385750	232387457	transcribed_unprocessed_pseudogene	HGNC:14019
ACOXL	chr2	ENSG00000153093.18	160.845	37.898	92.9163	2.43815	1.28578	2.18594	1.12825	2.11065e-05	0.001316	110732573	111118222	protein_coding	HGNC:25621
PKP1	chr1	ENSG00000081277.12	152.748	232.886	554.42	2.38453	1.25371	2.16219	1.11249	1.16186e-05	0.000810173	201283452	201332993	protein_coding	HGNC:9023
CAVIN1	chr17	ENSG00000177469.13	3274.97	1064.13	3030.75	2.85283	1.51239	2.16004	1.11106	0.00146345	0.0323737	42402449	42423256	protein_coding	HGNC:9688
MARCHF3	chr5	ENSG00000173926.6	143.766	83.4312	202.56	2.39037	1.25723	2.152	1.10568	1.74654e-05	0.00112596	126867714	127030558	protein_coding	HGNC:28728
ITIH5	chr10	ENSG00000123243.15	375.963	300.791	683.43	2.27535	1.18609	2.14449	1.10063	9.47364e-08	1.48484e-05	7559270	7666998	protein_coding	HGNC:21449
AQP3	chr9	ENSG00000165272.16	38.525	31.9136	87.5278	2.74744	1.45809	2.12954	1.09054	0.00134424	0.0303769	33441156	33447596	protein_coding	HGNC:636
TUBB4A	chr19	ENSG00000104833.12	320.57	301.384	657.079	2.24796	1.16862	2.10149	1.07141	4.99165e-07	5.68516e-05	6494319	6502848	protein_coding	HGNC:20774
SOX10	chr22	ENSG00000100146.18	75.4983	49.9358	120.784	2.416	1.27262	2.09007	1.06355	0.000168585	0.00669791	37970686	37987422	protein_coding	HGNC:11190
VTCN1	chr1	ENSG00000134258.17	856.552	1148.26	2523.31	2.18958	1.13065	2.08653	1.06111	7.9012e-09	1.73057e-06	117143587	117210960	protein_coding	HGNC:28873
AC005944.1	chr19	ENSG00000267469.1	195.247	82.5447	187.512	2.30661	1.20578	2.0665	1.04719	3.21482e-05	0.00185547	3052910	3053724	lncRNA	#N/A
RIPPLY3	chr21	ENSG00000183145.9	96.2494	78.2528	175.63	2.27491	1.18581	2.05749	1.04089	1.98542e-05	0.00124245	37006150	37019662	protein_coding	HGNC:3047
RAB3IL1	chr11	ENSG00000167994.13	231.043	95.7793	214.779	2.24544	1.167	2.0544	1.03872	5.85448e-06	0.000465199	61897301	61920269	protein_coding	HGNC:9780
GDPD2	chrX	ENSG00000130055.13	274.656	55.1561	131.013	2.37591	1.24848	2.04263	1.03043	0.000248475	0.00911888	70423031	70433390	protein_coding	HGNC:25974
RTN4RL2	chr11	ENSG00000186907.8	261.127	159.036	351.141	2.27979	1.1889	2.04035	1.02882	4.32499e-05	0.00238131	57460528	57477534	protein_coding	HGNC:23053
UPK2	chr11	ENSG00000110375.3	345.609	552.096	1128.84	2.10549	1.07416	2.03496	1.025	3.67853e-11	1.5711e-08	118925164	118958559	protein_coding	HGNC:12579
CRMP1	chr4	ENSG00000072832.15	2136.64	659.363	1529.87	2.32552	1.21756	2.0239	1.01714	0.000160531	0.00646817	5748084	5893086	protein_coding	HGNC:2365
SNTG2	chr2	ENSG00000172554.12	67.9021	20.8698	55.3675	2.62827	1.39411	2.01679	1.01206	0.00179306	0.0372208	950849	1367613	protein_coding	HGNC:13741
LPAR3	chr1	ENSG00000171517.6	312.275	185.723	411.941	2.19711	1.13561	2.00903	1.0065	1.28015e-05	0.000874803	84811602	84893206	protein_coding	HGNC:14298
PDE3A	chr12	ENSG00000172572.6	695.423	412.291	858.525	2.08791	1.06206	1.97351	0.980764	2.04952e-07	2.73547e-05	20369245	20684381	protein_coding	HGNC:8778
ESPNL	chr2	ENSG00000144488.15	30.2128	13.8972	39.7499	2.87063	1.52137	1.96668	0.975762	0.0038115	0.0623713	238100340	238133287	protein_coding	HGNC:27937
LRRC32	chr11	ENSG00000137507.11	297.06	259.839	537.606	2.06824	1.04841	1.96602	0.975277	7.17138e-08	1.14501e-05	76657524	76670747	protein_coding	HGNC:4161
TNFSF9	chr19	ENSG00000125657.5	427.847	227.475	507.607	2.21334	1.14623	1.95128	0.964418	0.000140049	0.00582141	6531026	6535924	protein_coding	HGNC:11939
ADAMTS12	chr5	ENSG00000151388.11	600.262	561.486	1139.38	2.02491	1.01786	1.93903	0.955337	6.02349e-09	1.40966e-06	33523535	33892019	protein_coding	HGNC:14605
LINC02609	chr1	ENSG00000233593.10	52.824	56.0486	141.777	2.536	1.34256	1.92862	0.947568	0.00227853	0.0438393	90769086	90851658	lncRNA	HGNC:27140
AC092919.3	chr3	ENSG00000279673.1	65.132	37.1339	88.0627	2.36112	1.23947	1.92506	0.9449	0.00109059	0.0261681	171460612	171462256	TEC	#N/A
MMP24	chr20	ENSG00000125966.10	885.307	304.223	765.578	2.52055	1.33374	1.92063	0.941576	0.00211675	0.0417581	35226690	35276998	protein_coding	HGNC:7172
AP002954.2	chr11	ENSG00000287238.1	130.955	77.7781	174.442	2.23454	1.15998	1.9202	0.941258	0.000376559	0.0124432	118721104	118729412	lncRNA	#N/A
NACAD	chr7	ENSG00000136274.9	125.252	52.8638	115.453	2.20147	1.13847	1.91982	0.940972	0.000235831	0.00877763	45080437	45088969	protein_coding	HGNC:22196
INSYN1	chr15	ENSG00000205363.5	202.566	179.724	384.073	2.12833	1.08972	1.91954	0.940763	5.06401e-05	0.00264567	73735431	73752747	protein_coding	HGNC:33753
CALB2	chr16	ENSG00000172137.19	121.23	114.805	243.783	2.12372	1.0866	1.91935	0.940618	4.81143e-05	0.0025607	71358713	71390436	protein_coding	HGNC:1435
ASS1	chr9	ENSG00000130707.18	1932.78	401.384	893.973	2.22732	1.15531	1.91501	0.93735	0.00036506	0.0121573	130444961	130501274	protein_coding	HGNC:758
PAPLN	chr14	ENSG00000100767.16	112.909	21.7622	54.245	2.45494	1.29569	1.9019	0.927442	0.00207301	0.0412286	73237497	73274640	protein_coding	HGNC:19262
KLHL4	chrX	ENSG00000102271.14	563.29	125.422	268.577	2.12896	1.09015	1.89812	0.924575	0.00010229	0.00459873	87517409	87670050	protein_coding	HGNC:6355
FEZ1	chr11	ENSG00000149557.14	409.801	110.253	220.755	2.00289	1.00208	1.89177	0.91974	3.33356e-07	4.06789e-05	125442881	125592568	protein_coding	HGNC:3659
FUT8-AS1	chr14	ENSG00000276116.2	325.249	420.935	853.469	2.03724	1.02662	1.88203	0.912292	6.92956e-06	0.000533264	65411170	65412690	lncRNA	HGNC:44294
KNDC1	chr10	ENSG00000171798.18	330.852	162.851	345.884	2.12253	1.08578	1.86948	0.902638	0.000197982	0.00758368	133160219	133226412	protein_coding	HGNC:29374
CACNA1H	chr16	ENSG00000196557.13	522.702	308.775	664.524	2.12953	1.09053	1.86874	0.902065	0.000226238	0.0084946	1153106	1221771	protein_coding	HGNC:1395
HRK	chr12	ENSG00000135116.9	761.391	346.697	697.995	2.00904	1.0065	1.86463	0.898891	6.88597e-06	0.000532308	116856144	116881441	protein_coding	HGNC:5185
COL1A1	chr17	ENSG00000108821.13	20099.9	11139.5	26626	2.41786	1.27373	1.86164	0.896576	0.00229754	0.0440528	50183289	50201632	protein_coding	HGNC:2197
CACNG4	chr17	ENSG00000075461.6	1443.21	448.998	852.119	1.89598	0.922944	1.85957	0.894972	1.96809e-07	2.70713e-05	66964707	67033398	protein_coding	HGNC:1408
INSYN1-AS1	chr15	ENSG00000260469.3	31.9011	27.3885	76.8471	2.92068	1.5463	1.85129	0.888532	0.00486644	0.0728006	73752317	73770613	lncRNA	HGNC:51422
CYP2S1	chr19	ENSG00000167600.14	4457.8	2246.65	4329.52	1.97521	0.982005	1.84852	0.886371	2.70858e-06	0.000244833	41193210	41207539	protein_coding	HGNC:15654
KIAA0040	chr1	ENSG00000235750.10	486.456	144.823	288.408	1.97973	0.985301	1.84608	0.884466	4.4362e-06	0.00037334	175156986	175192999	protein_coding	HGNC:28950
GNAO1	chr16	ENSG00000087258.15	1086.51	680.06	1309.72	1.93991	0.95599	1.84443	0.883176	3.69902e-07	4.41917e-05	56191489	56357444	protein_coding	HGNC:4389
HSPB8	chr12	ENSG00000152137.6	2500.27	988.484	1873.82	1.89623	0.923135	1.83489	0.875696	3.25292e-10	1.08966e-07	119178642	119221131	protein_coding	HGNC:30171
ANKRD53	chr2	ENSG00000144031.12	66.4949	20.3623	47.2518	2.28842	1.19435	1.82206	0.865569	0.00200584	0.0402676	70978380	70985499	protein_coding	HGNC:25691
TP53I11	chr11	ENSG00000175274.18	1383.43	1235.03	2332.43	1.92429	0.944325	1.81137	0.857083	2.05676e-06	0.000197403	44885903	44951306	protein_coding	HGNC:16842
KCNC4	chr1	ENSG00000116396.14	363.409	270.495	508.584	1.8797	0.910504	1.80962	0.855685	3.12826e-08	6.07308e-06	110211343	110283100	protein_coding	HGNC:6236
DCX	chrX	ENSG00000077279.18	102.061	129.52	265.837	2.04969	1.03541	1.80709	0.853668	0.000316101	0.0108439	111293779	111412429	protein_coding	HGNC:2714
SFXN3	chr10	ENSG00000107819.13	137.165	155.631	320.161	2.05811	1.04132	1.80626	0.853002	0.000342137	0.0116204	101031234	101041244	protein_coding	HGNC:16087
MLXIPL	chr7	ENSG00000009950.16	110.304	76.2289	154.093	2.01104	1.00795	1.79111	0.840851	0.000196922	0.00756003	73593194	73624543	protein_coding	HGNC:12744
REEP6	chr19	ENSG00000115255.11	121.066	104.605	209.917	2.01959	1.01406	1.78989	0.839874	0.000250871	0.00911888	1491166	1497927	protein_coding	HGNC:30078
MYLK3	chr16	ENSG00000140795.13	616.399	711.751	1362.81	1.91708	0.938909	1.78919	0.839309	1.09306e-05	0.000778078	46702282	46790407	protein_coding	HGNC:29826
ARRDC4	chr15	ENSG00000140450.9	464.121	246.634	498.991	2.0035	1.00252	1.78568	0.836474	0.00018704	0.0072954	97960703	97973833	protein_coding	HGNC:28087
AFAP1L2	chr10	ENSG00000169129.15	1046.57	734.779	1331.02	1.81182	0.85744	1.78146	0.833062	2.58372e-15	3.15288e-12	114294824	114404756	protein_coding	HGNC:25901
C1QTNF12	chr1	ENSG00000184163.3	27.3176	15.5001	40.8065	2.60675	1.38225	1.78135	0.832969	0.00479988	0.0723114	1242446	1246722	protein_coding	HGNC:32308
TFCP2L1	chr2	ENSG00000115112.8	679.772	197.489	404.273	2.02572	1.01843	1.77153	0.824998	0.000400145	0.0131211	121216587	121285202	protein_coding	HGNC:17925
UPP1	chr7	ENSG00000183696.14	2628.33	426.212	804.565	1.8836	0.91349	1.76373	0.818627	5.26057e-06	0.000425931	48088628	48108736	protein_coding	HGNC:12576
KCNK12	chr2	ENSG00000184261.5	602.527	627.558	1155.97	1.84465	0.883348	1.76112	0.816496	1.04296e-07	1.60663e-05	47509290	47570985	protein_coding	HGNC:6274
KIF5A	chr12	ENSG00000155980.12	618.213	239.208	469.944	1.96061	0.971306	1.75347	0.810209	0.000189963	0.00739255	57550044	57586633	protein_coding	HGNC:6323
SLC45A1	chr1	ENSG00000162426.14	66.5638	43.4229	92.2762	2.11331	1.07951	1.74882	0.806383	0.00151818	0.0331202	8317826	8344167	protein_coding	HGNC:17939
TCF15	chr20	ENSG00000125878.6	103.364	31.2778	67.1881	2.13179	1.09207	1.74708	0.804943	0.00178433	0.0370846	603797	610398	protein_coding	HGNC:11627
AC009133.3	chr16	ENSG00000260719.1	139.765	61.7974	123.402	1.97967	0.985262	1.74678	0.804702	0.000426971	0.0136666	29745247	29748299	lncRNA	#N/A
TRIM45	chr1	ENSG00000134253.10	922.195	919.834	1645.8	1.78796	0.838313	1.74438	0.802713	7.41688e-12	3.95969e-09	117111060	117122587	protein_coding	HGNC:19018
TNFRSF10A	chr8	ENSG00000104689.10	405.002	89.9919	177.835	1.97288	0.980301	1.74403	0.802425	0.00028345	0.0100573	23190452	23225102	protein_coding	HGNC:11904
GNG4	chr1	ENSG00000168243.11	594.492	276.608	501.517	1.81455	0.859616	1.73756	0.797062	5.21913e-08	9.00643e-06	235547685	235650754	protein_coding	HGNC:4407
TTYH2	chr17	ENSG00000141540.11	81.8146	47.1629	103.154	2.16373	1.11352	1.73727	0.796819	0.00215659	0.0422513	74213571	74262020	protein_coding	HGNC:13877
TDRD7	chr9	ENSG00000196116.8	292.194	147.921	270.098	1.81725	0.861755	1.73006	0.790822	2.75383e-06	0.000247613	97412096	97496125	protein_coding	HGNC:30831
STX1B	chr16	ENSG00000099365.11	127.918	73.5843	155.203	2.12296	1.08608	1.72847	0.789498	0.00210636	0.0416494	30989256	31010638	protein_coding	HGNC:18539
RARRES2	chr7	ENSG00000106538.10	2611.96	2181.96	3983.94	1.85999	0.895293	1.72767	0.788828	1.95299e-05	0.00122665	150338317	150341662	protein_coding	HGNC:9868
STEAP3	chr2	ENSG00000115107.20	453.548	280.425	578.951	2.07929	1.05609	1.72248	0.784484	0.00149883	0.0328704	119223831	119265652	protein_coding	HGNC:24592
SCN4A	chr17	ENSG00000007314.12	367.855	101.453	191.252	1.8785	0.909579	1.72045	0.782788	5.36985e-05	0.00277156	63938554	63972918	protein_coding	HGNC:10591
RBM38	chr20	ENSG00000132819.17	2453.35	1845.74	3265.4	1.7778	0.830093	1.72037	0.782717	2.66425e-09	6.41072e-07	57391396	57409333	protein_coding	HGNC:15818
TGFB1I1	chr16	ENSG00000140682.19	145.858	20.7951	47.8437	2.25809	1.1751	1.71988	0.782308	0.00338253	0.0574424	31471585	31477960	protein_coding	HGNC:11767
PCSK9	chr1	ENSG00000169174.11	1302.27	743.879	1366.92	1.83205	0.873461	1.71515	0.778338	9.43455e-06	0.000688803	55039447	55064852	protein_coding	HGNC:20001
AC009271.2	chr18	ENSG00000287248.1	37.143	27.2333	65.5001	2.39839	1.26207	1.71315	0.776649	0.00466928	0.0705929	56026388	56029186	lncRNA	#N/A
SLC15A3	chr11	ENSG00000110446.11	326.978	239.262	484.435	2.10227	1.07195	1.71008	0.77406	0.00210404	0.0416494	60937084	60952530	protein_coding	HGNC:18068
PLAAT5	chr11	ENSG00000168004.9	279.995	318.696	699.569	2.22068	1.151	1.70966	0.773713	0.00316946	0.0548603	63461404	63491194	protein_coding	HGNC:24978
AC040970.1	chr8	ENSG00000253210.2	37.061	28.2482	62.8387	2.25832	1.17525	1.70571	0.77037	0.00370805	0.0611471	141124717	141130064	lncRNA	#N/A
ADGRA2	chr8	ENSG00000020181.18	334.455	219.204	423.442	1.92632	0.945848	1.70069	0.766119	0.000408677	0.0132923	37784191	37844896	protein_coding	HGNC:17849
PALM3	chr19	ENSG00000187867.10	677.94	414.625	819.029	1.98414	0.988516	1.69913	0.764793	0.00100392	0.024749	14053363	14062076	protein_coding	HGNC:33274
ONECUT2	chr18	ENSG00000119547.6	99.34	70.9875	160.486	2.2382	1.16234	1.69825	0.764052	0.00358306	0.0597803	57435374	57491298	protein_coding	HGNC:8139
CEBPA	chr19	ENSG00000245848.3	280.404	327.114	602.286	1.84016	0.879832	1.6972	0.763153	4.56061e-05	0.00245011	33299934	33302534	protein_coding	HGNC:1833
PARVB	chr22	ENSG00000188677.14	207.065	104.179	212.71	2.04706	1.03356	1.69668	0.762715	0.00165086	0.0351223	43999211	44172949	protein_coding	HGNC:14653
NDRG1	chr8	ENSG00000104419.15	536.314	298.215	547.861	1.82947	0.871424	1.69653	0.76259	3.53215e-05	0.00201144	133237171	133302022	protein_coding	HGNC:7679
TGFA	chr2	ENSG00000163235.16	126.43	46.8852	101.571	2.0764	1.05409	1.68964	0.756712	0.00217998	0.0426119	70447284	70554193	protein_coding	HGNC:11765
FABP3	chr1	ENSG00000121769.8	272.782	84.067	170.903	2.03895	1.02783	1.68897	0.756142	0.00169007	0.03569	31365253	31376850	protein_coding	HGNC:3557
PIK3R5	chr17	ENSG00000141506.13	49.7034	22.8576	58.5594	2.58001	1.36738	1.68822	0.755506	0.0055912	0.0796167	8878911	8965712	protein_coding	HGNC:30035
STAC	chr3	ENSG00000144681.10	337.151	84.8311	171.842	2.01176	1.00846	1.68713	0.754574	0.00147611	0.0325811	36380344	36548007	protein_coding	HGNC:11353
TAP1	chr6	ENSG00000168394.11	446.008	141.996	260.461	1.82477	0.867718	1.68434	0.752183	5.86571e-05	0.00294735	32845209	32853978	protein_coding	HGNC:43
ATAD3C	chr1	ENSG00000215915.10	128.664	114.554	226.008	1.97025	0.978375	1.6827	0.750778	0.00106278	0.0257539	1449689	1470163	protein_coding	HGNC:32151
FHL1	chrX	ENSG00000022267.19	487.744	287.953	538.623	1.87858	0.90964	1.68188	0.750072	0.00027507	0.00979021	136146702	136211359	protein_coding	HGNC:3702
TFPI2	chr7	ENSG00000105825.14	856.038	217.488	478.476	2.18104	1.12502	1.68105	0.74936	0.0032966	0.0563191	93885396	93890753	protein_coding	HGNC:11761
S100A10	chr1	ENSG00000197747.9	3595.07	982.163	1825.72	1.85983	0.895169	1.67936	0.747914	0.000193459	0.00746382	151982915	151993859	protein_coding	HGNC:10487
LMNA	chr1	ENSG00000160789.20	2928.01	1360.33	2421.07	1.77913	0.831172	1.67367	0.743012	7.46263e-06	0.00056663	156082573	156140089	protein_coding	HGNC:6636
IGFBP3	chr7	ENSG00000146674.15	7877.1	8114.99	13879.2	1.70973	0.773771	1.67203	0.741597	2.45292e-13	1.74607e-10	45912245	45921874	protein_coding	HGNC:5472
SLC8A1	chr2	ENSG00000183023.18	841.394	825.051	1461.42	1.77057	0.824218	1.66912	0.739088	6.22381e-06	0.000491346	40097270	40611053	protein_coding	HGNC:11068
BRSK2	chr11	ENSG00000174672.16	355.535	164.298	305.126	1.87063	0.903524	1.66683	0.737108	0.000427182	0.0136666	1389899	1462689	protein_coding	HGNC:11405
FAM189A2	chr9	ENSG00000135063.19	330.067	44.8228	87.5935	1.92168	0.942364	1.6663	0.736649	0.000831266	0.0218819	69324567	69392558	protein_coding	HGNC:24820
C7orf31	chr7	ENSG00000153790.12	108.419	77.2169	143.864	1.85784	0.893624	1.66211	0.733015	0.000343742	0.0116518	25134692	25180356	protein_coding	HGNC:21722
AMER2	chr13	ENSG00000165566.12	1282.25	1462.65	3210.29	2.21196	1.14532	1.66101	0.732062	0.00414327	0.0655404	25161684	25172288	protein_coding	HGNC:26360
SOWAHA	chr5	ENSG00000198944.6	80.4736	93.0542	189.489	2.04687	1.03342	1.66066	0.73176	0.00255834	0.047924	132813302	132816786	protein_coding	HGNC:27033
NAP1L3	chrX	ENSG00000186310.10	989.918	679.789	1262.99	1.88765	0.916588	1.659	0.730315	0.000667606	0.0186973	93670930	93673578	protein_coding	HGNC:7639
NUDT16P1	chr3	ENSG00000246082.2	180.453	117.541	232.107	1.96997	0.978177	1.65619	0.727868	0.00154508	0.0333284	131361898	131365122	transcribed_unitary_pseudogene	HGNC:27189
PGBD5	chr1	ENSG00000177614.11	428.641	165.11	321.783	1.9375	0.954194	1.65572	0.727457	0.00118384	0.0276671	230314490	230426332	protein_coding	HGNC:19405
NMRK2	chr19	ENSG00000077009.13	1130.06	551.743	1192.47	2.17203	1.11905	1.65533	0.727123	0.00368019	0.0609228	3933103	3942416	protein_coding	HGNC:17871
CLIP3	chr19	ENSG00000105270.15	589.829	472.312	802.166	1.72689	0.788178	1.65274	0.724859	2.14147e-07	2.83604e-05	36014660	36033343	protein_coding	HGNC:24314
TPRA1	chr3	ENSG00000163870.16	783.129	718.598	1223.07	1.7028	0.767911	1.65274	0.724858	2.27899e-09	5.64266e-07	127571232	127598267	protein_coding	HGNC:30413
SLC19A3	chr2	ENSG00000135917.15	707.494	312.5	562.347	1.79989	0.847906	1.64582	0.718807	0.00012534	0.00530026	227683763	227718028	protein_coding	HGNC:16266
PLCB1	chr20	ENSG00000182621.18	219.195	157.801	285.229	1.78382	0.834972	1.64335	0.716638	9.49084e-05	0.00433533	8077251	8968360	protein_coding	HGNC:15917
CPZ	chr4	ENSG00000109625.19	994.364	1207.66	2045.83	1.69943	0.765047	1.64241	0.715815	2.17131e-08	4.32517e-06	8592660	8619759	protein_coding	HGNC:2333
FOXA3	chr19	ENSG00000170608.3	491.962	281.097	508.979	1.81656	0.861205	1.64002	0.713716	0.000258419	0.00935496	45863989	45873797	protein_coding	HGNC:5023
FBXO2	chr1	ENSG00000116661.11	2008.96	2207.6	3915.89	1.79461	0.843671	1.63926	0.713044	0.000142615	0.00589936	11637018	11655785	protein_coding	HGNC:13581
NFIB	chr9	ENSG00000147862.17	209.448	123.595	241.547	1.95138	0.964497	1.63826	0.712163	0.00173896	0.036474	14081843	14398983	protein_coding	HGNC:7785
PLAAT3	chr11	ENSG00000176485.11	2802.71	2690.76	4634.24	1.72746	0.788651	1.63453	0.708876	5.13534e-06	0.000417773	63573195	63616883	protein_coding	HGNC:17825
SCN3B	chr11	ENSG00000166257.9	214.801	22.8308	47.8042	2.0417	1.02977	1.631	0.705753	0.00292146	0.0518815	123629187	123655244	protein_coding	HGNC:20665
ZCCHC24	chr10	ENSG00000165424.7	195.326	133.224	263.675	1.96469	0.974301	1.62928	0.704231	0.00208412	0.0413405	79382325	79445624	protein_coding	HGNC:26911
SLC22A23	chr6	ENSG00000137266.14	1597.39	1216.61	2006.2	1.64811	0.720811	1.62737	0.702546	2.58985e-17	4.91612e-14	3268962	3457022	protein_coding	HGNC:21106
CNTNAP2	chr7	ENSG00000174469.23	1674.91	1026.7	1807.89	1.75996	0.815542	1.62726	0.702446	8.11137e-05	0.00388164	146116002	148420998	protein_coding	HGNC:13830
EPHX1	chr1	ENSG00000143819.12	1327.27	1023.47	1706.79	1.67697	0.745859	1.62704	0.702246	4.67267e-09	1.10872e-06	225810092	225845563	protein_coding	HGNC:3401
GRHL3	chr1	ENSG00000158055.15	1104.67	1640.74	2850.52	1.75307	0.809885	1.6269	0.702126	5.53681e-05	0.00284057	24319322	24364482	protein_coding	HGNC:25839
ABTB1	chr3	ENSG00000114626.18	105.725	93.3528	172.942	1.85157	0.88875	1.62467	0.700146	0.000632067	0.0180572	127672935	127680926	protein_coding	HGNC:18275
RPP25	chr15	ENSG00000178718.6	503.03	251.667	439.296	1.74559	0.803712	1.62067	0.696589	4.34206e-05	0.00238131	74954416	74957464	protein_coding	HGNC:30361
SLC22A31	chr16	ENSG00000259803.7	67.0083	36.4982	75.1635	2.06223	1.0442	1.61675	0.693096	0.00369019	0.0610074	89195761	89201651	protein_coding	HGNC:27091
SCN5A	chr3	ENSG00000183873.16	185.756	97.3016	183.684	1.86214	0.896962	1.61587	0.692312	0.00101553	0.0248913	38548057	38649687	protein_coding	HGNC:10593
CALCR	chr7	ENSG00000004948.15	95.7171	107.331	221.733	2.07157	1.05073	1.61278	0.689546	0.00385375	0.062822	93424487	93574730	protein_coding	HGNC:1440
ATP6V0A4	chr7	ENSG00000105929.16	575.336	692.068	1539.81	2.25307	1.17189	1.60986	0.686932	0.00522742	0.076264	138706294	138799560	protein_coding	HGNC:866
VGF	chr7	ENSG00000128564.7	1515.13	488.762	900.208	1.842	0.881272	1.60972	0.686808	0.000903478	0.023026	101162509	101165569	protein_coding	HGNC:12684
IQGAP2	chr5	ENSG00000145703.16	10095.5	4779.95	8061.99	1.68429	0.752139	1.60929	0.686425	1.15613e-06	0.000121174	76403285	76708132	protein_coding	HGNC:6111
SORBS1	chr10	ENSG00000095637.22	836.05	591.585	1059.8	1.78859	0.838826	1.60669	0.684093	0.00037096	0.0122819	95311771	95561414	protein_coding	HGNC:14565
ARHGAP18	chr6	ENSG00000146376.11	528.453	690.696	1172.7	1.69898	0.76467	1.60602	0.683486	2.24475e-05	0.00138445	129576132	129710177	protein_coding	HGNC:21035
L1CAM	chrX	ENSG00000198910.14	1738.58	143.22	260.492	1.80305	0.850436	1.60548	0.683007	0.000515987	0.0156297	153861514	153886173	protein_coding	HGNC:6470
TLCD2	chr17	ENSG00000185561.10	337.226	221.371	396.696	1.7872	0.837702	1.60396	0.681642	0.000425076	0.0136504	1702816	1710377	protein_coding	HGNC:33522
NPAS1	chr19	ENSG00000130751.10	189.478	222.019	414.305	1.86736	0.900997	1.60387	0.681557	0.00138778	0.031114	47019837	47045775	protein_coding	HGNC:7894
SFMBT2	chr10	ENSG00000198879.12	514.63	558.624	968.567	1.73332	0.793535	1.60265	0.680463	8.56237e-05	0.00405206	7158624	7411486	protein_coding	HGNC:20256
RILPL2	chr12	ENSG00000150977.10	204.074	154.595	270.738	1.7409	0.79983	1.59938	0.67751	0.000140021	0.00582141	123410683	123436717	protein_coding	HGNC:28787
OLFML3	chr1	ENSG00000116774.12	5860.14	5005.68	8457.2	1.69284	0.759449	1.59856	0.676772	1.53094e-05	0.00101769	113979391	114035572	protein_coding	HGNC:24956
PPM1J	chr1	ENSG00000155367.15	161.035	136.402	262.062	1.96593	0.97521	1.59814	0.67639	0.00292695	0.0518815	112709994	112715477	protein_coding	HGNC:20785
MASP1	chr3	ENSG00000127241.16	59.5211	89.2605	189.494	2.12545	1.08777	1.59714	0.675488	0.00488212	0.0729074	187217285	187292022	protein_coding	HGNC:6901
METTL27	chr7	ENSG00000165171.11	191.226	203.928	362.489	1.77651	0.829044	1.59678	0.675164	0.000448456	0.0141878	73834590	73842516	protein_coding	HGNC:19068
IFIT5	chr10	ENSG00000152778.9	180.209	175.587	315.732	1.79542	0.84432	1.59222	0.671041	0.000885999	0.0227958	89414568	89420997	protein_coding	HGNC:13328
SLC43A1	chr11	ENSG00000149150.9	425.972	67.3012	126.734	1.87428	0.906334	1.59044	0.669425	0.00177142	0.0369474	57484534	57515780	protein_coding	HGNC:9225
NEK6	chr9	ENSG00000119408.16	533.331	255.962	440.568	1.70517	0.769912	1.59037	0.669366	4.60842e-05	0.00246032	124257606	124353307	protein_coding	HGNC:7749
SRRM3	chr7	ENSG00000177679.16	214.228	157.213	265.249	1.68857	0.755802	1.58944	0.668515	2.35537e-05	0.00143796	76201896	76287288	protein_coding	HGNC:26729
CLU	chr8	ENSG00000120885.22	2689.25	1155.73	1893.2	1.64084	0.714434	1.58745	0.666712	3.90601e-08	7.09896e-06	27596917	27614700	protein_coding	HGNC:2095
SLC7A2	chr8	ENSG00000003989.17	8715.01	6829.63	11263.7	1.64963	0.722146	1.587	0.666306	2.98836e-07	3.7539e-05	17497088	17570573	protein_coding	HGNC:11060
ABTB2	chr11	ENSG00000166016.6	543.135	193.442	331.986	1.72007	0.782464	1.58543	0.664877	0.000117721	0.0050915	34150987	34358010	protein_coding	HGNC:23842
UPK3B	chr7	ENSG00000243566.6	112.339	115.324	205.585	1.7873	0.837784	1.5826	0.662298	0.000789821	0.0212159	76510428	76516521	protein_coding	HGNC:21444
AL358473.1	chr1	ENSG00000229191.1	201.957	218.064	391.619	1.79668	0.845334	1.58163	0.661408	0.000846647	0.0221697	201023949	201028792	lncRNA	#N/A
ACBD7	chr10	ENSG00000176244.7	653.012	578.924	988.617	1.70716	0.771601	1.57641	0.656645	0.000121256	0.00521274	15075475	15088776	protein_coding	HGNC:17715
ZNF503	chr10	ENSG00000165655.17	478.672	638.068	1202.56	1.88942	0.917945	1.57619	0.656443	0.00248757	0.0468665	75397830	75401764	protein_coding	HGNC:23589
LINC02245	chr2	ENSG00000237638.2	75.1449	58.6395	109.529	1.86449	0.898778	1.57198	0.652586	0.00219177	0.0427445	64901840	65056168	lncRNA	HGNC:53134
LRATD2	chr8	ENSG00000168672.4	12878.2	4891.88	7844.51	1.60944	0.686563	1.57107	0.651743	4.20075e-10	1.30483e-07	126552443	126558478	protein_coding	HGNC:24166
CD9	chr12	ENSG00000010278.14	1596.95	1098.45	1913.45	1.73897	0.798231	1.56641	0.647466	0.000452973	0.0141992	6199715	6238271	protein_coding	HGNC:1709
LGALS1	chr22	ENSG00000100097.12	98.4579	93.8988	211.131	2.25993	1.17628	1.56454	0.645736	0.00564626	0.0801169	37675636	37679802	protein_coding	HGNC:6561
AC114947.2	chr5	ENSG00000261604.1	45.9127	33.8477	70.4107	2.08199	1.05796	1.55987	0.641429	0.00515591	0.0755857	43287601	43290839	lncRNA	#N/A
KCNMB4	chr12	ENSG00000135643.5	471.48	505.333	871.941	1.73071	0.791367	1.55941	0.640998	0.000485839	0.0149575	70366290	70434292	protein_coding	HGNC:6289
BNC2	chr9	ENSG00000173068.18	666.73	631.833	1031.35	1.63756	0.711547	1.55874	0.640383	6.24106e-06	0.000491346	16409503	16870843	protein_coding	HGNC:30988
TRIM2	chr4	ENSG00000109654.15	2418.45	1857.96	3126.71	1.67834	0.747039	1.55809	0.639778	9.68044e-05	0.00441015	153152342	153339317	protein_coding	HGNC:15974
TAP2	chr6	ENSG00000204267.15	159.56	76.4319	139.594	1.82347	0.86669	1.5552	0.637104	0.00198193	0.0398813	32821833	32838770	protein_coding	HGNC:44
PPM1N	chr19	ENSG00000213889.10	164.009	187.535	321.673	1.73788	0.797328	1.5517	0.633854	0.000761171	0.0207068	45488777	45502510	protein_coding	HGNC:26845
TMEM63C	chr14	ENSG00000165548.11	54.7391	33.7731	66.0437	1.95657	0.968329	1.55162	0.633777	0.00413492	0.0655296	77116568	77259495	protein_coding	HGNC:23787
FOXI3	chr2	ENSG00000214336.5	1798.54	1750.01	2881.24	1.66163	0.732603	1.54775	0.630173	8.26493e-05	0.00394408	88446787	88452693	protein_coding	HGNC:35123
NRXN1	chr2	ENSG00000179915.23	184.898	211.22	362.418	1.71174	0.775466	1.54744	0.629887	0.000488425	0.0149807	49918503	51225575	protein_coding	HGNC:8008
CACNA2D2	chr3	ENSG00000007402.11	581.872	656.489	1234.44	1.90239	0.927812	1.5456	0.62817	0.00348145	0.0583682	50362799	50504244	protein_coding	HGNC:1400
SMOC2	chr6	ENSG00000112562.18	129.858	135.119	237.877	1.76321	0.818206	1.54312	0.62585	0.00153223	0.033177	168441151	168673445	protein_coding	HGNC:20323
PHLDA3	chr1	ENSG00000174307.7	2711.61	524.054	836.357	1.60063	0.678641	1.53968	0.622631	2.82492e-06	0.000252675	201464278	201469237	protein_coding	HGNC:8934
MUC4	chr3	ENSG00000145113.22	214.209	87.5981	155.803	1.77581	0.828474	1.53806	0.621116	0.00155646	0.0334893	195746765	195811973	protein_coding	HGNC:7514
MAPK12	chr22	ENSG00000188130.14	464.188	344.061	658.556	1.94735	0.961514	1.53433	0.617609	0.0041718	0.0658089	50245450	50261716	protein_coding	HGNC:6874
CCL26	chr7	ENSG00000006606.8	110.375	133.421	242.239	1.83629	0.876792	1.53373	0.617049	0.00284422	0.0512019	75769533	75789896	protein_coding	HGNC:10625
PRKCG	chr19	ENSG00000126583.11	181.724	160.499	275.491	1.73306	0.793324	1.53325	0.616592	0.00107056	0.0258327	53879190	53907652	protein_coding	HGNC:9402
SNCAIP	chr5	ENSG00000064692.19	109.915	109.766	190.09	1.73347	0.793663	1.53173	0.61516	0.00114386	0.027066	122311354	122464219	protein_coding	HGNC:11139
SPIRE1	chr18	ENSG00000134278.15	516.115	231.454	380.868	1.62653	0.701796	1.53145	0.614899	3.39398e-05	0.00193922	12446512	12658134	protein_coding	HGNC:30622
PRIMA1	chr14	ENSG00000175785.13	194.105	188.929	313.663	1.66475	0.735302	1.53016	0.61368	0.000249783	0.00911888	93718298	93788485	protein_coding	HGNC:18319
SLC7A3	chrX	ENSG00000165349.12	7682.76	7767.17	12610	1.64483	0.717936	1.52982	0.613359	0.000112267	0.00490529	70925579	70931125	protein_coding	HGNC:11061
ICA1	chr7	ENSG00000003147.19	682.285	289.233	495.317	1.69183	0.758587	1.52895	0.612539	0.000528494	0.0159238	8113184	8262687	protein_coding	HGNC:5343
CPNE9	chr3	ENSG00000144550.13	62.8539	44.0587	90.7285	2.05011	1.0357	1.52682	0.610533	0.00570361	0.0807295	9703826	9729908	protein_coding	HGNC:24336
LINGO1	chr15	ENSG00000169783.12	2644.4	3017.83	4880.87	1.63279	0.707337	1.52617	0.609915	6.99867e-05	0.00339674	77613027	77820900	protein_coding	HGNC:21205
FAT3	chr11	ENSG00000165323.15	2882.02	1886.65	3630.71	1.88273	0.912829	1.52391	0.60778	0.00375046	0.0616679	92352096	92896470	protein_coding	HGNC:23112
CDKN1A	chr6	ENSG00000124762.13	2745.48	466.008	783.585	1.68401	0.751899	1.52311	0.60702	0.000507749	0.01549	36676460	36687339	protein_coding	HGNC:1784
PPM1E	chr17	ENSG00000175175.6	383.707	193.236	328.798	1.68697	0.754432	1.5205	0.604545	0.000624404	0.0179584	58755854	58985179	protein_coding	HGNC:19322
GLIPR2	chr9	ENSG00000122694.16	335.079	251.699	432.623	1.71909	0.781642	1.51982	0.603897	0.00115267	0.0271282	36136536	36163913	protein_coding	HGNC:18007
PRKCB	chr16	ENSG00000166501.14	174.907	95.063	179.344	1.87805	0.909233	1.51859	0.602728	0.00408685	0.0652662	23835983	24220611	protein_coding	HGNC:9395
TMEM131L	chr4	ENSG00000121210.16	729.127	240.014	412.726	1.70488	0.76967	1.5179	0.602072	0.000924531	0.0232718	153466346	153636711	protein_coding	HGNC:29146
MFAP3L	chr4	ENSG00000198948.12	538.145	228.424	400.717	1.73831	0.797684	1.51761	0.601799	0.00152793	0.0331679	169986597	170033031	protein_coding	HGNC:29083
FADS3	chr11	ENSG00000221968.9	679.247	433.955	698.582	1.61081	0.687785	1.5161	0.600369	4.35964e-05	0.00238131	61873519	61892051	protein_coding	HGNC:3576
DIO2	chr14	ENSG00000211448.12	523.91	816.709	1464.9	1.7929	0.842297	1.51418	0.598541	0.00260142	0.0483599	80197527	80387757	protein_coding	HGNC:2884
MYC	chr8	ENSG00000136997.19	1168.75	162.994	277.363	1.68815	0.755443	1.5134	0.597794	0.000764367	0.0207391	127735434	127742951	protein_coding	HGNC:7553
TCF7L2	chr10	ENSG00000148737.17	1680.85	1225.49	1891.5	1.54248	0.625254	1.51015	0.594694	3.24841e-10	1.08966e-07	112950247	113167678	protein_coding	HGNC:11641
ANOS1	chrX	ENSG00000011201.12	1440.14	326.57	562.606	1.70826	0.772527	1.5063	0.591014	0.00129094	0.0295404	8528874	8732137	protein_coding	HGNC:6211
DDIT4L	chr4	ENSG00000145358.6	328.286	543.981	870.354	1.59801	0.676275	1.50528	0.590035	3.32255e-05	0.00190478	100185870	100190782	protein_coding	HGNC:30555
FAM43A	chr3	ENSG00000185112.6	403.815	100.304	169.663	1.68277	0.750836	1.50471	0.589486	0.000978777	0.0243766	194685883	194689037	protein_coding	HGNC:26888
CUX2	chr12	ENSG00000111249.14	325.351	222.269	357.17	1.60676	0.684158	1.50423	0.589027	8.52509e-05	0.00404563	111034165	111350554	protein_coding	HGNC:19347
ZNF280B	chr22	ENSG00000275004.4	356.445	190.275	340.965	1.78909	0.83923	1.50414	0.588941	0.00292394	0.0518815	22484421	22508742	protein_coding	HGNC:23022
CTSV	chr9	ENSG00000136943.11	14747.7	21539.3	33188.6	1.54211	0.624904	1.4997	0.584672	3.38534e-08	6.42613e-06	97029677	97039643	protein_coding	HGNC:2538
PDPN	chr1	ENSG00000162493.16	2274.18	2038.34	3261.08	1.6069	0.684278	1.4978	0.582841	9.20468e-05	0.00426159	13583465	13617957	protein_coding	HGNC:29602
FOXO4	chrX	ENSG00000184481.17	1504.42	1742.57	2893.82	1.66098	0.732033	1.49701	0.58208	0.000776415	0.0209216	71095851	71103532	protein_coding	HGNC:7139
GYG1	chr3	ENSG00000163754.17	1289.13	755.794	1197.29	1.58927	0.668366	1.49636	0.581458	4.98356e-05	0.00261163	148991341	149027668	protein_coding	HGNC:4699
FLVCR2	chr14	ENSG00000119686.10	193.2	139.575	241.121	1.71225	0.775896	1.49544	0.580566	0.00182686	0.0377204	75578620	75663214	protein_coding	HGNC:20105
NEURL1	chr10	ENSG00000107954.10	98.1314	62.9196	135.77	2.15132	1.10522	1.49484	0.57999	0.00659349	0.0895415	103493979	103592552	protein_coding	HGNC:7761
RNF175	chr4	ENSG00000145428.15	72.8736	26.8752	53.1971	1.97924	0.984949	1.49362	0.578815	0.00589492	0.0830501	153710160	153760024	protein_coding	HGNC:27735
SOX3	chrX	ENSG00000134595.8	765.277	635.772	1102.76	1.75186	0.808887	1.49198	0.577227	0.0026806	0.0495583	140502985	140505116	protein_coding	HGNC:11199
THRB	chr3	ENSG00000151090.19	211.425	124.514	251.841	2.01712	1.0123	1.49004	0.575347	0.00597612	0.08385	24117153	24495756	protein_coding	HGNC:11799
SOBP	chr6	ENSG00000112320.12	113.347	48.5091	94.0651	1.90971	0.933354	1.48963	0.57495	0.00521245	0.0761107	107490106	107661306	protein_coding	HGNC:29256
PKDCC	chr2	ENSG00000162878.13	10104.7	14948.4	23490.4	1.57028	0.651025	1.48852	0.573882	2.84933e-05	0.00167127	42048021	42058517	protein_coding	HGNC:25123
S100A16	chr1	ENSG00000188643.11	2397.5	1141.83	1791.09	1.5671	0.648097	1.48752	0.572914	1.69462e-05	0.00109663	153606886	153613145	protein_coding	HGNC:20441
AC005747.1	chr17	ENSG00000007237.18	815.489	688.722	1383.04	2.01967	1.01412	1.4863	0.571721	0.00607568	0.0848708	9910609	10198551	protein_coding	#N/A
ZNF296	chr19	ENSG00000170684.9	153.763	98.3492	170.728	1.7593	0.815004	1.48603	0.571465	0.00307352	0.0537281	45071500	45076587	protein_coding	HGNC:15981
IGDCC4	chr15	ENSG00000103742.12	293.727	113.715	198.657	1.74393	0.802344	1.48546	0.570908	0.00290005	0.0516715	65381484	65422947	protein_coding	HGNC:13770
TLE5	chr19	ENSG00000104964.14	3059.69	1527.28	2396.3	1.58675	0.666079	1.48272	0.568245	0.000123799	0.00526114	3052910	3063107	protein_coding	HGNC:307
SLC38A4	chr12	ENSG00000139209.16	98.5821	36.4713	70.4151	1.90576	0.930369	1.48156	0.567122	0.00540976	0.0781898	46764761	46832408	protein_coding	HGNC:14679
AF106564.1	chr8	ENSG00000272163.1	219.05	258.961	472.583	1.82696	0.869442	1.48055	0.566137	0.00438429	0.0679585	24912165	24914717	lncRNA	#N/A
PLCXD3	chr5	ENSG00000182836.10	529.038	368.313	614.948	1.67159	0.741222	1.47347	0.559215	0.00167836	0.0356485	41306952	41510628	protein_coding	HGNC:31822
MBP	chr18	ENSG00000197971.16	1033.08	755.344	1159.61	1.53296	0.616316	1.47179	0.557569	4.03085e-06	0.000344315	76978827	77133683	protein_coding	HGNC:6925
C1orf21	chr1	ENSG00000116667.14	1701.58	1735.21	2620.35	1.51015	0.594692	1.4699	0.555715	3.51247e-07	4.25581e-05	184387029	184629019	protein_coding	HGNC:15494
NYNRIN	chr14	ENSG00000205978.6	2449.2	2149.39	3226.85	1.49999	0.584957	1.46882	0.554659	1.0719e-09	3.00204e-07	24399003	24419283	protein_coding	HGNC:20165
SLC25A43	chrX	ENSG00000077713.19	263.411	218.956	346.454	1.57705	0.657225	1.46831	0.55416	0.000193542	0.00746382	119399336	119454478	protein_coding	HGNC:30557
DKK3	chr11	ENSG00000050165.18	2017.27	1185.83	1800.44	1.51807	0.602235	1.4658	0.551684	1.07041e-06	0.000114293	11956207	12009769	protein_coding	HGNC:2893
CTSH	chr15	ENSG00000103811.16	540.66	699.832	1121.85	1.60403	0.681705	1.46423	0.550145	0.000505451	0.0154751	78921058	78949574	protein_coding	HGNC:2535
ST6GALNAC4	chr9	ENSG00000136840.19	154.221	72.6441	134.332	1.87217	0.904713	1.46405	0.549968	0.00554637	0.0791413	127907886	127917041	protein_coding	HGNC:17846
STS	chrX	ENSG00000101846.7	1196.93	940.214	1425.59	1.51834	0.602492	1.46352	0.549442	1.55375e-06	0.000154812	7147237	7804358	protein_coding	HGNC:11425
SH3GL3	chr15	ENSG00000140600.17	381.66	205.492	317.863	1.54239	0.62517	1.45994	0.545909	4.86639e-05	0.00257391	83447228	83618743	protein_coding	HGNC:10832
EPAS1	chr2	ENSG00000116016.14	3326.48	2861.37	4297.62	1.50012	0.58508	1.45938	0.545352	4.53945e-08	7.99505e-06	46293667	46386697	protein_coding	HGNC:3374
PLPP2	chr19	ENSG00000141934.10	334.485	196.886	375.883	1.94251	0.95792	1.45794	0.543936	0.00663671	0.0897969	281040	291403	protein_coding	HGNC:9230
B4GALNT3	chr12	ENSG00000139044.12	928.76	777.153	1257.9	1.61721	0.693508	1.45761	0.543608	0.00105288	0.0256232	459939	563509	protein_coding	HGNC:24137
NAT8L	chr4	ENSG00000185818.8	675.66	619.795	948.442	1.52977	0.613313	1.45569	0.541705	2.55754e-05	0.0015494	2059327	2069089	protein_coding	HGNC:26742
AJ009632.2	chr21	ENSG00000229425.3	471.306	386.9	607.183	1.56884	0.649701	1.45414	0.540162	0.000312569	0.010766	15368966	15627342	lncRNA	#N/A
NOG	chr17	ENSG00000183691.6	491.932	263.03	424.656	1.60809	0.685347	1.45285	0.538884	0.000993734	0.0246043	56593699	56595611	protein_coding	HGNC:7866
UAP1L1	chr9	ENSG00000197355.11	85.858	69.3847	134.775	1.94024	0.956235	1.45187	0.537917	0.00665518	0.0898791	137077517	137084539	protein_coding	HGNC:28082
SHD	chr19	ENSG00000105251.11	185.12	328.125	540.061	1.66158	0.732557	1.44928	0.535338	0.00254478	0.0477224	4279266	4290722	protein_coding	HGNC:30633
JPH2	chr20	ENSG00000149596.6	451.556	215.086	336.787	1.60734	0.684677	1.44903	0.535085	0.00110315	0.0263583	44111695	44187578	protein_coding	HGNC:14202
YPEL2	chr17	ENSG00000175155.10	705.956	951.188	1569.73	1.64866	0.721291	1.44877	0.534827	0.0020859	0.0413405	59331655	59401729	protein_coding	HGNC:18326
PPP2R2B	chr5	ENSG00000156475.18	455.166	153.019	252.591	1.65918	0.730468	1.44862	0.534677	0.00226187	0.0437125	146581146	147084784	protein_coding	HGNC:9305
ACADL	chr2	ENSG00000115361.8	221.673	71.0622	120.35	1.69588	0.762037	1.44847	0.534535	0.00309336	0.0538448	210187126	210225447	protein_coding	HGNC:88
GPD1L	chr3	ENSG00000152642.10	179.734	150.545	244.375	1.61499	0.691527	1.44609	0.532153	0.00142727	0.0318739	32105689	32168713	protein_coding	HGNC:28956
FAM155A	chr13	ENSG00000204442.4	384.604	258.645	437.218	1.67776	0.746538	1.44553	0.531603	0.00293227	0.0518815	107163510	107867496	protein_coding	HGNC:33877
CDIP1	chr16	ENSG00000089486.17	1646.16	951	1423.64	1.52043	0.604481	1.44329	0.529365	6.82573e-05	0.00333174	4510669	4538828	protein_coding	HGNC:13234
ATP2A3	chr17	ENSG00000074370.18	317.607	208.491	416.164	2.01106	1.00795	1.44321	0.529282	0.00665492	0.0898791	3923870	3964464	protein_coding	HGNC:813
GATA6	chr18	ENSG00000141448.10	1154.58	1281.09	1938.09	1.51355	0.59794	1.4419	0.527971	3.01141e-05	0.0017499	22169392	22202528	protein_coding	HGNC:4174
TRIML2	chr4	ENSG00000179046.8	2092.05	1311.42	1962.29	1.49813	0.583165	1.43939	0.525456	6.42017e-06	0.00050313	188091273	188109603	protein_coding	HGNC:26378
RGS2	chr1	ENSG00000116741.8	331.426	379.786	629.75	1.66171	0.732671	1.43744	0.523502	0.00276472	0.0506243	192809039	192812275	protein_coding	HGNC:9998
RHOF	chr12	ENSG00000139725.8	418.064	368.465	581.573	1.58292	0.66259	1.43533	0.521381	0.00110246	0.0263583	121777754	121803403	protein_coding	HGNC:15703
RFLNB	chr17	ENSG00000183688.4	668.897	147.751	260.479	1.77068	0.8243	1.43439	0.520441	0.0051588	0.0755857	439978	445939	protein_coding	HGNC:28705
ANXA6	chr5	ENSG00000197043.14	3438.14	3940.3	6094.58	1.54978	0.632064	1.43383	0.519878	0.000596064	0.0173774	151100706	151157785	protein_coding	HGNC:544
BACE2	chr21	ENSG00000182240.16	467.248	270.495	414.655	1.52836	0.611984	1.43191	0.51794	0.00019093	0.0074133	41167801	41282530	protein_coding	HGNC:934
ZNF385C	chr17	ENSG00000187595.16	127.595	119.983	203.467	1.70387	0.768817	1.43068	0.516705	0.00428771	0.0670167	42025576	42098479	protein_coding	HGNC:33722
ZNF844	chr19	ENSG00000223547.10	267.582	190.675	296.445	1.55403	0.636012	1.42962	0.515631	0.000564772	0.016693	12064731	12081565	protein_coding	HGNC:25932
GPRIN2	chr10	ENSG00000204175.5	220.874	143.369	241.674	1.68396	0.751855	1.42946	0.515468	0.00379871	0.0622217	46549044	46555530	protein_coding	HGNC:23730
TRNP1	chr1	ENSG00000253368.4	508.067	258.789	400.585	1.54582	0.628371	1.4277	0.513691	0.000507494	0.01549	26993692	27000886	protein_coding	HGNC:34348
DPYSL4	chr10	ENSG00000151640.13	320.348	157.759	267.981	1.70068	0.766111	1.42675	0.512737	0.00421999	0.0663163	132186948	132205759	protein_coding	HGNC:3016
KRT80	chr12	ENSG00000167767.14	1354.18	827.003	1286.61	1.55646	0.638267	1.42655	0.51253	0.00074719	0.0204567	52168996	52192014	protein_coding	HGNC:27056
PARP14	chr3	ENSG00000173193.15	740.434	322.553	510.742	1.57012	0.650873	1.42606	0.512034	0.00101818	0.0249206	122680839	122730840	protein_coding	HGNC:29232
CLDN19	chr1	ENSG00000164007.11	209.651	229.2	371.683	1.63571	0.709919	1.42463	0.51059	0.00296176	0.0522714	42733093	42740254	protein_coding	HGNC:2040
SCG3	chr15	ENSG00000104112.9	1770.07	1451.28	2130.21	1.47029	0.556099	1.42428	0.510232	1.55374e-06	0.000154812	51681492	51721026	protein_coding	HGNC:13707
STK33	chr11	ENSG00000130413.15	254.842	103.029	175.143	1.69225	0.758945	1.42201	0.507931	0.00425908	0.0668156	8391868	8594289	protein_coding	HGNC:14568
ECHDC3	chr10	ENSG00000134463.15	356.587	354.081	542.753	1.53211	0.615521	1.41935	0.505232	0.000802756	0.0213951	11742366	11764070	protein_coding	HGNC:23489
EPHB1	chr3	ENSG00000154928.18	244.186	174.957	289.346	1.64729	0.720094	1.41757	0.503421	0.00363895	0.0604746	134597801	135260467	protein_coding	HGNC:3392
AC080112.2	chr17	ENSG00000266208.1	170.452	122.846	202.884	1.63985	0.713565	1.41747	0.503323	0.00326008	0.0560313	40360655	40364693	lncRNA	#N/A
ASAP3	chr1	ENSG00000088280.19	1186.04	768.121	1138.92	1.48201	0.56756	1.41619	0.502016	2.67268e-05	0.00159125	23428563	23484568	protein_coding	HGNC:14987
UCA1	chr19	ENSG00000214049.8	2376.97	3264.82	5158.6	1.59541	0.673923	1.4134	0.499171	0.00234121	0.0447409	15828206	15836328	lncRNA	HGNC:37126
C3orf18	chr3	ENSG00000088543.15	131.201	92.5467	164.919	1.76203	0.817238	1.41243	0.498183	0.00601915	0.084357	50558025	50571027	protein_coding	HGNC:24837
MARCHF9	chr12	ENSG00000139266.6	358.636	284.61	441.787	1.54346	0.626167	1.41225	0.497997	0.00100752	0.0248017	57755103	57760411	protein_coding	HGNC:25139
AC110619.1	chr2	ENSG00000218416.4	150.527	192.32	307.752	1.60204	0.67991	1.40839	0.494051	0.00270826	0.0499654	240449315	240456714	lncRNA	#N/A
PTGES	chr9	ENSG00000148344.11	145.44	90.3979	145.044	1.60594	0.683421	1.40751	0.493142	0.00290055	0.0516715	129738331	129753042	protein_coding	HGNC:9599
AOC3	chr17	ENSG00000131471.7	61.032	46.2704	89.1457	1.91521	0.937506	1.40688	0.492496	0.00741828	0.0968914	42851184	42858130	protein_coding	HGNC:550
LRFN1	chr19	ENSG00000128011.4	120.422	83.6401	140.181	1.72602	0.787448	1.40483	0.490395	0.00605433	0.0847805	39306568	39315336	protein_coding	HGNC:29290
SC5D	chr11	ENSG00000109929.10	8623.66	8720.77	12838.5	1.47023	0.556038	1.40419	0.489733	3.9978e-05	0.00223197	121292681	121313410	protein_coding	HGNC:10547
GAS6	chr13	ENSG00000183087.15	658.56	365.901	554.688	1.5159	0.60017	1.40149	0.486957	0.000628213	0.0180074	113820549	113864076	protein_coding	HGNC:4168
MIR34AHG	chr1	ENSG00000228526.7	549.391	176.56	280.362	1.59563	0.674124	1.39824	0.483614	0.00301738	0.0529328	9148011	9198906	lncRNA	HGNC:51913
ARHGAP23	chr17	ENSG00000275832.5	2163.35	418.502	641.505	1.53392	0.617228	1.39798	0.483345	0.00114329	0.027066	38419280	38512385	protein_coding	HGNC:29293
FGFR3	chr4	ENSG00000068078.18	1757.39	2542.02	3956.23	1.57002	0.650783	1.39722	0.482555	0.00227747	0.0438393	1793293	1808872	protein_coding	HGNC:3690
PCAT1	chr8	ENSG00000253438.4	596.249	255.111	379.132	1.48779	0.573174	1.39687	0.482198	0.00148579	0.0327525	126556323	127419050	lncRNA	HGNC:43022
PPIC	chr5	ENSG00000168938.6	399.381	184.371	293.976	1.59064	0.669607	1.39644	0.481754	0.00288751	0.0515468	123023250	123036725	protein_coding	HGNC:9256
HEBP1	chr12	ENSG00000013583.10	1234.98	1369.11	1971.62	1.4452	0.531273	1.39604	0.481339	5.45393e-06	0.000439504	12974870	13000265	protein_coding	HGNC:17176
AACS	chr12	ENSG00000081760.17	1702.85	1751.87	2553.08	1.45827	0.544255	1.39585	0.48114	2.5794e-05	0.00155712	125065434	125143333	protein_coding	HGNC:21298
TMOD2	chr15	ENSG00000128872.10	622.95	536.805	808.989	1.50003	0.584996	1.39542	0.480695	0.00042946	0.0137138	51751597	51816363	protein_coding	HGNC:11872
BLVRA	chr7	ENSG00000106605.11	361.893	179.745	289.11	1.61425	0.690868	1.39534	0.480618	0.00360754	0.0600694	43758680	43807342	protein_coding	HGNC:1062
LYNX1	chr8	ENSG00000180155.20	901.58	935.434	1427.38	1.53935	0.622322	1.39514	0.480415	0.00146481	0.0323737	142771197	142777810	protein_coding	HGNC:29604
PIK3CD	chr1	ENSG00000171608.16	565.031	513.517	816.311	1.58582	0.665229	1.39131	0.476448	0.00338691	0.0574598	9651731	9729114	protein_coding	HGNC:8977
AC005696.4	chr17	ENSG00000277200.1	181.592	117.595	204.607	1.78042	0.832217	1.39113	0.476258	0.00691386	0.0925407	2720801	2723947	lncRNA	#N/A
LNX1	chr4	ENSG00000072201.14	893.997	1425.83	2050.41	1.43924	0.525305	1.39113	0.476256	4.80444e-06	0.000397019	53459301	53701405	protein_coding	HGNC:6657
B3GALT1	chr2	ENSG00000172318.5	581.519	396.328	665.835	1.6799	0.748372	1.39109	0.476219	0.00613787	0.0854599	167868948	167874041	protein_coding	HGNC:916
FRAT2	chr10	ENSG00000181274.7	1311.43	1160.1	1682.6	1.452	0.53804	1.39067	0.475784	2.86631e-05	0.00167127	97332497	97334729	protein_coding	HGNC:16048
AUTS2	chr7	ENSG00000158321.18	3288.76	1474.74	2134.3	1.44611	0.532176	1.3905	0.475605	1.50084e-05	0.0010055	69598296	70793506	protein_coding	HGNC:14262
DOK5	chr20	ENSG00000101134.12	195.997	91.0664	149.827	1.63358	0.708033	1.38963	0.474703	0.00456921	0.0696265	54475593	54651169	protein_coding	HGNC:16173
FRY	chr13	ENSG00000073910.22	781.856	388.846	577.316	1.49039	0.575694	1.38615	0.471079	0.000542832	0.0162412	31846713	32299125	protein_coding	HGNC:20367
KIF5C	chr2	ENSG00000168280.17	2389.47	862.761	1291.21	1.48205	0.567597	1.38308	0.467882	0.000456437	0.0142555	148875227	149026759	protein_coding	HGNC:6325
GRB7	chr17	ENSG00000141738.14	991.016	953.66	1362.36	1.43852	0.524583	1.38147	0.466201	4.35306e-05	0.00238131	39737927	39747291	protein_coding	HGNC:4567
SAMD11	chr1	ENSG00000187634.12	697.536	1100.13	1591.01	1.45992	0.545889	1.38129	0.466018	0.000183624	0.00717855	923928	944581	protein_coding	HGNC:28706
BCOR	chrX	ENSG00000183337.17	1663.55	1046.34	1613.32	1.53591	0.619091	1.37986	0.46452	0.00265375	0.0491189	40049815	40177329	protein_coding	HGNC:20893
MT-ATP6	chrM	ENSG00000198899.2	64831.5	51984.5	76950.5	1.47683	0.562502	1.37684	0.46136	0.000540917	0.0162123	8527	9207	protein_coding	HGNC:7414
TUBB6	chr18	ENSG00000176014.13	4096.48	809.16	1239.9	1.52813	0.611771	1.37346	0.457814	0.00214944	0.0421595	12307669	12344320	protein_coding	HGNC:20776
SPNS2	chr17	ENSG00000183018.9	1370.8	1515.06	2205.71	1.45784	0.543829	1.37291	0.457241	0.00029289	0.010317	4498881	4539035	protein_coding	HGNC:26992
NSG1	chr4	ENSG00000168824.14	1486.06	692.938	982.641	1.41675	0.502582	1.37145	0.455704	4.89509e-06	0.000402057	4348140	4419058	protein_coding	HGNC:18790
BMPER	chr7	ENSG00000164619.10	683.911	871.106	1251.37	1.43448	0.520532	1.36787	0.451936	9.20061e-05	0.00426159	33904308	34156427	protein_coding	HGNC:24154
TTC9	chr14	ENSG00000133985.3	1044.75	618.048	899.822	1.45455	0.54057	1.36764	0.451688	0.000359794	0.0120288	70641916	70675366	protein_coding	HGNC:20267
AC022966.2	chr17	ENSG00000267601.1	87.2217	72.1576	122.99	1.72052	0.782846	1.36673	0.450723	0.00730792	0.095875	78855478	78855844	lncRNA	#N/A
BMERB1	chr16	ENSG00000166780.11	301.081	161.878	269.112	1.67044	0.740225	1.36203	0.445753	0.00672968	0.0907418	15434475	15625028	protein_coding	HGNC:19213
SAT1	chrX	ENSG00000130066.16	718.564	762.044	1178.51	1.55057	0.632795	1.3609	0.444563	0.00375766	0.0617245	23783173	23786226	protein_coding	HGNC:10540
TMEM121B	chr22	ENSG00000183307.4	202.728	182.213	292.788	1.61146	0.688367	1.36042	0.444048	0.00572192	0.0809215	17116297	17121367	protein_coding	HGNC:1844
MYOCD	chr17	ENSG00000141052.17	649.236	86.2997	135.363	1.57258	0.653131	1.36001	0.443619	0.00449812	0.0687967	12665890	12768949	protein_coding	HGNC:16067
TMEM169	chr2	ENSG00000163449.11	117.388	133.666	207.847	1.55552	0.637396	1.3573	0.440734	0.00436787	0.0677954	216081866	216102783	protein_coding	HGNC:25130
COL9A2	chr1	ENSG00000049089.15	656.252	1044.94	1505.41	1.44483	0.530901	1.35713	0.440557	0.000455495	0.0142522	40300489	40317813	protein_coding	HGNC:2218
SHB	chr9	ENSG00000107338.10	735.768	735.599	1049.29	1.42752	0.513516	1.35676	0.440166	0.000116951	0.00507105	37915898	38069227	protein_coding	HGNC:10838
EMILIN2	chr18	ENSG00000132205.11	1448.03	906.799	1308.08	1.44262	0.528687	1.35656	0.439954	0.000409259	0.0132923	2847006	2916003	protein_coding	HGNC:19881
ARHGAP31	chr3	ENSG00000031081.11	212.379	81.5449	138.739	1.66779	0.737939	1.35627	0.439644	0.00692596	0.0925846	119294383	119420714	protein_coding	HGNC:29216
LGALS3BP	chr17	ENSG00000108679.13	710.163	719.821	1038.96	1.45515	0.541166	1.35615	0.439516	0.000807875	0.0214646	78971238	78979947	protein_coding	HGNC:6564
PRKAR2B	chr7	ENSG00000005249.13	1362.53	1296.4	1893.84	1.45585	0.541866	1.356	0.439359	0.0006398	0.0181266	107044705	107161811	protein_coding	HGNC:9392
OVOL1	chr11	ENSG00000172818.10	207.188	153.189	256.129	1.67061	0.740375	1.35351	0.436706	0.00747612	0.0974233	65787063	65797214	protein_coding	HGNC:8525
LMCD1	chr3	ENSG00000071282.12	384.731	169.116	249.851	1.47038	0.556192	1.35323	0.436409	0.0010781	0.0259777	8501807	8574668	protein_coding	HGNC:6633
YBX2	chr17	ENSG00000006047.13	323.396	306.969	470.417	1.5781	0.658193	1.35259	0.43573	0.00535255	0.0776916	7288263	7294639	protein_coding	HGNC:17948
RAB15	chr14	ENSG00000139998.15	3939.77	4102.54	5703.17	1.38953	0.474596	1.3525	0.435624	1.55864e-06	0.000154812	64945814	64973226	protein_coding	HGNC:20150
CASZ1	chr1	ENSG00000130940.15	861.275	1283.84	1891.97	1.47101	0.556804	1.3523	0.435414	0.00153202	0.033177	10636604	10796650	protein_coding	HGNC:26002
PLPP1	chr5	ENSG00000067113.17	784.062	546.745	792.735	1.45104	0.537083	1.35224	0.435355	0.000781816	0.0210339	55424854	55534969	protein_coding	HGNC:9228
SEMA4A	chr1	ENSG00000196189.13	212.29	192.326	309.839	1.61135	0.688273	1.3522	0.435309	0.00625482	0.0863145	156147366	156177752	protein_coding	HGNC:10729
PVT1	chr8	ENSG00000249859.11	546.081	108.826	165.497	1.51525	0.599557	1.34847	0.431319	0.0032809	0.0562195	127794526	128187101	lncRNA	HGNC:9709
PHYH	chr10	ENSG00000107537.14	321.279	278.264	422.754	1.512	0.596456	1.34673	0.429461	0.0033599	0.0572289	13277796	13302412	protein_coding	HGNC:8940
C1orf226	chr1	ENSG00000239887.6	1248.93	783.076	1080.98	1.38184	0.46659	1.34566	0.428313	1.5779e-06	0.00015582	162378841	162386812	protein_coding	HGNC:34351
CACHD1	chr1	ENSG00000158966.16	1827.18	1651.85	2482.47	1.49526	0.580395	1.34546	0.428099	0.00273021	0.0502618	64470129	64693058	protein_coding	HGNC:29314
CRAT	chr9	ENSG00000095321.17	189.25	143.044	231.024	1.61229	0.689108	1.34542	0.428053	0.0063983	0.0878686	129094794	129111189	protein_coding	HGNC:2342
TNFRSF10C	chr8	ENSG00000173535.14	508.615	107.742	179.33	1.64926	0.721815	1.34506	0.427672	0.00706749	0.0938158	23102590	23117437	protein_coding	HGNC:11906
CTIF	chr18	ENSG00000134030.14	716.038	502.355	716.173	1.42302	0.508957	1.34044	0.422706	0.000420649	0.0136105	48539031	48863217	protein_coding	HGNC:23925
MTND2P28	chr1	ENSG00000225630.1	3844.53	2748.39	4102.57	1.45624	0.542244	1.33944	0.421628	0.00195183	0.0395083	629640	630683	unprocessed_pseudogene	HGNC:42129
SEMA3E	chr7	ENSG00000170381.14	354.083	614.774	960.986	1.57317	0.653672	1.33935	0.421538	0.00616713	0.0855883	83363238	83649139	protein_coding	HGNC:10727
KIF21B	chr1	ENSG00000116852.14	1245.39	1158.1	1609.84	1.38863	0.473665	1.33907	0.421232	2.33079e-05	0.00143235	200969390	201023700	protein_coding	HGNC:29442
AF131215.6	chr8	ENSG00000269918.1	142.285	109.745	173.473	1.58305	0.662708	1.33895	0.421105	0.00618287	0.0856676	11104691	11106704	lncRNA	#N/A
SOCS1	chr16	ENSG00000185338.6	472.047	324.514	468.374	1.4586	0.544584	1.33585	0.417753	0.00189524	0.0386837	11254408	11256204	protein_coding	HGNC:19383
RNF125	chr18	ENSG00000101695.9	364.93	145.506	235.807	1.61388	0.69053	1.33536	0.417229	0.00719001	0.0951465	32018825	32073219	protein_coding	HGNC:21150
SLCO4C1	chr5	ENSG00000173930.9	815.681	931.933	1341.69	1.4398	0.525867	1.3303	0.411756	0.0014943	0.0328662	102233986	102296284	protein_coding	HGNC:23612
FXYD5	chr19	ENSG00000089327.15	800.133	420.102	643.338	1.55261	0.634693	1.32866	0.409972	0.00605941	0.0847821	35154730	35169881	protein_coding	HGNC:4029
VAT1L	chr16	ENSG00000171724.3	1926.27	1102.32	1756.83	1.57924	0.659234	1.327	0.40817	0.00686875	0.0920359	77788564	77980107	protein_coding	HGNC:29315
HTR7P1	chr12	ENSG00000183935.5	156.212	157.01	235.763	1.49812	0.583152	1.32503	0.406022	0.00446963	0.0685839	13000420	13004830	transcribed_processed_pseudogene	HGNC:30411
APOL2	chr22	ENSG00000128335.14	288.175	218.112	313.672	1.44177	0.527837	1.32313	0.403951	0.00214578	0.0421595	36226209	36239954	protein_coding	HGNC:619
KRT7-AS	chr12	ENSG00000257671.1	1485.72	1126.97	1575.91	1.39236	0.477534	1.32273	0.403517	0.000313753	0.010785	52245048	52247448	lncRNA	HGNC:52643
YTHDF1	chr20	ENSG00000149658.18	4821.78	3622.8	4830.26	1.33246	0.414089	1.32103	0.401662	8.44552e-10	2.48764e-07	63195429	63216139	protein_coding	HGNC:15867
LIFR	chr5	ENSG00000113594.10	1141.14	540.247	803.955	1.48489	0.570352	1.32091	0.401537	0.00419602	0.0661299	38474668	38608354	protein_coding	HGNC:6597
SLC8B1	chr12	ENSG00000089060.11	193.121	137.641	204.598	1.48056	0.566142	1.32075	0.401362	0.00436331	0.0677954	113298759	113359493	protein_coding	HGNC:26175
DTX2	chr7	ENSG00000091073.19	558.323	432.558	607.815	1.40365	0.48918	1.31954	0.400032	0.000695003	0.0193378	76461676	76505995	protein_coding	HGNC:15973
TMEM198	chr2	ENSG00000188760.10	330.612	182.789	265.372	1.45939	0.545361	1.31927	0.399742	0.0031577	0.054712	219543663	219550595	protein_coding	HGNC:33704
ESPN	chr1	ENSG00000187017.17	274.669	348.786	516.906	1.48562	0.571061	1.31839	0.398782	0.00465079	0.0704992	6424776	6461367	protein_coding	HGNC:13281
SULF2	chr20	ENSG00000196562.14	4753.67	3770.2	5237.57	1.38886	0.473903	1.31716	0.397432	0.000398171	0.0130815	47656348	47786616	protein_coding	HGNC:20392
DIAPH2	chrX	ENSG00000147202.18	1949.61	2248.09	3092.08	1.37505	0.459486	1.31471	0.394744	0.00013576	0.00569858	96684663	97604997	protein_coding	HGNC:2877
AC097376.3	chr4	ENSG00000273247.5	147.475	128.574	194.887	1.51842	0.602576	1.31464	0.39467	0.00615508	0.0855601	139411927	139454034	lncRNA	#N/A
PITPNC1	chr17	ENSG00000154217.15	826.241	513.807	761.64	1.48194	0.567489	1.31456	0.394578	0.0049135	0.0730568	67377281	67697261	protein_coding	HGNC:21045
TPM3P9	chr19	ENSG00000241015.2	847.218	717.682	998.009	1.38915	0.4742	1.31368	0.393618	0.000605756	0.0175842	53431984	53444670	transcribed_processed_pseudogene	HGNC:44142
AC092747.4	chr12	ENSG00000275764.1	338.717	285.652	396.819	1.38997	0.475053	1.31367	0.393604	0.000552368	0.0164688	27037100	27038960	lncRNA	#N/A
KCNK5	chr6	ENSG00000164626.9	1652.63	1872.39	2536.16	1.35495	0.438242	1.31366	0.393591	1.69292e-05	0.00109663	39188971	39229475	protein_coding	HGNC:6280
TJP3	chr19	ENSG00000105289.15	996.327	1506.64	2110.79	1.39988	0.485304	1.31358	0.393507	0.000902617	0.023026	3708362	3750813	protein_coding	HGNC:11829
MT-ND2	chrM	ENSG00000198763.3	64951.6	48415	69592.4	1.415	0.500798	1.3131	0.392982	0.0015392	0.0332437	4470	5511	protein_coding	HGNC:7456
PRNP	chr20	ENSG00000171867.17	2680.35	821.699	1146.72	1.39226	0.477424	1.31248	0.392299	0.000848687	0.0221697	4686350	4701590	protein_coding	HGNC:9449
ARNTL	chr11	ENSG00000133794.18	640.734	195.815	273.952	1.39469	0.479949	1.31213	0.391914	0.000768379	0.0207471	13276652	13387266	protein_coding	HGNC:701
TMEM132E	chr17	ENSG00000181291.7	600.779	672.566	954.444	1.427	0.512985	1.31129	0.390985	0.00228507	0.0438631	34579487	34639318	protein_coding	HGNC:26991
DCAF4	chr14	ENSG00000119599.17	429.173	361.287	504.169	1.39498	0.480239	1.31121	0.390904	0.00101452	0.0248913	72926377	72959703	protein_coding	HGNC:20229
LPGAT1	chr1	ENSG00000123684.13	1870.64	1321.71	1810.41	1.36801	0.45208	1.31041	0.390019	6.88789e-05	0.0033525	211743457	211830763	protein_coding	HGNC:28985
MTATP6P1	chr1	ENSG00000248527.1	10511.5	8604.9	12682.8	1.49269	0.577918	1.31029	0.38989	0.00548497	0.0787824	633696	634376	unprocessed_pseudogene	HGNC:44575
HLA-A	chr6	ENSG00000206503.13	3533.13	2948.68	4046.94	1.37926	0.463892	1.31019	0.389773	0.000412085	0.0133587	29941260	29945884	protein_coding	HGNC:4931
AGPAT3	chr21	ENSG00000160216.20	724.651	500.295	719.444	1.43533	0.521385	1.31011	0.389684	0.00277319	0.0506708	43865223	43987592	protein_coding	HGNC:326
SPEG	chr2	ENSG00000072195.15	923.867	443.1	625.725	1.40912	0.494799	1.30962	0.389152	0.00150764	0.0329789	219434843	219493629	protein_coding	HGNC:16901
AKR1A1	chr1	ENSG00000117448.13	2837.49	2539.57	3494.93	1.37813	0.462714	1.30901	0.388472	0.000213323	0.00808074	45550543	45570049	protein_coding	HGNC:380
CD22	chr19	ENSG00000012124.17	617.299	661.66	928.856	1.39991	0.485335	1.30767	0.386995	0.00126658	0.029241	35319261	35347361	protein_coding	HGNC:1643
APOC1	chr19	ENSG00000130208.9	676.657	539.286	804.836	1.48648	0.571904	1.3073	0.386586	0.00554971	0.0791413	44914247	44919349	protein_coding	HGNC:607
LOXL2	chr8	ENSG00000134013.16	2235.74	1513.5	2089.63	1.3826	0.467388	1.30646	0.385665	0.000749001	0.0204735	23296897	23425328	protein_coding	HGNC:6666
EPS8	chr12	ENSG00000151491.14	384.364	434.391	614.26	1.4131	0.498861	1.30508	0.384139	0.00218412	0.042644	15620134	15882329	protein_coding	HGNC:3420
IDH1	chr2	ENSG00000138413.13	12922.5	10457.8	14240.3	1.36128	0.444961	1.30427	0.383239	0.000830368	0.0218819	208236227	208266074	protein_coding	HGNC:5382
H1-0	chr22	ENSG00000189060.5	16965.1	20815.2	28186	1.35359	0.436786	1.30204	0.380772	0.000110332	0.00488207	37805093	37807436	protein_coding	HGNC:4714
CCDC169	chr13	ENSG00000242715.8	267.152	263.785	401.221	1.52019	0.604247	1.30154	0.380222	0.00718438	0.0951457	36222008	36297840	protein_coding	HGNC:34361
TSPAN17	chr5	ENSG00000048140.18	1560.91	996.907	1394.34	1.39755	0.482904	1.30132	0.379977	0.00237559	0.0452404	176647387	176659054	protein_coding	HGNC:13594
MICAL1	chr6	ENSG00000135596.18	1186.55	687.86	988.565	1.43312	0.519164	1.29975	0.378236	0.00386399	0.0629289	109444062	109465968	protein_coding	HGNC:20619
SH2D5	chr1	ENSG00000189410.12	253.548	149.07	227.218	1.50889	0.593491	1.2986	0.376961	0.00711023	0.0942367	20719731	20732837	protein_coding	HGNC:28819
TCEAL2	chrX	ENSG00000184905.9	352.986	306.101	445.509	1.4489	0.534955	1.29779	0.376053	0.0043916	0.0679585	102125679	102140426	protein_coding	HGNC:29818
SV2A	chr1	ENSG00000159164.10	3056.85	2577.85	3571.68	1.38585	0.470776	1.29693	0.375104	0.00132514	0.0300248	149903318	149917844	protein_coding	HGNC:20566
ADAMTS1	chr21	ENSG00000154734.15	1694.95	1780.96	2394.74	1.34522	0.427842	1.29651	0.374637	7.87891e-05	0.00379164	26835755	26845409	protein_coding	HGNC:217
PMEL	chr12	ENSG00000185664.14	1963.11	2701.48	3891.26	1.44209	0.528163	1.2963	0.374397	0.00450527	0.0688444	55954105	55973317	protein_coding	HGNC:10880
OAT	chr10	ENSG00000065154.12	2659.01	2094.75	2955.64	1.41156	0.497292	1.29606	0.374129	0.00276105	0.0506113	124397303	124418976	protein_coding	HGNC:8091
MANBA	chr4	ENSG00000109323.11	2557.31	3324.22	4483.87	1.34955	0.432484	1.29511	0.373079	0.000180845	0.00710244	102630770	102760994	protein_coding	HGNC:6831
SCNN1A	chr12	ENSG00000111319.13	3264.4	4167.86	5553.33	1.33363	0.415364	1.29454	0.372437	2.6732e-05	0.00159125	6346843	6377730	protein_coding	HGNC:10599
BLVRB	chr19	ENSG00000090013.11	694.97	544.232	747.29	1.37166	0.455918	1.29453	0.372424	0.00084868	0.0221697	40447765	40465764	protein_coding	HGNC:1063
COBL	chr7	ENSG00000106078.19	2394.74	2760.85	3967.99	1.43959	0.525662	1.29443	0.372316	0.00447487	0.0685839	51016212	51316818	protein_coding	HGNC:22199
ARHGAP24	chr4	ENSG00000138639.18	280.21	417.625	589.509	1.41046	0.496164	1.29374	0.371552	0.00300579	0.0528302	85475150	86002668	protein_coding	HGNC:25361
TCTA	chr3	ENSG00000145022.4	507.731	332.083	462.442	1.39499	0.480251	1.29327	0.371028	0.00134264	0.0303769	49412206	49416475	protein_coding	HGNC:11692
TRIM24	chr7	ENSG00000122779.18	6228.52	5214.76	7328.39	1.40543	0.491012	1.29246	0.370115	0.0025408	0.0477	138460259	138589996	protein_coding	HGNC:11812
CREB3L1	chr11	ENSG00000157613.11	644.798	222.317	309.835	1.39646	0.481773	1.29073	0.368186	0.00258148	0.0480883	46277662	46321409	protein_coding	HGNC:18856
RASGRF1	chr15	ENSG00000058335.15	295.259	497.85	716.664	1.43771	0.523772	1.28953	0.36685	0.00506589	0.0747372	78959947	79090773	protein_coding	HGNC:9875
NAP1L2	chrX	ENSG00000186462.9	489.276	374.754	558.208	1.48715	0.572547	1.28857	0.365771	0.00731802	0.095875	73212299	73214851	protein_coding	HGNC:7638
LINC00884	chr3	ENSG00000233058.2	155.615	158.046	233.716	1.46937	0.555199	1.28847	0.365661	0.00677202	0.0910253	194487140	194521156	lncRNA	HGNC:48570
CEP68	chr2	ENSG00000011523.14	1389.76	1144.07	1523.57	1.33046	0.411922	1.28837	0.365544	5.36838e-05	0.00277156	65056366	65087004	protein_coding	HGNC:29076
TENT5B	chr1	ENSG00000158246.8	1914.52	1235.96	1647.13	1.33225	0.413867	1.28815	0.365304	6.44508e-05	0.00318231	27005020	27012850	protein_coding	HGNC:28273
AF131215.5	chr8	ENSG00000255310.2	280.813	197.284	294.713	1.48918	0.574522	1.28667	0.363637	0.007563	0.0980979	11107788	11109726	lncRNA	#N/A
INSIG1	chr7	ENSG00000186480.13	3169.76	3596.23	4929.37	1.37003	0.454207	1.28504	0.361819	0.00238284	0.0452818	155297776	155310235	protein_coding	HGNC:6083
CINP	chr14	ENSG00000100865.15	661.908	575.083	800.829	1.39245	0.477622	1.28391	0.360542	0.00283593	0.0511066	102341102	102362916	protein_coding	HGNC:23789
GPRC5A	chr12	ENSG00000013588.8	1372.76	876.04	1240.55	1.42462	0.510574	1.28262	0.359098	0.00502021	0.0742556	12890782	12917937	protein_coding	HGNC:9836
ADAM23	chr2	ENSG00000114948.13	723.742	473.787	657.89	1.38755	0.472541	1.28018	0.356342	0.00329341	0.0563191	206443532	206621127	protein_coding	HGNC:202
TXNIP	chr1	ENSG00000265972.6	1557.96	1495.57	2132.06	1.42661	0.512593	1.27971	0.355819	0.00545012	0.0786538	145992435	145996579	protein_coding	HGNC:16952
RAB11FIP4	chr17	ENSG00000131242.18	4745.18	6121.94	8152.66	1.33178	0.413352	1.27883	0.354827	0.000246736	0.00910419	31391675	31538211	protein_coding	HGNC:30267
PALM	chr19	ENSG00000099864.18	585.065	751.941	1023	1.36261	0.446377	1.27749	0.353313	0.00183038	0.0377204	708935	748329	protein_coding	HGNC:8594
TMEM64	chr8	ENSG00000180694.14	1827.82	1726.71	2477.77	1.43612	0.522172	1.27745	0.353263	0.00628431	0.0865816	90621995	90791632	protein_coding	HGNC:25441
LY6E	chr8	ENSG00000160932.11	5912.74	8571.69	11142.2	1.29785	0.376121	1.27138	0.346401	2.42704e-06	0.000225346	143017982	143023832	protein_coding	HGNC:6727
ENPEP	chr4	ENSG00000138792.10	3107.69	1212.9	1620.44	1.33398	0.415739	1.27096	0.345918	0.000660019	0.0185152	110365733	110565285	protein_coding	HGNC:3355
CYP11A1	chr15	ENSG00000140459.18	478.472	793.66	1083.52	1.36486	0.448752	1.27047	0.345366	0.00265065	0.0491147	74337759	74367646	protein_coding	HGNC:2590
GRB10	chr7	ENSG00000106070.19	4177.26	706.42	997.465	1.40591	0.491505	1.27047	0.345361	0.00523896	0.0763022	50590063	50793462	protein_coding	HGNC:4564
L1TD1	chr1	ENSG00000240563.2	16775.7	9052.74	12988.7	1.43649	0.522551	1.27031	0.345184	0.00710495	0.0942367	62194849	62212328	protein_coding	HGNC:25595
KCNN4	chr19	ENSG00000104783.14	496.632	695.508	967.953	1.38369	0.468524	1.26859	0.343227	0.00411124	0.065377	43766533	43781257	protein_coding	HGNC:6293
CARMIL2	chr16	ENSG00000159753.14	442.772	350.962	499.873	1.43145	0.517481	1.2685	0.34312	0.00699212	0.0931773	67644988	67657569	protein_coding	HGNC:27089
FUT8	chr14	ENSG00000033170.17	3085.17	4167.88	5420.05	1.3003	0.37884	1.2652	0.339367	1.59417e-05	0.00104749	65410592	65744121	protein_coding	HGNC:4019
GAREM2	chr2	ENSG00000157833.13	792.142	511.918	699.814	1.36543	0.449359	1.26471	0.338803	0.00326812	0.0560567	26173088	26189663	protein_coding	HGNC:27172
DPYSL3	chr5	ENSG00000113657.13	11639.4	5499.21	7160.57	1.30155	0.380236	1.26389	0.337873	2.74337e-05	0.00162376	147390808	147510068	protein_coding	HGNC:3015
ZNF423	chr16	ENSG00000102935.11	1472.9	1534.54	2059.54	1.34826	0.4311	1.26368	0.337632	0.00188913	0.0386051	49487524	49857919	protein_coding	HGNC:16762
TRIM55	chr8	ENSG00000147573.17	722.884	317.473	437.174	1.38571	0.470628	1.26359	0.337534	0.00485739	0.072787	66126896	66175485	protein_coding	HGNC:14215
HTATIP2	chr11	ENSG00000109854.13	1137.72	824.424	1087.47	1.31821	0.398577	1.26345	0.337367	0.000449749	0.0141992	20363685	20383783	protein_coding	HGNC:16637
CHCHD10	chr22	ENSG00000250479.8	1194.79	1121.6	1530.9	1.38685	0.471808	1.26227	0.336025	0.00511995	0.07521	23765834	23768443	protein_coding	HGNC:15559
OSBPL10	chr3	ENSG00000144645.14	1384.86	804.315	1108.67	1.37254	0.456848	1.26207	0.335788	0.00421417	0.0662937	31657890	32077580	protein_coding	HGNC:16395
CNTLN	chr9	ENSG00000044459.15	507.33	247.488	355.079	1.42308	0.509018	1.26134	0.334959	0.00756807	0.0980979	17134982	17503923	protein_coding	HGNC:23432
SLC9A3R1	chr17	ENSG00000109062.12	8808.26	10282.8	13391.4	1.30164	0.380333	1.26132	0.334933	0.000110592	0.00488207	74748628	74769353	protein_coding	HGNC:11075
CABYR	chr18	ENSG00000154040.20	289.696	202.638	283.12	1.38919	0.474246	1.26089	0.334441	0.00538024	0.0779611	24138956	24161603	protein_coding	HGNC:15569
PEX12	chr17	ENSG00000108733.10	229.891	205.026	285.69	1.39415	0.479388	1.26052	0.334023	0.00648531	0.0885652	35574795	35578863	protein_coding	HGNC:8854
IGFBP4	chr17	ENSG00000141753.7	2361.57	1468.23	2052.77	1.41576	0.501572	1.26035	0.333825	0.00726227	0.095581	40443450	40457725	protein_coding	HGNC:5473
STK17A	chr7	ENSG00000164543.7	1118.34	479.106	631.793	1.31489	0.394947	1.25811	0.331254	0.000588836	0.017196	43582758	43650713	protein_coding	HGNC:11395
GATM	chr15	ENSG00000171766.16	356.558	325.463	448.074	1.36958	0.453735	1.25777	0.330869	0.00465895	0.0704992	45361124	45402327	protein_coding	HGNC:4175
KIZ	chr20	ENSG00000088970.16	505.359	270.029	362.567	1.34059	0.422864	1.25736	0.330402	0.00225087	0.0435985	21125983	21246622	protein_coding	HGNC:15865
AFF1	chr4	ENSG00000172493.21	3956.45	3133.56	4232.98	1.34904	0.431932	1.25702	0.330012	0.00295522	0.0522099	86935002	87141054	protein_coding	HGNC:7135
PRPS2	chrX	ENSG00000101911.12	866.703	774.966	1031.82	1.33381	0.415552	1.25642	0.329319	0.00194103	0.0393832	12791355	12824222	protein_coding	HGNC:9465
EZR	chr6	ENSG00000092820.18	34896.1	36990.1	49732.3	1.34636	0.429069	1.25633	0.329211	0.00286391	0.051394	158765741	158819368	protein_coding	HGNC:12691
RAB17	chr2	ENSG00000124839.13	3095.18	1751.21	2308.81	1.31997	0.400507	1.25568	0.328466	0.000820708	0.0217379	237574322	237601614	protein_coding	HGNC:16523
C20orf27	chr20	ENSG00000101220.17	1662.08	1410.53	1824.53	1.29595	0.374013	1.25442	0.327016	0.000193301	0.00746382	3753508	3768387	protein_coding	HGNC:15873
ELF3	chr1	ENSG00000163435.16	1578.35	2665.81	3507.58	1.31282	0.392668	1.25378	0.326284	0.000800908	0.0213792	202007945	202017183	protein_coding	HGNC:3318
MTMR7	chr8	ENSG00000003987.14	759.155	700.674	912.458	1.30191	0.380633	1.25321	0.325633	0.000578398	0.0169772	17296794	17413528	protein_coding	HGNC:7454
TTC7A	chr2	ENSG00000068724.17	1144.98	974.211	1281.81	1.31441	0.394412	1.2521	0.324352	0.0010409	0.025404	46916157	47076137	protein_coding	HGNC:19750
ACAT2	chr6	ENSG00000120437.9	9013.86	7009.98	9274.41	1.32319	0.404022	1.25193	0.324156	0.00159736	0.0341542	159762045	159779112	protein_coding	HGNC:94
FAM184A	chr6	ENSG00000111879.20	1541.95	2213.61	3035.57	1.37173	0.455995	1.25173	0.323927	0.0056376	0.0801169	118959763	119149387	protein_coding	HGNC:20991
PPP2R5A	chr1	ENSG00000066027.12	1835.71	1642.38	2151.54	1.31214	0.391922	1.25146	0.323607	0.000924932	0.0232718	212285410	212361853	protein_coding	HGNC:9309
RUNX1T1	chr8	ENSG00000079102.16	1000.87	763.027	1023.23	1.33869	0.420819	1.2479	0.319504	0.00282192	0.050987	91954967	92103286	protein_coding	HGNC:1535
HOXB1	chr17	ENSG00000120094.9	3843.93	5734.78	7526.24	1.30572	0.384842	1.2471	0.31858	0.000943412	0.023667	48528526	48531011	protein_coding	HGNC:5111
TMCC3	chr12	ENSG00000057704.13	674.21	904.531	1187.19	1.31207	0.391849	1.24598	0.317283	0.00278595	0.0507492	94567122	94650557	protein_coding	HGNC:29199
CYP26A1	chr10	ENSG00000095596.12	7018.05	11179.4	15175.7	1.36821	0.452294	1.24469	0.315783	0.00650792	0.0888029	93073475	93077885	protein_coding	HGNC:2603
TIMP2	chr17	ENSG00000035862.12	3197.7	2943.31	3764.68	1.27567	0.351257	1.24443	0.315488	0.000111112	0.00489071	78852977	78925387	protein_coding	HGNC:11821
PACSIN3	chr11	ENSG00000165912.16	2150.42	1773.85	2382.59	1.34585	0.428515	1.24421	0.315233	0.00440976	0.0681777	47177522	47186443	protein_coding	HGNC:8572
HYPK	chr15	ENSG00000242028.6	1776.59	1316.85	1727.98	1.30803	0.387394	1.24031	0.310699	0.00177341	0.0369474	43796142	43803043	protein_coding	HGNC:18418
KLF13	chr15	ENSG00000169926.11	2967.4	3122.83	4043.15	1.2919	0.36949	1.24025	0.310631	0.00110178	0.0263583	31326835	31435665	protein_coding	HGNC:13672
PLEKHA7	chr11	ENSG00000166689.16	1551.93	1500.12	1946.24	1.29742	0.375641	1.24015	0.310513	0.00105642	0.0256726	16777297	17014414	protein_coding	HGNC:27049
TP53INP2	chr20	ENSG00000078804.13	485.688	275.516	374.783	1.35626	0.439633	1.23949	0.309743	0.00621347	0.0859522	34704339	34713439	protein_coding	HGNC:16104
TACC1	chr8	ENSG00000147526.20	3310	3033.26	3913.65	1.29126	0.368783	1.23938	0.309622	0.0007144	0.0196852	38728186	38853028	protein_coding	HGNC:11522
KIF26B	chr1	ENSG00000162849.16	870.361	1300.87	1696.8	1.30872	0.388154	1.23909	0.309284	0.00201378	0.0402912	245154985	245709432	protein_coding	HGNC:25484
BTG2	chr1	ENSG00000159388.6	1984.41	1607.04	2047.2	1.27361	0.348927	1.23833	0.308401	0.000104683	0.00468247	203305491	203309602	protein_coding	HGNC:1131
SPATS2L	chr2	ENSG00000196141.14	7253.28	5534.75	7129.31	1.28694	0.363947	1.23788	0.307877	0.00079595	0.0213135	200305881	200482264	protein_coding	HGNC:24574
SPTSSA	chr14	ENSG00000165389.7	1523.95	1331.78	1701.46	1.27819	0.354098	1.23776	0.307732	0.000229087	0.00856394	34432788	34462240	protein_coding	HGNC:20361
NMNAT2	chr1	ENSG00000157064.11	2864.37	2362.75	3085.48	1.30807	0.387442	1.23743	0.307343	0.00193804	0.0393772	183248237	183418380	protein_coding	HGNC:16789
BIN1	chr2	ENSG00000136717.15	1137.28	1351.14	1810.5	1.34125	0.423576	1.23107	0.299909	0.00552589	0.0790655	127048027	127107288	protein_coding	HGNC:1052
EEFSEC	chr3	ENSG00000132394.11	685.624	611.259	794.906	1.30126	0.379914	1.23045	0.299184	0.002584	0.0480883	128153481	128408646	protein_coding	HGNC:24614
NECTIN1	chr11	ENSG00000110400.11	7592.89	6724.2	8707.12	1.28994	0.3673	1.22748	0.295701	0.00198107	0.0398813	119623408	119729200	protein_coding	HGNC:9706
FAM114A1	chr4	ENSG00000197712.12	589.944	600.728	797.545	1.32778	0.409019	1.22683	0.294935	0.00616466	0.0855883	38867677	38945739	protein_coding	HGNC:25087
ACAA2	chr18	ENSG00000167315.18	2961.58	2204.48	2814.85	1.27904	0.35506	1.22631	0.294328	0.00108509	0.0261094	49782164	49813953	protein_coding	HGNC:83
KCNC3	chr19	ENSG00000131398.14	770.745	718.237	921.236	1.27847	0.354421	1.22443	0.292111	0.000980258	0.0243766	50311937	50333515	protein_coding	HGNC:6235
CCKBR	chr11	ENSG00000110148.10	1479.69	1713.15	2237.78	1.30414	0.383099	1.22433	0.291997	0.00435505	0.0677611	6259806	6272127	protein_coding	HGNC:1571
CARD10	chr22	ENSG00000100065.15	698.531	469.217	611.655	1.30531	0.38439	1.22377	0.291329	0.00416196	0.0657144	37490362	37519542	protein_coding	HGNC:16422
NDRG4	chr16	ENSG00000103034.14	462.156	470.194	607.389	1.29201	0.369622	1.22367	0.291215	0.00286933	0.0514371	58462846	58513628	protein_coding	HGNC:14466
ITPRIP	chr10	ENSG00000148841.17	723.024	352.744	459.728	1.30065	0.379238	1.22104	0.288116	0.00415594	0.06568	104309698	104338465	protein_coding	HGNC:29370
ATP2B4	chr1	ENSG00000058668.14	5049.63	6370.97	8268.39	1.29795	0.376231	1.22056	0.287547	0.00399443	0.0645609	203626561	203744081	protein_coding	HGNC:817
RNF167	chr17	ENSG00000108523.16	3712.7	2977.58	3766.33	1.26656	0.34092	1.21959	0.286402	0.000857007	0.0222222	4940008	4945222	protein_coding	HGNC:24544
STK10	chr5	ENSG00000072786.13	1039.38	499.379	658.403	1.31639	0.396592	1.21876	0.285411	0.00653139	0.089052	172042079	172188224	protein_coding	HGNC:11388
CDYL	chr6	ENSG00000153046.18	2640.28	1949.26	2494.33	1.27794	0.353823	1.21847	0.285074	0.00204612	0.0407887	4706159	4955551	protein_coding	HGNC:1811
HLA-B	chr6	ENSG00000234745.11	1515.45	1308.38	1718.08	1.31438	0.394384	1.21768	0.284134	0.00657602	0.0894465	31269491	31357188	protein_coding	HGNC:4932
NEDD4L	chr18	ENSG00000049759.18	3623.91	3314.31	4282.59	1.29125	0.368766	1.21699	0.283311	0.00388256	0.063111	58044226	58401540	protein_coding	HGNC:7728
MT-ND4	chrM	ENSG00000198886.2	122052	105989	140606	1.31045	0.390064	1.21638	0.282597	0.00641897	0.0879708	10760	12137	protein_coding	HGNC:7459
PRKAG1	chr12	ENSG00000181929.13	1232.65	1214.29	1531.98	1.2607	0.334225	1.21465	0.280541	0.00108986	0.0261681	49002274	49018807	protein_coding	HGNC:9385
CD24	chr6	ENSG00000272398.6	60914.2	62969.7	80983.1	1.292	0.369603	1.21284	0.278389	0.00491137	0.0730568	106969831	106975627	protein_coding	HGNC:1645
SOWAHC	chr2	ENSG00000198142.5	1584.62	1286.53	1649.46	1.28257	0.359042	1.21241	0.277883	0.00400116	0.0646086	109614364	109618990	protein_coding	HGNC:26149
ZNF512B	chr20	ENSG00000196700.9	2662.31	2272.18	2846.15	1.25297	0.325354	1.20928	0.27415	0.000908064	0.0230511	63956704	63969930	protein_coding	HGNC:29212
GMDS	chr6	ENSG00000112699.11	754.638	415.7	543.634	1.30859	0.388016	1.20917	0.274017	0.00726761	0.095581	1623806	2245605	protein_coding	HGNC:4369
FOXO1	chr13	ENSG00000150907.10	1316.49	962.686	1241.21	1.28917	0.366444	1.20894	0.273742	0.00535787	0.0777028	40555667	40666641	protein_coding	HGNC:3819
NUDT11	chrX	ENSG00000196368.5	935.108	823.072	1044.6	1.26892	0.343603	1.20887	0.273665	0.00234508	0.0447635	51490011	51496592	protein_coding	HGNC:18011
VWA5A	chr11	ENSG00000110002.16	759.007	701.85	897.691	1.27595	0.351569	1.20828	0.272958	0.00403864	0.064846	124115404	124147721	protein_coding	HGNC:6658
FDFT1	chr8	ENSG00000079459.13	15326.1	14073.3	17438	1.23855	0.30865	1.20722	0.271693	0.000207053	0.00789573	11795573	11839304	protein_coding	HGNC:3629
HMOX2	chr16	ENSG00000103415.12	1027.48	723.12	911.257	1.25973	0.33311	1.20515	0.26921	0.00257761	0.0480862	4474690	4510347	protein_coding	HGNC:5014
LMO4	chr1	ENSG00000143013.13	3943.11	3978.37	4963.83	1.24847	0.320157	1.20437	0.268275	0.00112306	0.0266477	87328880	87348923	protein_coding	HGNC:6644
TRAPPC6B	chr14	ENSG00000182400.15	1208.01	905.509	1142.42	1.25961	0.332972	1.2042	0.268075	0.00234128	0.0447409	39147811	39170532	protein_coding	HGNC:23066
PIP4K2A	chr10	ENSG00000150867.14	3585.34	4851.11	6174.45	1.26996	0.344782	1.20186	0.265265	0.00448265	0.0686214	22534854	22714578	protein_coding	HGNC:8997
EFNB1	chrX	ENSG00000090776.6	908.685	887.308	1128.79	1.27554	0.351108	1.19925	0.262136	0.00667875	0.0901262	68829021	68842160	protein_coding	HGNC:3226
GEMIN7	chr19	ENSG00000142252.11	811.616	907.578	1137.5	1.25286	0.325231	1.19882	0.261621	0.00465097	0.0704992	45079195	45091518	protein_coding	HGNC:20045
IGFBP2	chr2	ENSG00000115457.10	26639.5	37938	47096.3	1.24034	0.31074	1.19743	0.259936	0.00130349	0.0296685	216632828	216664436	protein_coding	HGNC:5471
CARHSP1	chr16	ENSG00000153048.11	5198.89	5427.19	6789.42	1.25407	0.326621	1.19703	0.259457	0.00325562	0.0560313	8852942	8869012	protein_coding	HGNC:17150
NUDT4	chr12	ENSG00000173598.14	3042.1	3048.98	3809.6	1.25092	0.32299	1.19703	0.259457	0.00277841	0.0507118	93377883	93408146	protein_coding	HGNC:8051
PRKCZ	chr1	ENSG00000067606.17	1225.91	1173.08	1461.15	1.2449	0.316029	1.19578	0.257952	0.00146132	0.0323737	2050411	2185395	protein_coding	HGNC:9412
AC010761.1	chr17	ENSG00000264577.1	2575.08	2606.98	3271.11	1.2634	0.337308	1.19552	0.257636	0.00520668	0.0761107	28721487	28722877	lncRNA	#N/A
CAT	chr11	ENSG00000121691.7	446.829	529.752	676.257	1.27592	0.351537	1.19445	0.256347	0.00722131	0.0952076	34438934	34472060	protein_coding	HGNC:1516
SSBP3	chr1	ENSG00000157216.15	5909.06	6188.49	7605.16	1.22699	0.295124	1.19368	0.255415	0.000523213	0.0158205	54225432	54413479	protein_coding	HGNC:15674
MAD2L2	chr1	ENSG00000116670.15	3938.79	4413.95	5488.15	1.24963	0.321502	1.19172	0.253046	0.00392823	0.0637619	11674480	11691650	protein_coding	HGNC:6764
RALB	chr2	ENSG00000144118.14	1860	1906.53	2384.04	1.24971	0.32159	1.18996	0.25091	0.00436916	0.0677954	120240064	120294710	protein_coding	HGNC:9840
MTA3	chr2	ENSG00000057935.13	4109.99	4528.61	5681.22	1.26142	0.335047	1.18852	0.249167	0.00774175	0.0997437	42494569	42756947	protein_coding	HGNC:23784
PDLIM1	chr10	ENSG00000107438.9	9798.64	8317.07	10146.5	1.21927	0.286023	1.18728	0.247654	0.000579355	0.0169772	95237572	95291012	protein_coding	HGNC:2067
MAP2K3	chr17	ENSG00000034152.19	991.621	1188.31	1479.18	1.24475	0.315857	1.1867	0.246955	0.00457002	0.0696265	21284672	21315232	protein_coding	HGNC:6843
SPARC	chr5	ENSG00000113140.11	11144.7	10794.3	13226.8	1.22549	0.293363	1.18617	0.246309	0.00134727	0.0304053	151661096	151686975	protein_coding	HGNC:11219
ARMCX1	chrX	ENSG00000126947.13	1124.37	1207.9	1495.7	1.23865	0.30877	1.18259	0.241948	0.00414268	0.0655404	101550547	101554700	protein_coding	HGNC:18073
NATD1	chr17	ENSG00000274180.1	1571.69	1898.96	2354.53	1.23782	0.307798	1.18021	0.239039	0.00362246	0.0602591	21238870	21253410	protein_coding	HGNC:30770
TCF7L1	chr2	ENSG00000152284.5	3445.98	2295.17	2814.72	1.21849	0.285091	1.18008	0.238879	0.00169917	0.0358093	85133392	85310387	protein_coding	HGNC:11640
NTPCR	chr1	ENSG00000135778.12	2337.44	1945.5	2378.09	1.22309	0.29053	1.17893	0.237482	0.00429151	0.0670167	232950605	232983882	protein_coding	HGNC:28204
PPP1R7	chr2	ENSG00000115685.15	1693.82	1619.54	1985.09	1.22574	0.293652	1.17671	0.234755	0.00367464	0.0609228	241149576	241183652	protein_coding	HGNC:9295
APRT	chr16	ENSG00000198931.11	2899.07	2716.63	3358	1.23859	0.308695	1.17653	0.234533	0.00559237	0.0796167	88809339	88811937	protein_coding	HGNC:626
PCK2	chr14	ENSG00000100889.12	5295.92	1451.89	1746.3	1.20241	0.265928	1.17519	0.232896	0.000481581	0.0149046	24094053	24110598	protein_coding	HGNC:8725
PDHB	chr3	ENSG00000168291.13	3979.79	3729.87	4538.3	1.21663	0.282896	1.17309	0.230312	0.00309641	0.0538448	58427630	58433857	protein_coding	HGNC:8808
ITM2C	chr2	ENSG00000135916.16	14849	16818.5	20026.2	1.19188	0.253241	1.17248	0.229561	0.00279195	0.0507492	230864639	230879248	protein_coding	HGNC:6175
ZBTB46	chr20	ENSG00000130584.11	1189.44	1859.15	2289.42	1.23217	0.301204	1.17158	0.228458	0.0076672	0.099036	63743666	63832038	protein_coding	HGNC:16094
PBXIP1	chr1	ENSG00000163346.17	2036.35	2543.05	3114.92	1.22429	0.291945	1.16874	0.224958	0.00691726	0.0925407	154944076	154956123	protein_coding	HGNC:21199
BAHD1	chr15	ENSG00000140320.12	2066.36	1848.86	2206.08	1.19281	0.254361	1.16642	0.222084	0.000638856	0.0181266	40439721	40468236	protein_coding	HGNC:29153
GABARAPL1	chr12	ENSG00000139112.11	4667.32	2873.93	3520.07	1.22178	0.288986	1.1664	0.22206	0.00730637	0.095875	10212458	10223128	protein_coding	HGNC:4068
MSMO1	chr4	ENSG00000052802.13	6896.28	7223.94	8724.38	1.20806	0.272692	1.16446	0.219663	0.00443593	0.0684583	165327667	165343164	protein_coding	HGNC:10545
FTH1	chr11	ENSG00000167996.16	63851.7	53777.9	64844.2	1.20165	0.265018	1.16361	0.218611	0.00309819	0.0538448	61959718	61967634	protein_coding	HGNC:3976
KRT18	chr12	ENSG00000111057.11	108340	68353.5	82709.7	1.20809	0.272724	1.16347	0.218437	0.00488798	0.0729313	52948871	52952906	protein_coding	HGNC:6430
ELF2	chr4	ENSG00000109381.20	1765.69	1931.59	2326.77	1.2042	0.268076	1.16343	0.21838	0.00657484	0.0894465	139028112	139177218	protein_coding	HGNC:3317
ATP6V0E1	chr5	ENSG00000113732.9	1751.78	1684.24	2040.28	1.2116	0.276917	1.16152	0.216012	0.00749095	0.0975422	172983771	173035445	protein_coding	HGNC:863
MDH2	chr7	ENSG00000146701.12	4716.69	4231.48	5010.28	1.18541	0.245389	1.15668	0.209993	0.00171698	0.0360797	76048051	76067508	protein_coding	HGNC:6971
SEMA4B	chr15	ENSG00000185033.14	1475.26	1474.43	1761.46	1.19493	0.256925	1.1552	0.208148	0.00434254	0.0676897	90160604	90229679	protein_coding	HGNC:10730
RPL23A	chr17	ENSG00000198242.14	30699.2	34599	41178.7	1.19036	0.251394	1.15382	0.206412	0.00411763	0.065377	28719985	28724359	protein_coding	HGNC:10317
JUP	chr17	ENSG00000173801.17	13476.5	12456	14926.5	1.19279	0.254342	1.15115	0.203072	0.00337418	0.0573577	41754604	41786931	protein_coding	HGNC:6207
MRPS35	chr12	ENSG00000061794.13	2153.88	1670.86	1972.35	1.18012	0.238929	1.15102	0.202912	0.00333367	0.0568387	27710822	27756295	protein_coding	HGNC:16635
GOT1	chr10	ENSG00000120053.12	2746.14	1332.73	1584.93	1.18743	0.247841	1.15012	0.201791	0.00503196	0.074365	99396870	99430624	protein_coding	HGNC:4432
SOCS3	chr17	ENSG00000184557.4	2209.33	2509.04	2972.78	1.18438	0.244128	1.14924	0.200679	0.00446419	0.0685839	78356778	78360077	protein_coding	HGNC:19391
SH3BP4	chr2	ENSG00000130147.16	3342.36	2060.57	2413.5	1.17182	0.228757	1.14479	0.195083	0.00145666	0.0323737	234952017	235055714	protein_coding	HGNC:10826
ELOVL5	chr6	ENSG00000012660.14	6954.01	7547.19	8975.25	1.18924	0.250034	1.14267	0.192412	0.00517013	0.0756868	53267398	53349179	protein_coding	HGNC:21308
ZNF90	chr19	ENSG00000213988.11	1822.07	1548.6	1825.89	1.1783	0.236711	1.14178	0.191289	0.00766943	0.099036	20077994	20127076	protein_coding	HGNC:13165
ARMCX3	chrX	ENSG00000102401.20	2289.19	3019.97	3486.93	1.15558	0.208622	1.127	0.172484	0.00721654	0.0952076	101622797	101627843	protein_coding	HGNC:24065
GABRE	chrX	ENSG00000102287.19	97.719	43.9035	89.6674	2.03792	1.0271	1.12664	0.172031	0.00629912	0.0867157	151953124	151974680	protein_coding	HGNC:4085
OLFML2A	chr9	ENSG00000185585.20	268.887	88.0963	189.117	2.09696	1.0683	1.12253	0.166757	0.00495448	0.0734742	124777133	124814885	protein_coding	HGNC:27270
C19orf33	chr19	ENSG00000167644.12	80.0314	36.5787	77.8994	2.13225	1.09238	1.0986	0.13567	0.00658577	0.0895078	38304164	38305006	protein_coding	HGNC:16668
ZNNT1	chr8	ENSG00000261087.1	40.9974	16.2373	46.7432	2.88077	1.52645	1.09425	0.129941	0.00180663	0.0374114	101166805	101169629	lncRNA	HGNC:54438
GTF2IP23	chr7	ENSG00000230295.1	30.0437	10.9692	30.0777	2.74644	1.45756	1.09281	0.128039	0.00271131	0.0499676	66880708	66882981	unprocessed_pseudogene	HGNC:51735
PKD1L2	chr16	ENSG00000166473.17	49.8081	17.6909	55.3324	3.06505	1.61591	1.08261	0.114512	0.00152356	0.0331573	81100875	81220370	polymorphic_pseudogene	HGNC:21715
AC127502.2	chr15	ENSG00000270055.1	36.838	4.30111	19.3137	4.47811	2.16289	1.07983	0.110803	0.000894946	0.0229307	30487963	30490313	lncRNA	#N/A
CORO1A	chr16	ENSG00000102879.15	89.2897	14.4584	43.0382	2.81102	1.4911	1.07786	0.108174	0.00282333	0.050987	30182827	30189076	protein_coding	HGNC:2252
UBE2Q2P1	chr15	ENSG00000189136.9	32.0216	15.5269	38.1364	2.37511	1.24799	1.07581	0.105429	0.00686007	0.0920359	84526781	84571216	transcribed_unprocessed_pseudogene	HGNC:37439
IL6R	chr1	ENSG00000160712.13	63.1689	3.13105	17.7572	5.2091	2.38104	1.0756	0.105135	0.000791478	0.021227	154405193	154469450	protein_coding	HGNC:6019
ADGRG2	chrX	ENSG00000173698.18	156.573	33.2178	82.7794	2.36297	1.2406	1.07118	0.0991996	0.00663858	0.0897969	18989307	19122637	protein_coding	HGNC:4516
ATXN7	chr3	ENSG00000163635.18	22.338	8.7037	26.3333	3.03218	1.60036	1.064	0.0894974	0.00434716	0.0677	63898399	64003453	protein_coding	HGNC:10560
CD302	chr2	ENSG00000241399.7	30.3725	13.363	34.3964	2.55047	1.35076	1.06352	0.0888428	0.00746822	0.0973947	159768628	159798255	protein_coding	HGNC:30843
MN1	chr22	ENSG00000169184.6	104.911	101.006	266.297	2.63594	1.39832	1.05707	0.0800747	0.00643149	0.0879708	27748277	27801756	protein_coding	HGNC:7180
CACNG7	chr19	ENSG00000105605.7	443.815	327.232	868.438	2.9175	1.54473	1.05069	0.0713325	0.00547492	0.0787824	53909335	53943941	protein_coding	HGNC:13626
DAZL	chr3	ENSG00000092345.13	47.4951	1.73118	15.0125	8.0926	3.0166	1.04889	0.0688682	0.00114556	0.0270687	16586792	16670306	protein_coding	HGNC:2685
LAMP5	chr20	ENSG00000125869.10	95.0479	98.0447	303.241	3.08554	1.62552	1.04837	0.0681516	0.0054924	0.0787844	9514358	9530524	protein_coding	HGNC:16097
ZIC3	chrX	ENSG00000156925.12	943.634	555.166	1612.78	3.02964	1.59915	1.04581	0.0646259	0.00648057	0.0885652	137566127	137577691	protein_coding	HGNC:12874
AC107373.2	chr8	ENSG00000272157.1	17.5064	3.46236	26.8901	7.25516	2.85901	1.04491	0.0633748	0.00067535	0.0188524	24956621	24957110	lncRNA	#N/A
DCAF4L1	chr4	ENSG00000182308.7	21.3701	2.03564	10.7464	5.59469	2.48406	1.03814	0.054003	0.00621018	0.0859522	41981756	41986465	protein_coding	HGNC:27723
MAGEA4	chrX	ENSG00000147381.11	32.4047	10.6915	62.9483	4.98732	2.31827	1.03448	0.04891	0.00328876	0.0562977	151912509	151925170	protein_coding	HGNC:6802
ANGPT2	chr8	ENSG00000091879.13	25.3685	16.3866	2.14841	0.132702	-2.91374	0.968084	-0.0467962	0.00406528	0.0650644	6499651	6563409	protein_coding	HGNC:485
FRMD3	chr9	ENSG00000172159.16	24.4682	13.7689	2.68331	0.193831	-2.36713	0.963646	-0.0534248	0.00697713	0.0931229	83242990	83538546	protein_coding	HGNC:24125
AC004540.2	chr7	ENSG00000225792.2	23.5535	53.5416	13.4516	0.251683	-1.99032	0.961962	-0.0559484	0.00485055	0.072754	26369310	26376701	lncRNA	#N/A
COL3A1	chr2	ENSG00000168542.15	7221.47	11686.7	1571.5	0.145752	-2.77841	0.960797	-0.0576968	0.000212458	0.00806583	188974373	189012746	protein_coding	HGNC:2201
INHBA	chr7	ENSG00000122641.11	41.1278	29.5408	7.53695	0.275746	-1.85859	0.957521	-0.0626246	0.00678724	0.0911582	41667168	41705834	protein_coding	HGNC:6066
SOX6	chr11	ENSG00000110693.18	32.7112	37.3042	6.96259	0.19097	-2.38858	0.957434	-0.0627547	0.00135906	0.0305904	15966449	16739591	protein_coding	HGNC:16421
FSCN2	chr17	ENSG00000186765.11	18.4342	28.6064	8.05871	0.280893	-1.83191	0.95506	-0.066336	0.00487751	0.0729024	81528396	81537130	protein_coding	HGNC:3960
GADL1	chr3	ENSG00000144644.14	29.9469	79.5931	23.0756	0.318468	-1.65078	0.953953	-0.0680106	0.00508319	0.0749277	30726200	30894765	protein_coding	HGNC:27949
ERVFRD-1	chr6	ENSG00000244476.3	26.0651	29.7228	8.07186	0.273172	-1.87212	0.951889	-0.0711352	0.00384485	0.0627367	11102489	11111725	protein_coding	HGNC:33823
EIF2S2P4	chr2	ENSG00000128692.8	64.6222	176.143	11.8162	0.0882046	-3.503	0.949289	-0.0750801	4.7944e-06	0.000397019	170751805	170752788	processed_pseudogene	HGNC:37626
TMEFF2	chr2	ENSG00000144339.12	48.8921	94.0246	23.6325	0.258122	-1.95388	0.945036	-0.0815586	0.00114882	0.0271083	191949043	192194933	protein_coding	HGNC:11867
FABP7	chr6	ENSG00000164434.12	270.892	539.182	203.222	0.378504	-1.40162	0.943218	-0.0843362	0.00578256	0.081644	122779716	122784074	protein_coding	HGNC:3562
AL159166.1	chr6	ENSG00000231811.3	30.7889	57.1054	11.8381	0.207705	-2.26739	0.942483	-0.0854621	0.000482695	0.0149121	4341756	4347162	lncRNA	#N/A
LIX1	chr5	ENSG00000145721.12	283.433	366.359	70.9237	0.192423	-2.37765	0.941846	-0.0864371	0.000147053	0.00606824	97091867	97142753	protein_coding	HGNC:18581
SLC47A1	chr17	ENSG00000142494.13	33.7769	41.7664	13.9997	0.33853	-1.56264	0.939601	-0.0898801	0.00371468	0.0611973	19495385	19579034	protein_coding	HGNC:25588
AC012574.1	chr8	ENSG00000253471.1	27.7684	55.4338	20.3967	0.368081	-1.44191	0.93647	-0.0946946	0.00447618	0.0685839	23707141	23789487	lncRNA	#N/A
ZAP70	chr2	ENSG00000115085.13	32.0308	39.698	7.51942	0.19033	-2.39343	0.935622	-0.0960016	0.000318439	0.0109022	97713560	97739862	protein_coding	HGNC:12858
PAMR1	chr11	ENSG00000149090.11	1179.84	2120.42	319.2	0.151967	-2.71817	0.934861	-0.097176	1.60034e-05	0.00104752	35431823	35530300	protein_coding	HGNC:24554
S100A3	chr1	ENSG00000188015.10	29.8702	54.7116	13.9822	0.259306	-1.94727	0.934197	-0.0982015	0.000874642	0.0225375	153547329	153549258	protein_coding	HGNC:10493
WNT7A	chr3	ENSG00000154764.6	29.6797	22.0398	1.60911	0.0728594	-3.77874	0.933958	-0.0985699	0.000167459	0.00666871	13816258	13880071	protein_coding	HGNC:12786
AC007743.1	chr2	ENSG00000233251.8	40.7186	55.4011	19.2962	0.347867	-1.52339	0.933704	-0.0989624	0.00287737	0.0515273	56173534	56185870	lncRNA	#N/A
AL159156.1	chr13	ENSG00000288015.1	39.6665	52.1685	19.8749	0.38093	-1.3924	0.933631	-0.0990754	0.00463682	0.0704138	59121879	59230636	lncRNA	#N/A
CACNA1E	chr1	ENSG00000198216.12	25.0612	25.8544	5.90154	0.231339	-2.11192	0.930809	-0.103444	0.000917884	0.0231969	181317690	181808084	protein_coding	HGNC:1392
GGT3P	chr22	ENSG00000197421.10	28.5026	57.7739	24.7198	0.426547	-1.22922	0.930183	-0.104414	0.00675543	0.0908739	18773665	18843399	transcribed_unprocessed_pseudogene	HGNC:4252
PLXNA4	chr7	ENSG00000221866.9	49.6497	73.4652	31.1519	0.440174	-1.18385	0.929754	-0.105079	0.00740136	0.0967443	132123332	132648688	protein_coding	HGNC:9102
CACNA1C	chr12	ENSG00000151067.22	456.433	411.283	170.851	0.418585	-1.25641	0.928116	-0.107623	0.00490798	0.0730568	1970786	2697950	protein_coding	HGNC:1390
AC004231.1	chr17	ENSG00000234477.1	60.7289	21.0996	6.45398	0.309783	-1.69067	0.925449	-0.111775	0.00262437	0.0487334	40921430	40975926	lncRNA	#N/A
PRRT4	chr7	ENSG00000224940.8	447.125	1151.87	364.716	0.314232	-1.6701	0.923192	-0.115298	0.000859591	0.0222504	128350325	128361685	protein_coding	HGNC:37280
TTPA	chr8	ENSG00000137561.5	37.125	84.7237	40.2848	0.475244	-1.07326	0.916309	-0.126094	0.00766699	0.099036	63048553	63086053	protein_coding	HGNC:12404
AC020663.5	chr16	ENSG00000285952.1	26.8866	37.9937	11.8206	0.318619	-1.65009	0.915974	-0.126622	0.00151469	0.0330907	4777939	4801423	lncRNA	#N/A
APCDD1L	chr20	ENSG00000198768.11	57.8246	131.836	47.8349	0.374714	-1.41614	0.915521	-0.127335	0.00213857	0.04214	58459101	58515399	protein_coding	HGNC:26892
ITGB6	chr2	ENSG00000115221.12	61.0504	28.5527	10.7333	0.383018	-1.38452	0.914054	-0.129648	0.00369244	0.0610074	160099667	160200313	protein_coding	HGNC:6161
NAIPP2	chr5	ENSG00000179978.11	61.4237	92.0754	42.4113	0.461242	-1.1164	0.9121	-0.132736	0.00592542	0.0833854	70094659	70128434	unprocessed_pseudogene	HGNC:16042
TINAGL1	chr1	ENSG00000142910.16	2910.27	1972.4	852.259	0.436188	-1.19698	0.895838	-0.158691	0.00325751	0.0560313	31576485	31587686	protein_coding	HGNC:19168
SPIN1	chr9	ENSG00000106723.17	8888.87	8672.28	7689.2	0.886535	-0.173751	0.895254	-0.15963	0.00421302	0.0662937	88388430	88478694	protein_coding	HGNC:11243
ZNF160	chr19	ENSG00000170949.17	2038.07	2253.64	1965.4	0.871824	-0.197892	0.889736	-0.168551	0.00686614	0.0920359	53066606	53103436	protein_coding	HGNC:12948
GYS1	chr19	ENSG00000104812.15	1679.85	2285.38	1978.5	0.86704	-0.20583	0.888406	-0.170709	0.00700096	0.0932225	48968130	48993310	protein_coding	HGNC:4706
CDC6	chr17	ENSG00000094804.12	4243.62	3318.03	2877.92	0.867595	-0.204906	0.888072	-0.171251	0.00387025	0.0629708	40287879	40304657	protein_coding	HGNC:1744
KMT2B	chr19	ENSG00000272333.6	3306.8	3069.49	2620.55	0.853603	-0.228363	0.887365	-0.172401	0.00752684	0.0979349	35717973	35738878	protein_coding	HGNC:15840
FJX1	chr11	ENSG00000179431.7	1175.35	1713.3	651.475	0.381421	-1.39055	0.884242	-0.177487	0.00132311	0.0300186	35618460	35620865	protein_coding	HGNC:17166
OBSL1	chr2	ENSG00000124006.15	5796.6	6947.56	5981.63	0.86074	-0.216351	0.883299	-0.179026	0.00674967	0.0908679	219550728	219571859	protein_coding	HGNC:29092
SINHCAF	chr12	ENSG00000139146.14	25539.7	25687.4	22419.8	0.872734	-0.196387	0.883092	-0.179365	0.00511112	0.0752096	31280584	31327058	protein_coding	HGNC:30702
PHF6	chrX	ENSG00000156531.16	3688.62	4695.9	4014.87	0.855312	-0.225477	0.881357	-0.182201	0.00625006	0.0863145	134373253	134428791	protein_coding	HGNC:18145
PAICS	chr4	ENSG00000128050.8	19124.4	20939	17926.1	0.855376	-0.225369	0.879279	-0.185607	0.00564619	0.0801169	56435741	56464579	protein_coding	HGNC:8587
ATP2C1	chr3	ENSG00000017260.19	4992.01	5802.95	4989.18	0.860117	-0.217395	0.878054	-0.187619	0.00225867	0.0437	130850595	131016712	protein_coding	HGNC:13211
PRKD3	chr2	ENSG00000115825.10	3332.13	3875.94	3323.39	0.858132	-0.220728	0.877011	-0.189333	0.00248817	0.0468665	37250502	37324808	protein_coding	HGNC:9408
SUDS3	chr12	ENSG00000111707.12	3896.03	4107.87	3519.45	0.856698	-0.223142	0.876992	-0.189365	0.00299572	0.0527074	118376555	118418033	protein_coding	HGNC:29545
KDM6A	chrX	ENSG00000147050.14	5587.22	5087.56	4338.02	0.853184	-0.229071	0.875265	-0.192208	0.00383312	0.062665	44873177	45112602	protein_coding	HGNC:12637
AREL1	chr14	ENSG00000119682.17	2184.13	2283.89	1938.52	0.850177	-0.234165	0.875219	-0.192283	0.00743047	0.0969764	74653437	74713108	protein_coding	HGNC:20363
C8orf58	chr8	ENSG00000241852.10	1027.81	1254.19	1056.43	0.84252	-0.247218	0.874246	-0.193889	0.00663303	0.0897969	22599599	22604150	protein_coding	HGNC:32233
CUL1	chr7	ENSG00000055130.17	5065.66	5094.22	4327.41	0.849972	-0.234513	0.873932	-0.194407	0.00427053	0.0669338	148697914	148801110	protein_coding	HGNC:2551
SUCO	chr1	ENSG00000094975.14	8730.89	8560.96	7338.69	0.857926	-0.221074	0.87353	-0.19507	0.00222324	0.0432102	172532349	172611833	protein_coding	HGNC:1240
ANKFY1	chr17	ENSG00000185722.18	3563.56	3711.36	3134.69	0.84546	-0.242191	0.873245	-0.195542	0.00623873	0.0862317	4163821	4263995	protein_coding	HGNC:20763
LAMC1	chr1	ENSG00000135862.6	15331.9	17510.4	14770.1	0.844316	-0.244146	0.872654	-0.196518	0.00636168	0.087436	183023420	183145592	protein_coding	HGNC:6492
PIM1	chr6	ENSG00000137193.14	3275.26	2436.07	2053.36	0.843563	-0.245433	0.871564	-0.198321	0.00589673	0.0830501	37170152	37175428	protein_coding	HGNC:8986
AMD1	chr6	ENSG00000123505.18	5515.7	5287.23	4440.23	0.840076	-0.251409	0.87135	-0.198676	0.00766041	0.099036	110874770	110898879	polymorphic_pseudogene	HGNC:457
ATP6V1B2	chr8	ENSG00000147416.11	4160.95	4868.64	4116.2	0.845587	-0.241975	0.871094	-0.1991	0.00441744	0.0682346	20197381	20226819	protein_coding	HGNC:854
ADGRL2	chr1	ENSG00000117114.19	8855.22	6765.78	5682.14	0.841082	-0.249682	0.869452	-0.201822	0.00551352	0.0789547	81306160	81992436	protein_coding	HGNC:18582
INTS10	chr8	ENSG00000104613.12	1714.1	1638.62	1386.3	0.846579	-0.240284	0.868907	-0.202727	0.00410679	0.065377	19817391	19852083	protein_coding	HGNC:25548
BAMBI	chr10	ENSG00000095739.11	8035.18	10271.2	8550.58	0.834945	-0.260247	0.868245	-0.203826	0.00773718	0.0997437	28677510	28682932	protein_coding	HGNC:30251
POLG	chr15	ENSG00000140521.15	2466.69	2405.75	2011.81	0.836978	-0.256739	0.868179	-0.203936	0.00523617	0.0763022	89305198	89334861	protein_coding	HGNC:9179
PATL1	chr11	ENSG00000166889.14	2584.16	2225.56	1870.35	0.840615	-0.250483	0.86753	-0.205014	0.00401417	0.0646354	59636716	59669037	protein_coding	HGNC:26721
THOP1	chr19	ENSG00000172009.15	2987.65	2995.01	2532.11	0.845231	-0.242582	0.867518	-0.205034	0.00120058	0.0279439	2785503	2815807	protein_coding	HGNC:11793
MSI2	chr17	ENSG00000153944.11	5445.74	6119.81	5117.93	0.837978	-0.255016	0.86746	-0.205131	0.00554701	0.0791413	57255851	57684689	protein_coding	HGNC:18585
PTK7	chr6	ENSG00000112655.16	10352.1	13624.8	11506	0.844345	-0.244096	0.867302	-0.205394	0.00257735	0.0480862	43076307	43161719	protein_coding	HGNC:9618
CUX1	chr7	ENSG00000257923.11	3671.79	4405.05	3657.73	0.829685	-0.269364	0.866985	-0.205921	0.00731083	0.095875	101815904	102283958	protein_coding	HGNC:2557
CARM1	chr19	ENSG00000142453.11	7257.89	8750.99	7358.18	0.837293	-0.256196	0.866022	-0.207524	0.00483251	0.0726603	10871513	10923070	protein_coding	HGNC:23393
SOX9	chr17	ENSG00000125398.8	1476.25	2110.32	1746.48	0.825443	-0.27676	0.865907	-0.207715	0.00704016	0.0936279	72121020	72126416	protein_coding	HGNC:11204
NFYA	chr6	ENSG00000001167.14	2082.4	2651.91	2220.45	0.839849	-0.251798	0.865743	-0.20799	0.00653814	0.089073	41072945	41099976	protein_coding	HGNC:7804
CCDC93	chr2	ENSG00000125633.11	1913.25	1819.5	1501.81	0.829426	-0.269814	0.865164	-0.208955	0.00754575	0.0980316	117915478	118014133	protein_coding	HGNC:25611
DENND5A	chr11	ENSG00000184014.8	3361.25	3706.15	3103.84	0.835853	-0.258679	0.862795	-0.21291	0.00345362	0.0580724	9138825	9265350	protein_coding	HGNC:19344
PIP4K2B	chr17	ENSG00000276293.4	4149.67	4509.44	3812.08	0.846402	-0.240585	0.862718	-0.213039	0.00497978	0.0737555	38765689	38800126	protein_coding	HGNC:8998
ZKSCAN8	chr6	ENSG00000198315.11	2506.52	2910.19	2406.45	0.827479	-0.273205	0.862698	-0.213073	0.00705511	0.0937244	28141883	28159460	protein_coding	HGNC:12983
HDGF	chr1	ENSG00000143321.19	20001.7	18890.3	15782.9	0.835067	-0.260037	0.862209	-0.213891	0.00343061	0.0579136	156742109	156766925	protein_coding	HGNC:4856
FANCI	chr15	ENSG00000140525.17	5504.03	5432.52	4491.67	0.826833	-0.274332	0.861013	-0.215893	0.00373842	0.0615291	89243949	89317261	protein_coding	HGNC:25568
CASK	chrX	ENSG00000147044.21	4201.88	4594.56	3816.38	0.832194	-0.265007	0.860266	-0.217145	0.00400621	0.0646289	41514934	41923645	protein_coding	HGNC:1497
C5orf51	chr5	ENSG00000205765.9	3480.86	3888.99	3219.85	0.829463	-0.26975	0.859908	-0.217746	0.00406748	0.0650644	41904188	41921636	protein_coding	HGNC:27750
FAM20B	chr1	ENSG00000116199.12	3019.35	3267.06	2719.79	0.833244	-0.263188	0.859378	-0.218636	0.00283083	0.0510686	179025804	179076567	protein_coding	HGNC:23017
MCM3AP	chr21	ENSG00000160294.11	4929.79	4829.38	4053.22	0.8397	-0.252054	0.859242	-0.218863	0.0008572	0.0222222	46235133	46286297	protein_coding	HGNC:6946
ADGRA3	chr4	ENSG00000152990.14	3622.51	4463.86	3749.47	0.840093	-0.251378	0.858881	-0.21947	0.000697159	0.0193663	22345071	22516066	protein_coding	HGNC:13839
SLX4	chr16	ENSG00000188827.11	936.232	1109.63	911.011	0.820458	-0.285499	0.857901	-0.221116	0.00463028	0.0704138	3581181	3611606	protein_coding	HGNC:23845
CLPTM1L	chr5	ENSG00000049656.14	3267.5	3235.65	2716.77	0.839831	-0.251828	0.857726	-0.221411	0.00105934	0.0257071	1317752	1345099	protein_coding	HGNC:24308
MLH3	chr14	ENSG00000119684.15	956.646	1161.73	959.372	0.825017	-0.277505	0.857644	-0.221549	0.00614584	0.0855013	75013764	75051532	protein_coding	HGNC:7128
ERMP1	chr9	ENSG00000099219.14	2360.81	3554.94	2927.27	0.824265	-0.27882	0.857402	-0.221956	0.00490617	0.0730568	5765076	5833117	protein_coding	HGNC:23703
KCTD20	chr6	ENSG00000112078.14	3772.7	3745.62	3092.96	0.827553	-0.273077	0.856965	-0.222691	0.0034477	0.05803	36442767	36491143	protein_coding	HGNC:21052
DCP1A	chr3	ENSG00000272886.6	1769.49	1842.08	1537.35	0.834294	-0.261372	0.856655	-0.223214	0.00130522	0.0296685	53283429	53347586	protein_coding	HGNC:18714
KIAA0232	chr4	ENSG00000170871.12	3164.64	3135.96	2624.71	0.837366	-0.25607	0.856506	-0.223465	0.000656719	0.0184529	6781375	6884170	protein_coding	HGNC:28992
CBX1	chr17	ENSG00000108468.15	11259.4	14988.7	12457.9	0.831405	-0.266377	0.856473	-0.223521	0.00409123	0.0652662	48070052	48101478	protein_coding	HGNC:1551
TYMS	chr18	ENSG00000176890.16	3360.76	3187.11	2626.94	0.825351	-0.27692	0.855548	-0.225079	0.00704237	0.0936279	657653	673578	protein_coding	HGNC:12441
JAM3	chr11	ENSG00000166086.13	1441.87	1496.9	1235.67	0.82516	-0.277254	0.855391	-0.225345	0.0035043	0.0586361	134069071	134152001	protein_coding	HGNC:15532
STRIP1	chr1	ENSG00000143093.15	2498.35	2704.07	2198.6	0.814834	-0.295421	0.855353	-0.225409	0.0077042	0.0994097	110031577	110074641	protein_coding	HGNC:25916
ABI2	chr2	ENSG00000138443.16	6073.86	7813.19	6446.48	0.825048	-0.27745	0.854339	-0.227119	0.00302092	0.0529328	203328239	203447728	protein_coding	HGNC:24011
PCLAF	chr15	ENSG00000166803.13	1380.9	1782.83	1454.19	0.815323	-0.294557	0.854177	-0.227393	0.00540854	0.0781898	64364304	64387687	protein_coding	HGNC:28961
P3H1	chr1	ENSG00000117385.16	1067.72	1075.81	883.543	0.821317	-0.28399	0.853915	-0.227835	0.00410394	0.065377	42746335	42767084	protein_coding	HGNC:19316
SP3	chr2	ENSG00000172845.15	5177.1	5051.71	4248.2	0.842639	-0.247013	0.853446	-0.228629	0.000910455	0.0230775	173880850	173965702	protein_coding	HGNC:11208
TUT4	chr1	ENSG00000134744.14	3028.95	3213.3	2640.33	0.824865	-0.277771	0.852237	-0.230673	0.00220777	0.0429584	52408282	52553487	protein_coding	HGNC:28981
ZSCAN12	chr6	ENSG00000158691.14	995.139	1237.82	998	0.807703	-0.308104	0.852231	-0.230683	0.00342794	0.0579136	28378955	28399734	protein_coding	HGNC:13172
DLG5	chr10	ENSG00000151208.17	7920	8235.47	6774.32	0.823259	-0.280582	0.852205	-0.230727	0.00422338	0.0663163	77790791	77926755	protein_coding	HGNC:2904
SUN1	chr7	ENSG00000164828.18	3075.99	3321.45	2738.87	0.82446	-0.278479	0.852017	-0.231046	0.00223655	0.0434196	816615	896435	protein_coding	HGNC:18587
LAMA5	chr20	ENSG00000130702.15	14606.9	15247.3	12319.2	0.809817	-0.304332	0.851661	-0.23165	0.00695459	0.0928946	62307955	62367312	protein_coding	HGNC:6485
FAM107B	chr10	ENSG00000065809.13	2814.22	2858.58	2345.16	0.821386	-0.283868	0.851588	-0.231773	0.00280419	0.0509105	14518557	14774897	protein_coding	HGNC:23726
AMPD2	chr1	ENSG00000116337.19	874.414	890.195	719.676	0.808712	-0.306303	0.851102	-0.232596	0.0062788	0.0865755	109616104	109632053	protein_coding	HGNC:469
SIPA1L1	chr14	ENSG00000197555.9	4811.73	4700.61	3790.02	0.80754	-0.308394	0.849989	-0.234483	0.00722249	0.0952076	71320449	71741229	protein_coding	HGNC:20284
RBM26	chr13	ENSG00000139746.15	3409.55	3364.67	2769.36	0.82204	-0.28272	0.849917	-0.234607	0.00211657	0.0417581	79311824	79406477	protein_coding	HGNC:20327
NME4	chr16	ENSG00000103202.13	4018.92	4260.43	3467.58	0.814167	-0.296604	0.849873	-0.23468	0.00446526	0.0685839	396725	410367	protein_coding	HGNC:7852
LMNB2	chr19	ENSG00000176619.13	15574.1	16318.1	13464.9	0.825208	-0.27717	0.849375	-0.235526	0.00120225	0.0279445	2427638	2456959	protein_coding	HGNC:6638
BNIP3L	chr8	ENSG00000104765.16	3453.45	5003.07	4133.86	0.826381	-0.275121	0.848858	-0.236404	0.000863884	0.0222939	26383054	26505636	protein_coding	HGNC:1085
RASA1	chr5	ENSG00000145715.15	2814.3	3126.15	2580.92	0.826779	-0.274426	0.848723	-0.236635	0.000744947	0.020428	87267883	87391931	protein_coding	HGNC:9871
KLHL9	chr9	ENSG00000198642.7	2312.88	2691.14	2217.49	0.823034	-0.280977	0.848715	-0.236647	0.00164536	0.035049	21329665	21335404	protein_coding	HGNC:18732
ATAD5	chr17	ENSG00000176208.9	1453.25	1586.03	1277.45	0.80646	-0.310325	0.847765	-0.238264	0.00431422	0.0673097	30831966	30895869	protein_coding	HGNC:25752
SNX14	chr6	ENSG00000135317.13	1413.51	1694.48	1383.06	0.816832	-0.291889	0.847655	-0.238451	0.00330099	0.0563378	85505496	85594156	protein_coding	HGNC:14977
CABIN1	chr22	ENSG00000099991.18	3619.36	4033.93	3336.09	0.827253	-0.273599	0.847371	-0.238934	0.000475819	0.014753	24011192	24178628	protein_coding	HGNC:24187
EPC1	chr10	ENSG00000120616.16	1439.02	1415.03	1137.32	0.804546	-0.313753	0.847276	-0.239096	0.00562206	0.0799728	32267751	32378798	protein_coding	HGNC:19876
IGSF3	chr1	ENSG00000143061.17	9500.4	12739.7	10371.3	0.815222	-0.294735	0.847208	-0.239213	0.00292749	0.0518815	116574399	116667755	protein_coding	HGNC:5950
ZNF318	chr6	ENSG00000171467.16	2288.28	2447.74	1979.28	0.81006	-0.303899	0.846778	-0.239945	0.00296658	0.0523024	43307134	43369647	protein_coding	HGNC:13578
HMGA2	chr12	ENSG00000149948.13	11104.2	15572.6	12715.3	0.816149	-0.293096	0.846493	-0.240431	0.00154991	0.0333906	65824131	65966295	protein_coding	HGNC:5009
AP1S2	chrX	ENSG00000182287.15	3762.49	3702.87	2955.28	0.799758	-0.322364	0.844916	-0.24312	0.00660951	0.0896299	15825806	15854931	protein_coding	HGNC:560
C1orf198	chr1	ENSG00000119280.17	4504.19	4911.39	3983.8	0.811524	-0.301294	0.8449	-0.243147	0.00281852	0.050987	230837119	230869589	protein_coding	HGNC:25900
TTYH3	chr7	ENSG00000136295.15	7961.94	8573.93	7104.13	0.827597	-0.272999	0.844772	-0.243365	0.00378378	0.0620365	2631986	2664802	protein_coding	HGNC:22222
USP34	chr2	ENSG00000115464.15	7980.82	8333.98	6709.12	0.803052	-0.316435	0.844686	-0.243513	0.00548765	0.0787824	61187463	61471087	protein_coding	HGNC:20066
DPY19L1	chr7	ENSG00000173852.14	1912.13	1834.06	1495.86	0.817007	-0.291579	0.844465	-0.243891	0.00174001	0.036474	34928876	35038271	protein_coding	HGNC:22205
SORT1	chr1	ENSG00000134243.12	6445.46	8314.83	6801.29	0.819284	-0.287564	0.843904	-0.244849	0.000983089	0.0244115	109309568	109397918	protein_coding	HGNC:11186
CTDSPL	chr3	ENSG00000144677.15	2117.03	1905.1	1521.67	0.799307	-0.323178	0.843627	-0.245323	0.00613099	0.0854338	37861880	37984469	protein_coding	HGNC:16890
TRPM7	chr15	ENSG00000092439.16	4401.27	4680.69	3840.99	0.820995	-0.284555	0.843244	-0.245978	0.00104765	0.0255322	50552473	50686797	protein_coding	HGNC:17994
REV3L	chr6	ENSG00000009413.16	1529.93	1268.82	1000.62	0.79249	-0.335536	0.842453	-0.247332	0.00761012	0.0985681	111299028	111483715	protein_coding	HGNC:9968
ST14	chr11	ENSG00000149418.11	2908.81	3351.82	2690.09	0.801731	-0.31881	0.842253	-0.247675	0.00220423	0.0429385	130159782	130210362	protein_coding	HGNC:11344
PROM1	chr4	ENSG00000007062.11	2677.45	3075.85	2438.35	0.794679	-0.331556	0.841586	-0.248817	0.00538658	0.0779867	15963076	16084378	protein_coding	HGNC:9454
FAM168A	chr11	ENSG00000054965.10	1848.36	2410.88	1966.54	0.815479	-0.294281	0.841244	-0.249404	0.000969119	0.0242763	73400487	73598189	protein_coding	HGNC:28999
SIK3	chr11	ENSG00000160584.16	1857.92	1593.93	1297.07	0.814333	-0.29631	0.841148	-0.249568	0.00117951	0.0276152	116843402	117098437	protein_coding	HGNC:29165
P3H4	chr17	ENSG00000141696.13	1332.33	1646.78	1301.36	0.78993	-0.340203	0.840519	-0.250648	0.00610516	0.0851867	41801947	41812604	protein_coding	HGNC:16946
SOCS7	chr17	ENSG00000274211.6	2373.68	2072.73	1675.19	0.80868	-0.30636	0.840377	-0.250891	0.0028846	0.0515468	38351844	38405593	protein_coding	HGNC:29846
PLEKHH1	chr14	ENSG00000054690.14	2430.16	3058.25	2456.4	0.804224	-0.314331	0.840326	-0.250979	0.00324865	0.0560313	67533290	67589612	protein_coding	HGNC:17733
RBM33	chr7	ENSG00000184863.11	2782.18	2339.61	1913.08	0.817949	-0.289917	0.839225	-0.25287	0.00124638	0.0288393	155644451	155781485	protein_coding	HGNC:27223
STK40	chr1	ENSG00000196182.10	2318.61	1299.77	1035.48	0.798222	-0.325138	0.838951	-0.253342	0.00618157	0.0856676	36339624	36385896	protein_coding	HGNC:21373
POLE	chr12	ENSG00000177084.18	5658.36	5695.94	4698.59	0.824774	-0.277929	0.838901	-0.253427	8.32574e-05	0.00396203	132623753	132687376	protein_coding	HGNC:9177
TRAF3IP1	chr2	ENSG00000204104.12	1031.51	988.356	778.814	0.788161	-0.343438	0.838844	-0.253525	0.00206953	0.0412072	238320441	238400897	protein_coding	HGNC:17861
SEC16A	chr9	ENSG00000148396.18	5155.79	3648.39	2972.78	0.816466	-0.292535	0.838495	-0.254126	0.000556004	0.0165484	136440096	136483759	protein_coding	HGNC:29006
NELFCD	chr20	ENSG00000101158.15	2687.58	2637.47	2095.41	0.794363	-0.332129	0.83838	-0.254325	0.00505186	0.0745947	58981208	58995133	protein_coding	HGNC:15934
DHRS13	chr17	ENSG00000167536.14	783.156	838.244	660.284	0.788247	-0.343281	0.837946	-0.255071	0.00642417	0.0879708	28897781	28903079	protein_coding	HGNC:28326
IFT81	chr12	ENSG00000122970.16	864.797	1187.39	947.407	0.799143	-0.323474	0.83757	-0.255718	0.0041169	0.065377	110124335	110218793	protein_coding	HGNC:14313
TMTC4	chr13	ENSG00000125247.15	1384.1	1656.8	1307.28	0.789758	-0.340518	0.837035	-0.25664	0.00484106	0.0726754	100603927	100675093	protein_coding	HGNC:25904
PLXNB1	chr3	ENSG00000164050.13	5093.78	5182.37	4109.26	0.794197	-0.332432	0.83693	-0.256822	0.000899905	0.0230149	48403854	48430086	protein_coding	HGNC:9103
TIMELESS	chr12	ENSG00000111602.12	5224.44	6491.43	5270.01	0.8118	-0.300803	0.836857	-0.256946	0.00156266	0.0335805	56416363	56449426	protein_coding	HGNC:11813
PCNX4	chr14	ENSG00000126773.13	3706.3	3572.84	2854.38	0.801652	-0.318951	0.835981	-0.258458	0.00237801	0.0452404	60091911	60169133	protein_coding	HGNC:20349
TUSC3	chr8	ENSG00000104723.21	3350.13	4322.33	3484.28	0.806219	-0.310755	0.835918	-0.258567	0.00143769	0.0320647	15417215	15766649	protein_coding	HGNC:30242
ISYNA1	chr19	ENSG00000105655.19	9421.76	17127.1	13684.2	0.794509	-0.331864	0.835851	-0.258682	0.0040116	0.0646354	18434388	18438167	protein_coding	HGNC:29821
BRIP1	chr17	ENSG00000136492.9	1699.92	2001.59	1591.02	0.797475	-0.326488	0.83451	-0.260999	0.00285656	0.0513159	61679139	61863528	protein_coding	HGNC:20473
ZNF618	chr9	ENSG00000157657.14	2435.76	3428.13	2763.93	0.806867	-0.309598	0.834169	-0.261588	0.000895268	0.0229307	113876282	114056591	protein_coding	HGNC:29416
LRIG3	chr12	ENSG00000139263.11	474.338	650.312	509.268	0.78132	-0.356015	0.833912	-0.262033	0.00597728	0.08385	58872149	58920522	protein_coding	HGNC:30991
SOGA1	chr20	ENSG00000149639.15	2982.22	2969.61	2348.41	0.792137	-0.336179	0.833661	-0.262467	0.00384168	0.0627367	36777447	36863538	protein_coding	HGNC:16111
ZDHHC21	chr9	ENSG00000175893.11	1730.38	1868	1487.34	0.798886	-0.323939	0.833128	-0.26339	0.00236499	0.0450932	14611071	14693471	protein_coding	HGNC:20750
JUND	chr19	ENSG00000130522.6	6365.15	6598.53	5283.27	0.800372	-0.321257	0.833118	-0.263408	0.00182909	0.0377204	18279694	18281622	protein_coding	HGNC:6206
MYO9B	chr19	ENSG00000099331.13	3608.18	3777.89	3090.26	0.818153	-0.289557	0.832173	-0.265044	0.00152736	0.0331679	17075781	17214537	protein_coding	HGNC:7609
CERK	chr22	ENSG00000100422.14	3358.74	4936.45	3957.01	0.801707	-0.318852	0.832169	-0.265052	0.001351	0.0304491	46684410	46738252	protein_coding	HGNC:19256
PIGG	chr4	ENSG00000174227.16	1331.8	1339.36	1070.41	0.799511	-0.322811	0.83188	-0.265552	0.00168524	0.0356485	499210	540200	protein_coding	HGNC:25985
EZH2	chr7	ENSG00000106462.11	3503.72	3117.76	2429.68	0.781763	-0.355198	0.831344	-0.266483	0.00551283	0.0789547	148807383	148884321	protein_coding	HGNC:3527
FAM168B	chr2	ENSG00000152102.18	5985.77	5818.78	4741.65	0.815765	-0.293774	0.830354	-0.268202	7.1058e-06	0.000544374	131047876	131093460	protein_coding	HGNC:27016
DHX40	chr17	ENSG00000108406.10	3107.55	3804.73	3047.04	0.801439	-0.319336	0.829955	-0.268896	0.00150327	0.0329256	59565558	59608345	protein_coding	HGNC:18018
TXNDC5	chr6	ENSG00000239264.9	852.379	801.086	626.541	0.781621	-0.355458	0.829538	-0.26962	0.00486127	0.072787	7881517	7910788	protein_coding	HGNC:21073
ASPH	chr8	ENSG00000198363.18	2867.02	3851.72	3141.19	0.815252	-0.294682	0.829246	-0.270127	4.38398e-05	0.00238131	61500556	61714640	protein_coding	HGNC:757
RABL2B	chr22	ENSG00000079974.17	1029.13	1112.56	859.248	0.772542	-0.372315	0.828905	-0.270722	0.0057597	0.0813885	50767501	50783663	protein_coding	HGNC:9800
HAPLN1	chr5	ENSG00000145681.11	17990	22815.2	17975.2	0.785614	-0.348108	0.828815	-0.270877	0.00358668	0.0597803	83637805	83720855	protein_coding	HGNC:2380
SLC36A4	chr11	ENSG00000180773.15	1779.89	2293.07	1841.66	0.804859	-0.313193	0.828593	-0.271264	0.000444443	0.0141131	93144174	93197991	protein_coding	HGNC:19660
LIG1	chr19	ENSG00000105486.14	2804.31	3163.45	2518.26	0.796258	-0.328692	0.828469	-0.27148	0.00129609	0.029602	48115445	48170603	protein_coding	HGNC:6598
SELENON	chr1	ENSG00000162430.17	6448.21	7508.25	5834.38	0.773809	-0.36995	0.827724	-0.272778	0.00597807	0.08385	25800176	25818221	protein_coding	HGNC:15999
PTPN21	chr14	ENSG00000070778.13	1935	1495.45	1171.05	0.786457	-0.34656	0.82755	-0.273081	0.00307575	0.0537281	88465778	88555007	protein_coding	HGNC:9651
ORAI2	chr7	ENSG00000160991.16	1426.18	1451.87	1119.68	0.772872	-0.371698	0.826071	-0.275662	0.00511992	0.07521	102433106	102456825	protein_coding	HGNC:21667
ZNF219	chr14	ENSG00000165804.16	6167.34	6989.85	5603.7	0.799794	-0.3223	0.826026	-0.275741	0.000559649	0.0165703	21090077	21104722	protein_coding	HGNC:13011
AMOTL1	chr11	ENSG00000166025.18	6053.82	5368.04	4204.19	0.783027	-0.352867	0.825791	-0.276151	0.00197789	0.0398813	94706431	94876748	protein_coding	HGNC:17811
DENND1A	chr9	ENSG00000119522.16	990.37	763.988	598.796	0.783746	-0.351541	0.825394	-0.276845	0.00301955	0.0529328	123379654	123930152	protein_coding	HGNC:29324
TP53BP1	chr15	ENSG00000067369.13	5897.96	5525.39	4402.76	0.80011	-0.32173	0.82516	-0.277254	0.000434809	0.0138587	43403061	43510728	protein_coding	HGNC:11999
ASAP1	chr8	ENSG00000153317.15	5439.15	5333.07	4106.12	0.770482	-0.376166	0.825064	-0.277422	0.00465702	0.0704992	130052104	130443674	protein_coding	HGNC:2720
CDC7	chr1	ENSG00000097046.13	2061.71	2418.77	1934.9	0.800144	-0.321669	0.824589	-0.278253	0.000370777	0.0122819	91500851	91525764	protein_coding	HGNC:1745
SPRED1	chr15	ENSG00000166068.13	2420.27	2333.76	1849.1	0.79232	-0.335845	0.824039	-0.279215	0.00115979	0.0272543	38252836	38357249	protein_coding	HGNC:20249
COL4A5	chrX	ENSG00000188153.13	4336.7	5769.38	4365.36	0.759938	-0.396046	0.823909	-0.279443	0.00753703	0.0979928	108439844	108697545	protein_coding	HGNC:2207
SEMA3A	chr7	ENSG00000075213.11	1753.34	2193.43	1659.09	0.758173	-0.399402	0.823602	-0.279981	0.0077591	0.0998918	83955777	84492724	protein_coding	HGNC:10723
KNTC1	chr12	ENSG00000184445.12	3464.05	4090.66	3292.89	0.802179	-0.318004	0.822859	-0.281282	0.00013645	0.00571351	122527246	122626396	protein_coding	HGNC:17255
CAST	chr5	ENSG00000153113.23	4557.54	3229.35	2458.67	0.764423	-0.387557	0.822357	-0.282164	0.00607382	0.0848708	96525267	96779595	protein_coding	HGNC:1515
ANO6	chr12	ENSG00000177119.16	6084.85	5545.99	4445.02	0.801509	-0.319208	0.822174	-0.282485	8.80738e-05	0.00414505	45215987	45440404	protein_coding	HGNC:25240
ATP2B1	chr12	ENSG00000070961.15	27277.9	26011.6	19881.4	0.77006	-0.376956	0.821492	-0.283681	0.00457275	0.0696265	89588049	89709300	protein_coding	HGNC:814
RIMS2	chr8	ENSG00000176406.23	1237.8	859.12	666.641	0.775257	-0.367253	0.821216	-0.284166	0.00282135	0.050987	103500696	104256094	protein_coding	HGNC:17283
ATF2	chr2	ENSG00000115966.17	1847.62	2142.18	1695.67	0.792924	-0.334746	0.821064	-0.284433	0.000509796	0.0155087	175072250	175168382	protein_coding	HGNC:784
SUCLG2	chr3	ENSG00000172340.14	1277.79	1399.58	1100.13	0.78679	-0.34595	0.820522	-0.285386	0.00176981	0.0369474	67360460	67654614	protein_coding	HGNC:11450
EMC10	chr19	ENSG00000161671.16	5565.23	6283.65	4872.28	0.774652	-0.368381	0.820438	-0.285533	0.00336445	0.0572493	50476400	50490870	protein_coding	HGNC:27609
PLEKHG3	chr14	ENSG00000126822.17	4887.13	3656.59	2804.49	0.771147	-0.374921	0.82035	-0.285689	0.00404311	0.0648568	64704102	64750249	protein_coding	HGNC:20364
SLC7A6	chr16	ENSG00000103064.15	1155.71	845.041	661.985	0.782006	-0.354749	0.820025	-0.28626	0.00193843	0.0393772	68264516	68301823	protein_coding	HGNC:11064
ASTN2	chr9	ENSG00000148219.16	765.145	1142.3	872.388	0.765566	-0.385402	0.819308	-0.287523	0.0048358	0.0726603	116425225	117415070	protein_coding	HGNC:17021
WTIP	chr19	ENSG00000142279.13	1755.51	1381.04	1052.19	0.761904	-0.39232	0.818953	-0.288147	0.00548182	0.0787824	34481758	34512304	protein_coding	HGNC:20964
TBX3	chr12	ENSG00000135111.16	7384.23	10296.8	7986.28	0.774808	-0.368089	0.818746	-0.288513	0.00278963	0.0507492	114670255	114684175	protein_coding	HGNC:11602
ADGRV1	chr5	ENSG00000164199.18	1984.02	1825.5	1420.13	0.768172	-0.380499	0.818353	-0.289204	0.00513447	0.0753585	90529344	91164437	protein_coding	HGNC:17416
MCM9	chr6	ENSG00000111877.17	762.532	840.492	649.893	0.775479	-0.366841	0.818312	-0.289277	0.00404703	0.0648589	118813442	118935162	protein_coding	HGNC:21484
GNAI1	chr7	ENSG00000127955.17	996.168	1313.65	1018.57	0.775483	-0.366833	0.817985	-0.289854	0.00249879	0.046963	79768028	80226181	protein_coding	HGNC:4384
VEGFA	chr6	ENSG00000112715.23	3029.87	1564.52	1187.06	0.760287	-0.395385	0.81784	-0.290109	0.00548158	0.0787824	43770184	43786487	polymorphic_pseudogene	HGNC:12680
TNFAIP8	chr5	ENSG00000145779.8	1130.14	1228.48	945.491	0.770176	-0.376739	0.817245	-0.29116	0.00370085	0.0610872	119268692	119399688	protein_coding	HGNC:17260
RUFY3	chr4	ENSG00000018189.13	2152.84	2236.98	1787.52	0.799297	-0.323197	0.817139	-0.291347	3.69552e-05	0.00207679	70704204	70808619	protein_coding	HGNC:30285
GPR27	chr3	ENSG00000170837.3	1242.37	1080.99	851.308	0.787463	-0.344715	0.816581	-0.292333	0.000611091	0.0176947	71753855	71756496	protein_coding	HGNC:4482
MSL1	chr17	ENSG00000188895.12	3887.67	4328.19	3373.45	0.780538	-0.357458	0.816479	-0.292513	0.00140214	0.0313947	40121971	40136917	protein_coding	HGNC:27905
MAPKBP1	chr15	ENSG00000137802.14	763.792	645.118	496.869	0.769365	-0.378261	0.816464	-0.292538	0.00340049	0.0576305	41774434	41827855	protein_coding	HGNC:29536
NIPA1	chr15	ENSG00000170113.16	1379.71	1083.56	848.116	0.782796	-0.353292	0.816149	-0.293095	0.00106872	0.0258247	22773063	22829789	protein_coding	HGNC:17043
PLCB2	chr15	ENSG00000137841.12	481.124	601.471	449.727	0.749193	-0.41659	0.816101	-0.293181	0.00720667	0.0952076	40278176	40307935	protein_coding	HGNC:9055
GLI3	chr7	ENSG00000106571.14	3175.01	4917.51	3798.77	0.771716	-0.373858	0.815622	-0.294027	0.00268329	0.0495583	41960949	42237870	protein_coding	HGNC:4319
ITGA1	chr5	ENSG00000213949.10	1157.72	560.541	424.88	0.760907	-0.394207	0.814975	-0.295173	0.00446729	0.0685839	52787916	52959209	protein_coding	HGNC:6134
TAB3	chrX	ENSG00000157625.15	2306.11	2908.33	2170.71	0.749382	-0.416228	0.814128	-0.296672	0.00409156	0.0652662	30827442	30975084	protein_coding	HGNC:30681
GXYLT1	chr12	ENSG00000151233.11	3236.63	3625.39	2842.61	0.786819	-0.345897	0.813469	-0.29784	0.000822055	0.0217399	42081845	42144874	protein_coding	HGNC:27482
ATP11B	chr3	ENSG00000058063.16	2199.25	2022.56	1543.62	0.765861	-0.384845	0.813355	-0.298042	0.00308991	0.0538448	182793503	182921629	protein_coding	HGNC:13553
RNF217	chr6	ENSG00000146373.16	1392.44	1525.9	1174.45	0.772192	-0.372968	0.813129	-0.298443	0.00195864	0.0395993	124962545	125092633	protein_coding	HGNC:21487
HDAC4	chr2	ENSG00000068024.16	1039.03	1214.29	942.19	0.776549	-0.36485	0.812916	-0.298822	0.00100249	0.024749	239048168	239401654	protein_coding	HGNC:14063
CBFA2T2	chr20	ENSG00000078699.21	1371.66	1820.49	1377.93	0.759015	-0.397799	0.812544	-0.299483	0.00308635	0.0538448	33490075	33650036	protein_coding	HGNC:1536
DIPK2A	chr3	ENSG00000181744.8	1277.31	1623.71	1234.26	0.760373	-0.395221	0.812449	-0.299651	0.0044568	0.0685839	143971798	144048719	protein_coding	HGNC:28490
SH2D4A	chr8	ENSG00000104611.12	2573.09	2305.7	1759.62	0.764231	-0.38792	0.811598	-0.301162	0.00299404	0.0527074	19313693	19396218	protein_coding	HGNC:26102
LDLRAD3	chr11	ENSG00000179241.13	1045.09	937.65	728.423	0.77736	-0.363345	0.811384	-0.301544	0.000970991	0.0242876	35943981	36232136	protein_coding	HGNC:27046
SCYL3	chr1	ENSG00000000457.14	643.901	962.541	716.497	0.747172	-0.420487	0.81131	-0.301675	0.00583777	0.0823554	169849631	169894267	protein_coding	HGNC:19285
TMC6	chr17	ENSG00000141524.15	2445.36	3184.17	2521.08	0.791264	-0.337769	0.811263	-0.301759	5.82408e-05	0.00293506	78110458	78132407	protein_coding	HGNC:18021
GALNT11	chr7	ENSG00000178234.13	1980.73	2734.29	2157.91	0.789751	-0.34053	0.811223	-0.30183	9.23124e-05	0.00426234	152025674	152122340	protein_coding	HGNC:19875
APBA2	chr15	ENSG00000034053.14	528.038	530.484	401.204	0.756397	-0.402785	0.810361	-0.303364	0.00393007	0.0637619	28884483	29118315	protein_coding	HGNC:579
CLK3	chr15	ENSG00000179335.18	1027.99	1293.3	978.826	0.756644	-0.402313	0.809888	-0.304205	0.00403852	0.064846	74598500	74645414	protein_coding	HGNC:2071
KCTD1	chr18	ENSG00000134504.14	1641.33	1937.99	1447.37	0.74834	-0.418234	0.809764	-0.304427	0.00412951	0.0655047	26454910	26657401	protein_coding	HGNC:18249
TIPARP	chr3	ENSG00000163659.13	581.204	830.845	641.983	0.772296	-0.372775	0.808836	-0.306081	0.00119738	0.0279439	156673235	156706770	protein_coding	HGNC:23696
ERBIN	chr5	ENSG00000112851.14	3370.13	2930.53	2293.06	0.783063	-0.3528	0.808661	-0.306393	0.000403606	0.0132092	65926475	66082549	protein_coding	HGNC:15842
TMEM123	chr11	ENSG00000152558.15	10811.5	14885	11578.2	0.778075	-0.362019	0.808398	-0.306862	0.000524481	0.0158308	102396332	102470384	protein_coding	HGNC:30138
TMED1	chr19	ENSG00000099203.7	936.279	1132.4	876.541	0.774389	-0.36887	0.807993	-0.307586	0.00073541	0.020199	10832067	10836318	protein_coding	HGNC:17291
AMOTL2	chr3	ENSG00000114019.14	7116.95	4781.21	3633.05	0.760784	-0.394442	0.806866	-0.3096	0.00239433	0.0454497	134355874	134375479	protein_coding	HGNC:17812
LCLAT1	chr2	ENSG00000172954.13	1069.51	1072.51	807.954	0.755118	-0.405227	0.806709	-0.30988	0.00376114	0.0617245	30447226	30644225	protein_coding	HGNC:26756
MECP2	chrX	ENSG00000169057.23	2131.5	2190.82	1686.99	0.771263	-0.374706	0.806219	-0.310756	0.00146323	0.0323737	154021573	154137103	protein_coding	HGNC:6990
CNOT6	chr5	ENSG00000113300.13	3771.16	3702.44	2893.36	0.782807	-0.353271	0.805865	-0.31139	0.000111422	0.00489071	180494379	180578358	protein_coding	HGNC:14099
TLCD3A	chr17	ENSG00000167695.15	1256.24	1375.94	1072.58	0.779836	-0.358758	0.804775	-0.313342	0.00016928	0.00670994	732412	742968	protein_coding	HGNC:29646
HIVEP1	chr6	ENSG00000095951.17	1563.23	1626.08	1244.5	0.769102	-0.378752	0.804218	-0.314342	0.000861497	0.022266	12008762	12164999	protein_coding	HGNC:4920
SSX2IP	chr1	ENSG00000117155.16	1938.64	1903.02	1457.41	0.768354	-0.380157	0.803561	-0.31552	0.000766352	0.0207471	84643707	84690803	protein_coding	HGNC:16509
TRIO	chr5	ENSG00000038382.20	8232.74	6133.81	4768.13	0.78208	-0.354612	0.803125	-0.316304	5.39271e-05	0.00277497	14143342	14532128	protein_coding	HGNC:12303
PHTF1	chr1	ENSG00000116793.16	1755.09	1862.87	1453.36	0.78036	-0.357788	0.802139	-0.318076	6.49393e-05	0.00319718	113696831	113759489	protein_coding	HGNC:8939
KLF12	chr13	ENSG00000118922.17	1263.58	1448.99	1118.78	0.773349	-0.370808	0.801948	-0.31842	0.000458695	0.0142999	73686089	73995056	protein_coding	HGNC:6346
NEMP2	chr2	ENSG00000189362.12	531.421	577.874	418.9	0.726581	-0.460804	0.801305	-0.319576	0.00640501	0.0878901	190504338	190534722	protein_coding	HGNC:33700
PFKFB3	chr10	ENSG00000170525.21	2025.37	2766.88	2041.25	0.731001	-0.452054	0.80121	-0.319748	0.00636155	0.087436	6144934	6254644	protein_coding	HGNC:8874
KLF3	chr4	ENSG00000109787.13	3508.85	3688.6	2836.1	0.769268	-0.378442	0.801154	-0.319849	0.000510178	0.0155087	38664197	38701517	protein_coding	HGNC:16516
UBE2J1	chr6	ENSG00000198833.7	7179.44	5087.74	3932.34	0.773509	-0.37051	0.801115	-0.319918	0.000250845	0.00911888	89326625	89352722	protein_coding	HGNC:17598
VGLL4	chr3	ENSG00000144560.15	3193.57	4287.71	3269.88	0.76237	-0.391436	0.800308	-0.321372	0.000992449	0.0246043	11556069	11771350	protein_coding	HGNC:28966
COL4A1	chr13	ENSG00000187498.16	5621.85	4486.41	3453.94	0.771623	-0.374033	0.798107	-0.325347	0.000301381	0.0104863	110148963	110307157	protein_coding	HGNC:2202
TRIM38	chr6	ENSG00000112343.11	662.375	1471.99	1093.86	0.743214	-0.42815	0.797151	-0.327075	0.00288693	0.0515468	25962802	25991231	protein_coding	HGNC:10059
FNDC3B	chr3	ENSG00000075420.13	3249.73	2472.71	1889.72	0.765687	-0.385173	0.79649	-0.328271	0.000154838	0.00628324	172039578	172401669	protein_coding	HGNC:24670
E2F5	chr8	ENSG00000133740.11	2329.58	2632.46	1907.91	0.725018	-0.463911	0.796289	-0.328636	0.00476003	0.0718378	85177154	85217158	protein_coding	HGNC:3119
BCL7C	chr16	ENSG00000099385.11	1291.31	1504.09	1089	0.724483	-0.464976	0.796123	-0.328937	0.00545567	0.0786538	30833626	30894960	protein_coding	HGNC:1006
SHROOM3	chr4	ENSG00000138771.16	4842.04	5592.97	4225.17	0.755843	-0.403842	0.795159	-0.330685	0.000974848	0.0243484	76435229	76783253	protein_coding	HGNC:30422
MAP3K20	chr2	ENSG00000091436.17	1948.01	1921.44	1457.45	0.758386	-0.398996	0.795018	-0.33094	0.000768726	0.0207471	173075435	173268015	protein_coding	HGNC:17797
KIRREL1	chr1	ENSG00000183853.18	3921.83	2630.06	2000.74	0.763815	-0.388706	0.794114	-0.332582	0.000300052	0.0104614	157993273	158100262	protein_coding	HGNC:15734
ABCC10	chr6	ENSG00000124574.15	1049.77	1217.24	913.462	0.751176	-0.412777	0.79365	-0.333425	0.000539083	0.0161857	43427366	43450427	protein_coding	HGNC:52
JPH1	chr8	ENSG00000104369.5	883.621	618.112	452.314	0.733956	-0.446235	0.793155	-0.334326	0.00345973	0.0581179	74234700	74321540	protein_coding	HGNC:14201
TES	chr7	ENSG00000135269.18	8429.37	4650.99	3461.82	0.746121	-0.422519	0.792499	-0.335519	0.00170714	0.0359173	116210506	116258783	protein_coding	HGNC:14620
FARP1	chr13	ENSG00000152767.17	4953.23	5097.23	3786.76	0.743369	-0.42785	0.792475	-0.335562	0.00183359	0.0377409	98142562	98455176	protein_coding	HGNC:3591
SEMA5B	chr3	ENSG00000082684.16	537.726	691.212	485.553	0.704411	-0.505511	0.792451	-0.335605	0.00719567	0.0951477	122909082	123028605	protein_coding	HGNC:10737
CDS1	chr4	ENSG00000163624.6	1968.55	2182.49	1585.97	0.731253	-0.451557	0.791991	-0.336444	0.0035297	0.0590033	84583127	84651334	protein_coding	HGNC:1800
TM9SF1	chr14	ENSG00000100926.15	369.619	456.243	324.883	0.711561	-0.49094	0.791958	-0.336505	0.00674565	0.0908679	24189149	24195687	protein_coding	HGNC:11864
STK36	chr2	ENSG00000163482.12	1124.99	1145.17	870.529	0.760744	-0.394518	0.79121	-0.337867	0.000291392	0.0102854	218672069	218702716	protein_coding	HGNC:17209
GREB1L	chr18	ENSG00000141449.14	6120.78	7950.77	5916.19	0.746084	-0.42259	0.791085	-0.338095	0.00145041	0.0323061	21242242	21525417	protein_coding	HGNC:31042
TTC28	chr22	ENSG00000100154.14	1320.88	1388.66	1030.85	0.743089	-0.428394	0.790049	-0.339986	0.00149479	0.0328662	27978014	28679865	protein_coding	HGNC:29179
B3GALNT1	chr3	ENSG00000169255.15	703.142	569.218	408.802	0.720863	-0.472203	0.789673	-0.340674	0.00527519	0.0767053	161083883	161105411	protein_coding	HGNC:918
ANXA4	chr2	ENSG00000196975.16	1041.51	1030.58	752.393	0.729525	-0.454971	0.789538	-0.340919	0.00365868	0.0607434	69644425	69827112	protein_coding	HGNC:542
PROM2	chr2	ENSG00000155066.16	884.046	1704.97	1258.81	0.737787	-0.438724	0.789401	-0.34117	0.00216008	0.0422713	95274449	95291308	protein_coding	HGNC:20685
SLC2A1	chr1	ENSG00000117394.23	23427.2	40809.7	31056.2	0.761313	-0.393439	0.789	-0.341903	0.000156953	0.00635399	42925375	42958868	protein_coding	HGNC:11005
PKD1	chr16	ENSG00000008710.20	2193.61	1553.28	1143.2	0.738861	-0.436624	0.788819	-0.342234	0.00198439	0.0398839	2088708	2135898	protein_coding	HGNC:9008
FZR1	chr19	ENSG00000105325.14	2009.23	2029.57	1508.34	0.744707	-0.425255	0.788571	-0.342688	0.00126874	0.0292512	3506273	3538330	protein_coding	HGNC:24824
BTBD3	chr20	ENSG00000132640.15	4473.46	4445.36	3253.52	0.733239	-0.447645	0.787667	-0.344343	0.002451	0.0463195	11890723	11926609	protein_coding	HGNC:15854
NUP210	chr3	ENSG00000132182.12	5028.61	6030.57	4578.8	0.759776	-0.396353	0.787455	-0.34473	0.000149963	0.00612911	13316235	13420322	protein_coding	HGNC:30052
C4orf3	chr4	ENSG00000164096.13	3650.55	6444.32	4758.62	0.737013	-0.440238	0.787045	-0.345482	0.00187729	0.0384092	119296419	119304445	protein_coding	HGNC:19225
DHPS	chr19	ENSG00000095059.16	505.481	661.558	488.666	0.738031	-0.438247	0.786762	-0.346	0.00186324	0.0381674	12675717	12681880	protein_coding	HGNC:2869
RNF24	chr20	ENSG00000101236.17	1385.02	1273.87	958.544	0.748561	-0.417808	0.786615	-0.34627	0.000648588	0.0182835	3927309	4015558	protein_coding	HGNC:13779
MACROH2A2	chr10	ENSG00000099284.14	4725.07	6526.9	4838.92	0.740867	-0.432714	0.785775	-0.347812	0.00127567	0.0293713	70052846	70112282	protein_coding	HGNC:14453
MAP3K1	chr5	ENSG00000095015.6	1437.43	1225.12	920.578	0.754228	-0.406927	0.785535	-0.348252	0.000422847	0.0136504	56815549	56896152	protein_coding	HGNC:6848
LAMB1	chr7	ENSG00000091136.14	15024.9	20076.6	15180.4	0.756211	-0.403138	0.785173	-0.348917	0.000175716	0.00693286	107923799	108003187	protein_coding	HGNC:6486
COLGALT1	chr19	ENSG00000130309.11	2430.7	2756.1	2061.93	0.748227	-0.418452	0.785003	-0.34923	0.000577791	0.0169772	17555649	17583162	protein_coding	HGNC:26182
CRY1	chr12	ENSG00000008405.12	1523.43	1293.91	985.636	0.762842	-0.390544	0.78491	-0.349401	0.000220636	0.00832591	106991364	107093549	protein_coding	HGNC:2384
CASD1	chr7	ENSG00000127995.17	1835.2	2509.9	1880.82	0.751064	-0.412993	0.784834	-0.349541	0.000386569	0.0127493	94509219	94557019	protein_coding	HGNC:16014
ZFYVE16	chr5	ENSG00000039319.17	2027.83	2079.53	1588.06	0.76496	-0.386543	0.784336	-0.350457	5.30006e-05	0.00275416	80408013	80483379	protein_coding	HGNC:20756
RASGRP1	chr15	ENSG00000172575.12	1035.12	998.534	760.641	0.761993	-0.39215	0.784244	-0.350625	4.33008e-05	0.00238131	38488103	38565575	protein_coding	HGNC:9878
RAB36	chr22	ENSG00000100228.12	255.316	298.143	202.441	0.678279	-0.56005	0.783935	-0.351195	0.00722875	0.0952166	23145326	23164350	protein_coding	HGNC:9775
CRABP2	chr1	ENSG00000143320.9	34857.8	54306.7	39246	0.721799	-0.470332	0.783599	-0.351812	0.00312839	0.0543145	156699606	156705816	protein_coding	HGNC:2339
C15orf41	chr15	ENSG00000186073.14	1679.27	1722.7	1190.82	0.693078	-0.52891	0.783472	-0.352047	0.00468559	0.0707768	36579626	36810248	protein_coding	HGNC:26929
DDAH2	chr6	ENSG00000213722.9	3371.74	4452.14	3138.93	0.705225	-0.503845	0.783425	-0.352134	0.00521035	0.0761107	31727038	31730617	protein_coding	HGNC:2716
PAM	chr5	ENSG00000145730.20	2569.49	2575.69	1952.09	0.758535	-0.398712	0.783344	-0.352283	6.54151e-05	0.00321135	102753981	103031105	protein_coding	HGNC:8596
SASH1	chr6	ENSG00000111961.18	1049.95	1325.62	986.548	0.743506	-0.427584	0.782011	-0.354739	0.000647428	0.0182835	148272304	148552048	protein_coding	HGNC:19182
NIPAL1	chr4	ENSG00000163293.12	1547.3	2200.23	1635.72	0.744022	-0.426583	0.781993	-0.354772	0.000699172	0.0193907	47914142	48040173	protein_coding	HGNC:27194
NET1	chr10	ENSG00000173848.19	7529.82	6036.86	4621.48	0.766913	-0.382865	0.78194	-0.354871	8.4131e-07	9.21342e-05	5412557	5459056	protein_coding	HGNC:14592
UHRF1	chr19	ENSG00000276043.5	3508.29	4111.64	3055.29	0.742975	-0.428615	0.781429	-0.355813	0.000629312	0.0180087	4903080	4962154	protein_coding	HGNC:12556
RGS5	chr1	ENSG00000143248.13	16503.8	20676.3	15545.6	0.751172	-0.412784	0.781172	-0.356288	5.68354e-05	0.00288123	163111121	163321791	protein_coding	HGNC:10001
AC004151.1	chr19	ENSG00000180448.10	1224.46	1083.68	815.272	0.752648	-0.409952	0.78082	-0.356937	0.00017478	0.00691189	1065923	1086628	protein_coding	#N/A
SLC1A6	chr19	ENSG00000105143.12	707.404	1156.05	868.982	0.75176	-0.411656	0.780403	-0.357708	0.000241103	0.00895435	14950034	15022990	protein_coding	HGNC:10944
AC138932.1	chr16	ENSG00000183458.14	1151.61	1013.47	702.436	0.694139	-0.526704	0.779102	-0.360116	0.00570083	0.0807295	14911551	14935708	transcribed_unprocessed_pseudogene	#N/A
BMP1	chr8	ENSG00000168487.19	365.316	290.461	200.359	0.690309	-0.534685	0.779037	-0.360235	0.00661049	0.0896299	22165140	22212326	protein_coding	HGNC:1067
GLRX2	chr1	ENSG00000023572.9	254.854	175.217	117.557	0.673715	-0.56979	0.778855	-0.360574	0.00731737	0.095875	193090866	193106114	protein_coding	HGNC:16065
TMX4	chr20	ENSG00000125827.9	1403.4	1517.65	1085.45	0.720662	-0.472606	0.778788	-0.360697	0.00246474	0.0465277	7977346	8019805	protein_coding	HGNC:25237
ZNF335	chr20	ENSG00000198026.8	852.04	789.425	582.586	0.739096	-0.436166	0.778787	-0.360699	0.000674839	0.0188524	45948660	45972203	protein_coding	HGNC:15807
E2F7	chr12	ENSG00000165891.16	1682.91	1517.39	1135.55	0.748075	-0.418746	0.778679	-0.360899	1.81506e-05	0.00115703	77021248	77065569	protein_coding	HGNC:23820
NSD2	chr4	ENSG00000109685.18	9461.31	9485.7	7135.1	0.754212	-0.406957	0.778391	-0.361433	4.44226e-05	0.00239406	1871393	1982207	protein_coding	HGNC:12766
NAB1	chr2	ENSG00000138386.17	4005.7	4320.25	3172.71	0.736147	-0.441935	0.776523	-0.364899	0.000574635	0.0169552	190646746	190692766	protein_coding	HGNC:7626
CDK5RAP3	chr17	ENSG00000108465.15	265.481	392.816	264.736	0.675053	-0.566927	0.77596	-0.365946	0.006992	0.0931773	47967810	47981781	protein_coding	HGNC:18673
FNDC3A	chr13	ENSG00000102531.16	4086.32	4508.03	3438.37	0.762869	-0.390493	0.775952	-0.36596	1.38324e-06	0.000141505	48975912	49209779	protein_coding	HGNC:20296
FERMT1	chr20	ENSG00000101311.15	1455.68	1856.15	1318.78	0.712617	-0.4888	0.774839	-0.368031	0.00394172	0.0638903	6074845	6123544	protein_coding	HGNC:15889
GRK5	chr10	ENSG00000198873.12	394.604	901.651	600.418	0.667966	-0.582154	0.774209	-0.369206	0.00642816	0.0879708	119207571	119459745	protein_coding	HGNC:4544
POGLUT3	chr11	ENSG00000178202.13	3209.38	5632.96	4271.88	0.758278	-0.399202	0.774152	-0.369312	7.28946e-07	8.13943e-05	108472112	108498384	protein_coding	HGNC:28496
PTPRJ	chr11	ENSG00000149177.13	1951.64	1435.73	1070.19	0.747482	-0.419889	0.773618	-0.370306	6.30294e-05	0.00312114	47980558	48170841	protein_coding	HGNC:9673
PRTG	chr15	ENSG00000166450.13	69494.1	101286	73850.2	0.732958	-0.448197	0.773438	-0.370643	0.000612876	0.0177164	55611544	55743152	protein_coding	HGNC:26373
SDC1	chr2	ENSG00000115884.11	1814.33	1645.73	1201.77	0.731396	-0.451276	0.773265	-0.370965	0.000713659	0.0196852	20200797	20225433	protein_coding	HGNC:10658
PHLDB2	chr3	ENSG00000144824.21	1370.12	1262.2	934.442	0.738692	-0.436955	0.772824	-0.371788	0.000353842	0.0119467	111732497	111976517	protein_coding	HGNC:29573
ARSB	chr5	ENSG00000113273.17	1208.18	1395.04	1015.28	0.728046	-0.457899	0.772551	-0.372298	0.00103201	0.0252229	78777209	78986087	protein_coding	HGNC:714
PLCB4	chr20	ENSG00000101333.16	982.905	968.012	701.178	0.725985	-0.461989	0.772396	-0.372588	0.00111	0.026485	9068763	9481242	protein_coding	HGNC:9059
DST	chr6	ENSG00000151914.20	12507.8	11648.4	8538.47	0.725531	-0.462892	0.77209	-0.373159	0.00106644	0.0258059	56457987	56954649	protein_coding	HGNC:1090
TBC1D9	chr4	ENSG00000109436.8	1374.99	1794.19	1302.97	0.728021	-0.457948	0.771789	-0.373721	0.000827479	0.0218495	140620782	140756385	protein_coding	HGNC:21710
CERCAM	chr9	ENSG00000167123.19	1252.88	2266.97	1561.97	0.687647	-0.540261	0.771607	-0.374063	0.00495143	0.0734742	128411751	128437351	protein_coding	HGNC:23723
FZD2	chr17	ENSG00000180340.7	2149.13	1995.88	1450.16	0.726302	-0.461359	0.771322	-0.374594	0.000636185	0.0181266	44557484	44561262	protein_coding	HGNC:4040
RAI1	chr17	ENSG00000108557.19	2063	2456.67	1736.69	0.708541	-0.497077	0.770553	-0.376034	0.0024955	0.0469527	17681458	17811453	protein_coding	HGNC:9834
VWA2	chr10	ENSG00000165816.13	892.754	1793.22	1288.3	0.718201	-0.47754	0.77024	-0.37662	0.00130594	0.0296685	114239254	114294489	protein_coding	HGNC:24709
SPATS2	chr12	ENSG00000123352.17	1639.21	1908.88	1433.94	0.751619	-0.411927	0.770157	-0.376775	3.06565e-06	0.000271365	49366584	49527424	protein_coding	HGNC:18650
LDHA	chr11	ENSG00000134333.14	27074.8	42041.6	30197.9	0.71611	-0.481747	0.769064	-0.378825	0.00151992	0.0331202	18394560	18408425	protein_coding	HGNC:6535
PRDM10	chr11	ENSG00000170325.14	780.251	790.168	579.087	0.733475	-0.44718	0.768856	-0.379216	0.00010138	0.00456986	129899706	130002835	protein_coding	HGNC:13995
FMNL2	chr2	ENSG00000157827.20	3704.74	4126.52	3083.62	0.7459	-0.422945	0.767732	-0.381326	1.3078e-05	0.00088942	152335174	152649826	protein_coding	HGNC:18267
ATP9A	chr20	ENSG00000054793.14	1272.76	1496.57	1099.44	0.735708	-0.442795	0.765572	-0.385389	0.000131335	0.00552642	51596514	51768390	protein_coding	HGNC:13540
CDK5R1	chr17	ENSG00000176749.9	345.955	312.181	217.476	0.696295	-0.52223	0.765297	-0.385908	0.00305819	0.0535308	32486993	32491253	protein_coding	HGNC:1775
BHLHE40	chr3	ENSG00000134107.5	1583.49	1792.75	1295.5	0.71961	-0.474712	0.764794	-0.386858	0.000799015	0.0213621	4979437	4985323	protein_coding	HGNC:1046
COL4A6	chrX	ENSG00000197565.16	3096.24	4694.96	3375.98	0.721263	-0.471403	0.764765	-0.386912	0.000681616	0.0189963	108155607	108439497	protein_coding	HGNC:2208
TSKU	chr11	ENSG00000182704.8	1263.22	1424.05	1041.99	0.731778	-0.450523	0.764719	-0.386999	0.00030418	0.010535	76782251	76798153	protein_coding	HGNC:28850
PDE10A	chr6	ENSG00000112541.15	391.353	573.585	405.961	0.711404	-0.491259	0.764117	-0.388135	0.00158155	0.033901	165327287	165988078	protein_coding	HGNC:8772
WDR60	chr7	ENSG00000126870.16	761.894	1046.51	765.148	0.731866	-0.450349	0.763137	-0.389986	0.000105281	0.00468392	158856558	158956747	protein_coding	HGNC:21862
PRICKLE2	chr3	ENSG00000163637.13	1784.38	1921.06	1391.03	0.721192	-0.471544	0.763093	-0.390068	0.00055922	0.0165703	64092236	64445476	protein_coding	HGNC:20340
TNFRSF19	chr13	ENSG00000127863.15	1354.57	1214.73	838.838	0.695751	-0.523358	0.762123	-0.391905	0.00257826	0.0480862	23570370	23676104	protein_coding	HGNC:11915
SLC1A4	chr2	ENSG00000115902.11	1999.47	136.272	85.945	0.642192	-0.638924	0.762016	-0.392106	0.00755996	0.0980979	64988477	65023865	protein_coding	HGNC:10942
FCHSD2	chr11	ENSG00000137478.15	463.285	501.785	351.725	0.705737	-0.502796	0.761487	-0.393109	0.00163255	0.0348195	72836745	73142318	protein_coding	HGNC:29114
GLB1L2	chr11	ENSG00000149328.15	370.433	279.059	196.088	0.703587	-0.507199	0.761444	-0.39319	0.00186204	0.0381674	134331874	134378341	protein_coding	HGNC:25129
YAF2	chr12	ENSG00000015153.14	372.625	557.876	388.313	0.69678	-0.521225	0.760902	-0.394218	0.00233828	0.0447409	42157104	42238349	protein_coding	HGNC:17363
ST3GAL1	chr8	ENSG00000008513.16	12375.3	13893	9709.87	0.701807	-0.510854	0.76039	-0.395189	0.00176708	0.0369474	133454848	133571940	protein_coding	HGNC:10862
BOC	chr3	ENSG00000144857.14	961.239	1550.08	1071.61	0.691558	-0.532078	0.760268	-0.395419	0.00276964	0.0506601	113211003	113287459	protein_coding	HGNC:17173
PARP8	chr5	ENSG00000151883.18	1132.38	1347.83	989.849	0.734871	-0.444437	0.760226	-0.395499	3.67776e-05	0.00207362	50665899	50846519	protein_coding	HGNC:26124
ZFHX3	chr16	ENSG00000140836.17	4356.33	6443.78	4471.94	0.700117	-0.514332	0.759907	-0.396105	0.00186139	0.0381674	72782885	73891871	protein_coding	HGNC:777
CNKSR3	chr6	ENSG00000153721.19	338.965	463.556	321.191	0.696455	-0.521899	0.758462	-0.398851	0.00184168	0.037862	154387515	154510685	protein_coding	HGNC:23034
PSD4	chr2	ENSG00000125637.16	550.077	945.095	625.409	0.661925	-0.59526	0.758324	-0.399114	0.00531948	0.0772772	113157325	113209396	protein_coding	HGNC:19096
ODF2	chr9	ENSG00000136811.16	1634.63	1973.11	1428.23	0.725385	-0.463181	0.758269	-0.399218	0.000153054	0.00622566	128455186	128501292	protein_coding	HGNC:8114
PDLIM7	chr5	ENSG00000196923.14	3610.34	2252.64	1579.51	0.6995	-0.515604	0.758058	-0.399619	0.00153518	0.0331988	177483394	177497606	protein_coding	HGNC:22958
MORC4	chrX	ENSG00000133131.15	845.065	405.707	283.686	0.702402	-0.509631	0.758035	-0.399664	0.00142518	0.0318689	106813871	107000212	protein_coding	HGNC:23485
TCIRG1	chr11	ENSG00000110719.10	314.066	420.953	292.635	0.694607	-0.525731	0.757449	-0.40078	0.00208539	0.0413405	68039025	68050895	protein_coding	HGNC:11647
MAP2	chr2	ENSG00000078018.20	2217.62	403.239	284.681	0.710721	-0.492644	0.757421	-0.400833	0.000759846	0.0207037	209424058	209734118	protein_coding	HGNC:6839
FKBP9	chr7	ENSG00000122642.11	1252.44	1170.2	796.265	0.679095	-0.558314	0.757361	-0.400947	0.00344713	0.05803	32957404	33006930	protein_coding	HGNC:3725
PLOD1	chr1	ENSG00000083444.17	2718.77	4327.18	3209.94	0.741963	-0.430581	0.756499	-0.40259	1.06936e-07	1.61672e-05	11934205	11975538	protein_coding	HGNC:9081
COL26A1	chr7	ENSG00000160963.14	4008.58	5651.57	4042.92	0.713293	-0.487434	0.75348	-0.40836	0.000368523	0.0122487	101362875	101559024	protein_coding	HGNC:18038
PWWP3B	chrX	ENSG00000157502.13	132.316	231.767	147.249	0.635212	-0.65469	0.753214	-0.408869	0.00594409	0.0835792	106168305	106208956	protein_coding	HGNC:26583
MPZL2	chr11	ENSG00000149573.9	115.837	185.983	115.505	0.623141	-0.682369	0.753082	-0.409122	0.00739785	0.0967443	118253416	118264536	protein_coding	HGNC:3496
MBNL2	chr13	ENSG00000139793.18	851.584	756.226	496.102	0.661533	-0.596114	0.752978	-0.409321	0.00455632	0.0695623	97221434	97394120	protein_coding	HGNC:16746
ZC3HAV1L	chr7	ENSG00000146858.8	426.739	494.177	344.924	0.699518	-0.515568	0.752664	-0.409921	0.00101173	0.0248696	139025706	139036042	protein_coding	HGNC:22423
PAQR5	chr15	ENSG00000137819.14	311.789	412.754	283.703	0.691054	-0.533129	0.752276	-0.410666	0.00180173	0.0373552	69298912	69407780	protein_coding	HGNC:29645
MAFF	chr22	ENSG00000185022.12	712.16	251.088	170.347	0.678137	-0.560352	0.751673	-0.411824	0.00275503	0.0505552	38200767	38216507	protein_coding	HGNC:6780
DMWD	chr19	ENSG00000185800.12	1891.54	1789.67	1304.96	0.729114	-0.455785	0.751504	-0.412147	2.86268e-05	0.00167127	45782947	45792845	protein_coding	HGNC:2936
SRGAP2	chr1	ENSG00000266028.7	2461.6	2379.36	1746.11	0.735205	-0.443782	0.751213	-0.412705	3.73294e-07	4.42872e-05	206203345	206464443	protein_coding	HGNC:19751
TMCC1	chr3	ENSG00000172765.17	1628.49	2331.8	1688.01	0.724933	-0.46408	0.751095	-0.412933	2.14688e-06	0.000204901	129647792	129893606	protein_coding	HGNC:29116
SCMH1	chr1	ENSG00000010803.16	1161.68	1232.67	842.933	0.683817	-0.548318	0.749949	-0.415136	0.00228148	0.0438435	41027200	41242154	protein_coding	HGNC:19003
XYLT1	chr16	ENSG00000103489.12	1825.58	1785.75	1287.28	0.721137	-0.471654	0.749214	-0.41655	4.24341e-05	0.00236138	17101769	17470960	protein_coding	HGNC:15516
PCSK5	chr9	ENSG00000099139.14	464.454	615.363	407.842	0.666719	-0.584849	0.749011	-0.41694	0.00349143	0.0584781	75890644	76362975	protein_coding	HGNC:8747
PLK2	chr5	ENSG00000145632.15	5181.84	3115.46	2209.32	0.709937	-0.494238	0.747851	-0.419177	0.000243565	0.00901279	58453982	58460139	protein_coding	HGNC:19699
DENND2B	chr11	ENSG00000166444.19	979.011	980.437	699.209	0.712445	-0.48915	0.747581	-0.419698	0.00016156	0.00649433	8693351	8910951	protein_coding	HGNC:11350
AHI1	chr6	ENSG00000135541.21	595.591	640.665	456.01	0.715216	-0.483549	0.747108	-0.420611	9.09764e-05	0.00424656	135283532	135497765	protein_coding	HGNC:21575
SVIP	chr11	ENSG00000198168.9	910.295	1079.59	725.231	0.678608	-0.55935	0.746127	-0.422508	0.00214287	0.0421595	22813799	22830299	protein_coding	HGNC:25238
AKAP5	chr14	ENSG00000179841.8	534.67	555.932	382.118	0.684194	-0.547522	0.746049	-0.422658	0.00168494	0.0356485	64465499	64474503	protein_coding	HGNC:375
HINT3	chr6	ENSG00000111911.7	1929.77	2013.29	1414.01	0.703184	-0.508026	0.744862	-0.424956	0.000356019	0.0119573	125956770	125980244	protein_coding	HGNC:18468
OBSCN	chr1	ENSG00000154358.21	2769.52	2819.92	1975.81	0.69801	-0.518679	0.74485	-0.424979	0.000606244	0.0175842	228208063	228378876	protein_coding	HGNC:15719
WDR86	chr7	ENSG00000187260.15	2128	4169.78	2808.11	0.671694	-0.574125	0.744752	-0.425169	0.00227701	0.0438393	151375909	151410727	protein_coding	HGNC:28020
AP003392.3	chr11	ENSG00000255114.1	168.434	134.125	86.4843	0.644316	-0.63416	0.744654	-0.425357	0.00554149	0.0791413	119044188	119045493	lncRNA	#N/A
FAM49A	chr2	ENSG00000197872.11	231.77	268.484	170.82	0.640322	-0.643131	0.744526	-0.425606	0.00527562	0.0767053	16549459	16666331	protein_coding	HGNC:25373
NBEAL2	chr3	ENSG00000160796.18	3604.24	5102.83	3563.87	0.69907	-0.516491	0.742465	-0.429605	0.000349055	0.0118084	46979666	47009704	protein_coding	HGNC:31928
RESF1	chr12	ENSG00000174718.12	12371.2	12932.8	9201.83	0.713375	-0.487266	0.742019	-0.430472	4.85441e-05	0.00257391	31959370	31993107	protein_coding	HGNC:25559
ZNRF2P1	chr7	ENSG00000237004.4	223.687	242.608	163.309	0.675634	-0.565686	0.741865	-0.430771	0.00194845	0.0394868	32728569	32753744	transcribed_processed_pseudogene	HGNC:42792
DMD	chrX	ENSG00000198947.15	1208.93	2461.07	1760.01	0.71552	-0.482936	0.741614	-0.431259	2.74682e-05	0.00162376	31097677	33339441	protein_coding	HGNC:2928
FBXL7	chr5	ENSG00000183580.10	703.229	909.17	622.893	0.685466	-0.544842	0.741521	-0.43144	0.00111546	0.0265697	15500180	15939795	protein_coding	HGNC:13604
MAN2A1	chr5	ENSG00000112893.9	3004.31	3213.42	2319.9	0.718495	-0.47695	0.740279	-0.43386	9.64459e-06	0.0006958	109689366	109869625	protein_coding	HGNC:6824
TBL1Y	chrY	ENSG00000092377.15	279.058	235.845	161.657	0.686482	-0.542706	0.739838	-0.434718	0.000856129	0.0222222	6910686	7101970	protein_coding	HGNC:18502
PKD1P5	chr16	ENSG00000254681.6	617.696	584.795	373.038	0.638007	-0.648356	0.738473	-0.437382	0.00498208	0.0737555	18374521	18401940	transcribed_unprocessed_pseudogene	HGNC:30069
NBPF15	chr1	ENSG00000266338.6	991.7	1124.83	778.078	0.69224	-0.530657	0.738397	-0.437531	0.000636858	0.0181266	144421386	144461674	protein_coding	HGNC:28791
PIK3R1	chr5	ENSG00000145675.15	1118.39	1792.07	1237.23	0.695518	-0.523839	0.73757	-0.439147	0.000273566	0.00975701	68215756	68301821	protein_coding	HGNC:8979
TRMT9B	chr8	ENSG00000250305.9	1099.63	2205.06	1491.93	0.677735	-0.561207	0.73731	-0.439657	0.0012475	0.0288393	12945642	13031503	protein_coding	HGNC:26725
SHROOM4	chrX	ENSG00000158352.15	190.024	246.295	158.469	0.645906	-0.630603	0.736238	-0.441756	0.00342534	0.0579136	50591647	50814302	protein_coding	HGNC:29215
PAPPA	chr9	ENSG00000182752.10	1183.79	344.134	213.819	0.632127	-0.661714	0.734635	-0.4449	0.00463421	0.0704138	116153791	116402321	protein_coding	HGNC:8602
SYDE1	chr19	ENSG00000105137.13	563.571	504.901	341.127	0.676049	-0.564799	0.734403	-0.445356	0.001163	0.0272922	15107401	15114985	protein_coding	HGNC:25824
NREP	chr5	ENSG00000134986.14	9183.69	13302.6	9206.38	0.69112	-0.532991	0.734072	-0.446006	0.000322807	0.0110077	111662621	111997464	protein_coding	HGNC:16834
NKD1	chr16	ENSG00000140807.7	230.576	284.252	189.748	0.661476	-0.59624	0.733556	-0.447021	0.00242591	0.045947	50548396	50649249	protein_coding	HGNC:17045
RTL5	chrX	ENSG00000242732.4	1345.73	2287.74	1568.31	0.684711	-0.546434	0.730728	-0.452594	0.000338322	0.0115137	72127110	72131901	protein_coding	HGNC:29430
FBXL17	chr5	ENSG00000145743.16	434.545	489.508	337.313	0.689286	-0.536825	0.729894	-0.454241	0.00022832	0.00855399	107859035	108382098	protein_coding	HGNC:13615
RPS6KA3	chrX	ENSG00000177189.14	2533.91	3088.4	2096.5	0.684744	-0.546364	0.729478	-0.455063	0.000355759	0.0119573	20149911	20267519	protein_coding	HGNC:10432
COL4A2	chr13	ENSG00000134871.19	5452.3	4553.58	3157.05	0.69686	-0.521059	0.729429	-0.45516	6.26572e-05	0.00311173	110305812	110513209	protein_coding	HGNC:2203
TIFA	chr4	ENSG00000145365.11	213.081	372.394	245.471	0.664806	-0.588995	0.729389	-0.45524	0.00128602	0.0295404	112274537	112285904	protein_coding	HGNC:19075
LPIN2	chr18	ENSG00000101577.9	2056.55	2972.78	2034.89	0.685482	-0.544809	0.727781	-0.458423	0.000263326	0.00951092	2916994	3013315	protein_coding	HGNC:14450
HACD4	chr9	ENSG00000188921.14	244.428	356.061	220.304	0.619653	-0.690468	0.72723	-0.459516	0.00447337	0.0685839	20999509	21031640	protein_coding	HGNC:20920
FAM210B	chr20	ENSG00000124098.10	1900.47	1959.01	1340.69	0.684498	-0.546881	0.726751	-0.460468	0.00025846	0.00935496	56358974	56368663	protein_coding	HGNC:16102
STT3B	chr3	ENSG00000163527.10	15299.3	21893	15558.6	0.710773	-0.49254	0.72626	-0.461443	4.10753e-08	7.38664e-06	31532638	31637616	protein_coding	HGNC:30611
GPRC5C	chr17	ENSG00000170412.18	1429.72	2017.45	1367.57	0.677669	-0.561348	0.726024	-0.461912	0.000474362	0.0147345	74424851	74451653	protein_coding	HGNC:13309
NBPF20	chr1	ENSG00000162825.16	182.406	191.252	123.564	0.648659	-0.624467	0.725967	-0.462024	0.00240833	0.0456647	145289900	145405778	protein_coding	HGNC:32000
PCDHGB7	chr5	ENSG00000254122.2	532.017	991.595	648.143	0.654095	-0.612429	0.725905	-0.462148	0.00190299	0.0387956	141417645	141512979	protein_coding	HGNC:8714
SPTBN1	chr2	ENSG00000115306.16	20970.8	16147.4	11390	0.707683	-0.498826	0.725884	-0.462189	3.23985e-07	3.98199e-05	54456317	54671446	protein_coding	HGNC:11275
PKD1P1	chr16	ENSG00000244257.5	421.99	367.137	235.737	0.642554	-0.638111	0.725357	-0.463238	0.002808	0.0509256	16310341	16334190	unprocessed_pseudogene	HGNC:30065
ZNF521	chr18	ENSG00000198795.11	1628.17	2446.16	1687.59	0.690611	-0.534054	0.724354	-0.465233	7.98826e-05	0.00383347	25061924	25352190	protein_coding	HGNC:24605
MAP3K6	chr1	ENSG00000142733.17	228.809	249.811	164.292	0.660991	-0.597297	0.723857	-0.466223	0.00129983	0.029648	27354067	27366961	protein_coding	HGNC:6858
FHOD3	chr18	ENSG00000134775.15	185.766	119.303	69.2532	0.585202	-0.772994	0.723528	-0.466879	0.00610827	0.0851867	36297714	36780055	protein_coding	HGNC:26178
ABCA4	chr1	ENSG00000198691.13	136.542	156.126	82.1699	0.531261	-0.912508	0.722966	-0.468001	0.00739168	0.0967443	93992834	94121148	protein_coding	HGNC:34
PGF	chr14	ENSG00000119630.14	360.176	479.297	319.626	0.667375	-0.58343	0.722844	-0.468243	0.000818233	0.021706	74941834	74955626	protein_coding	HGNC:8893
FRMD4B	chr3	ENSG00000114541.15	1347.29	785.5	548.974	0.698862	-0.516921	0.722671	-0.46859	4.81052e-06	0.000397019	69168782	69542583	protein_coding	HGNC:24886
SMIM3	chr5	ENSG00000256235.2	510.507	645.907	418.873	0.649443	-0.622726	0.722666	-0.468598	0.00193495	0.0393772	150777946	150796734	protein_coding	HGNC:30248
RCSD1	chr1	ENSG00000198771.11	430.55	1072.18	676.401	0.631127	-0.663997	0.720809	-0.472311	0.00224896	0.0435985	167630093	167708696	protein_coding	HGNC:28310
SLC12A4	chr16	ENSG00000124067.17	3380.03	2139.4	1488.66	0.697172	-0.520414	0.720274	-0.473382	2.46125e-06	0.000226064	67943474	67969601	protein_coding	HGNC:10913
SMAD3	chr15	ENSG00000166949.16	2156.24	2201.83	1476.28	0.67447	-0.568174	0.719917	-0.474098	0.000319194	0.0109062	67063763	67195169	protein_coding	HGNC:6769
AC011773.1	chr8	ENSG00000254208.1	147.467	173.146	106.267	0.611703	-0.709096	0.719578	-0.474777	0.00438974	0.0679585	85177522	85178150	lncRNA	#N/A
ADAM22	chr7	ENSG00000008277.14	1072.91	1594.86	1101.69	0.69159	-0.532012	0.718464	-0.477011	1.19298e-05	0.000825135	87934143	88202889	protein_coding	HGNC:201
COL11A1	chr1	ENSG00000060718.22	1298.45	1487.25	1005.16	0.68103	-0.554209	0.717519	-0.478912	0.000111647	0.00489071	102876467	103108872	protein_coding	HGNC:2186
DGKD	chr2	ENSG00000077044.10	3541.65	2603.61	1789.46	0.688276	-0.538941	0.717103	-0.479748	1.87664e-05	0.00118743	233354507	233472104	protein_coding	HGNC:2851
CEP250	chr20	ENSG00000126001.16	2575.62	3178.77	2207.84	0.692295	-0.530541	0.716136	-0.481695	3.60867e-06	0.000312947	35455164	35519280	protein_coding	HGNC:1859
MAOA	chrX	ENSG00000189221.9	637.545	817.139	539.315	0.660654	-0.598034	0.715874	-0.482223	0.000446869	0.0141638	43654907	43746824	protein_coding	HGNC:6833
SLC6A6	chr3	ENSG00000131389.17	4520.14	8000.82	5359.58	0.67274	-0.571878	0.715469	-0.483039	0.000114382	0.00497226	14402576	14489349	protein_coding	HGNC:11052
MAN2B2	chr4	ENSG00000013288.9	488.377	563.801	351.26	0.621659	-0.685805	0.713999	-0.486006	0.00314215	0.0544979	6575189	6623362	protein_coding	HGNC:29623
GK	chrX	ENSG00000198814.12	244.259	221.98	146.078	0.657801	-0.604277	0.712024	-0.490003	0.000626057	0.0179757	30653359	30731456	protein_coding	HGNC:4289
RGS16	chr1	ENSG00000143333.7	927.545	1291.61	800.408	0.619935	-0.689811	0.711109	-0.491857	0.00293359	0.0518815	182598623	182604389	protein_coding	HGNC:9997
DLGAP1-AS2	chr18	ENSG00000262001.1	833.913	249.724	159.039	0.643528	-0.635925	0.710966	-0.492148	0.000924896	0.0232718	3603000	3608336	lncRNA	HGNC:28146
DNAH10OS	chr12	ENSG00000250091.3	137.75	207.184	126.83	0.612767	-0.706589	0.710637	-0.492815	0.00344312	0.05803	123925461	123934984	lncRNA	HGNC:37121
FER1L4	chr20	ENSG00000088340.16	118.628	236.677	135.402	0.57388	-0.801179	0.710073	-0.493961	0.00567734	0.080491	35558737	35607562	transcribed_unitary_pseudogene	HGNC:15801
HSPG2	chr1	ENSG00000142798.20	13654.4	19219.5	13121.1	0.685924	-0.543879	0.709989	-0.494131	3.08217e-06	0.000271422	21822244	21937310	protein_coding	HGNC:5273
CCBE1	chr18	ENSG00000183287.14	1676.72	1826.81	1153.25	0.634124	-0.657164	0.709122	-0.495893	0.00175002	0.0366389	59430939	59697662	protein_coding	HGNC:29426
ITGAV	chr2	ENSG00000138448.12	6457.28	4478.65	3042.59	0.680896	-0.554494	0.708664	-0.496826	1.08961e-05	0.000778078	186590056	186680901	protein_coding	HGNC:6150
SGK1	chr6	ENSG00000118515.11	1017.47	1670.36	1098.65	0.660401	-0.598586	0.707741	-0.498707	0.000304629	0.010535	134169246	134318112	protein_coding	HGNC:10810
ARHGAP32	chr11	ENSG00000134909.18	2816.43	2969.34	1981.24	0.667264	-0.583671	0.707644	-0.498903	2.85203e-05	0.00167127	128965060	129279324	protein_coding	HGNC:17399
ULK2	chr17	ENSG00000083290.20	672.388	671.868	452.967	0.674847	-0.567368	0.706631	-0.50097	3.02955e-05	0.00175447	19770829	19867936	protein_coding	HGNC:13480
IL13RA1	chrX	ENSG00000131724.11	789.376	650.265	425.542	0.658462	-0.602828	0.704733	-0.504851	0.000267408	0.00959747	118727133	118794535	protein_coding	HGNC:5974
RNF145	chr5	ENSG00000145860.11	3574.45	4280.45	2959.34	0.690723	-0.533821	0.702571	-0.509285	1.24816e-10	4.63557e-08	159157409	159210053	protein_coding	HGNC:20853
WDR17	chr4	ENSG00000150627.15	225.475	219.169	135.902	0.623673	-0.681138	0.699479	-0.515647	0.00168602	0.0356485	176065834	176182818	protein_coding	HGNC:16661
H19	chr11	ENSG00000130600.19	68430.1	85773.6	55144.4	0.635967	-0.652976	0.699046	-0.516542	0.000855993	0.0222222	1995176	2001470	lncRNA	HGNC:4713
NIN	chr14	ENSG00000100503.24	1572.38	1517.97	1032.61	0.680109	-0.556163	0.697745	-0.519229	8.04481e-09	1.73972e-06	50719763	50831121	protein_coding	HGNC:14906
AC024940.2	chr12	ENSG00000177359.20	196.542	395.395	224.46	0.565758	-0.821744	0.697712	-0.519296	0.00495309	0.0734742	31111652	31201235	transcribed_unprocessed_pseudogene	#N/A
ABCA1	chr9	ENSG00000165029.16	338.33	747.011	449.061	0.603089	-0.729558	0.697435	-0.51987	0.00279234	0.0507492	104781006	104928155	protein_coding	HGNC:29
SLC25A17	chr22	ENSG00000100372.15	1962.5	2032.88	1368.26	0.673156	-0.570988	0.696967	-0.520838	8.98585e-07	9.71609e-05	40769630	40819399	protein_coding	HGNC:10987
PCDH7	chr4	ENSG00000169851.15	1490.49	1370.71	865.834	0.638533	-0.647166	0.696512	-0.52178	0.000619525	0.0178482	30720415	31146805	protein_coding	HGNC:8659
CREG1	chr1	ENSG00000143162.9	2879.97	4326.47	2781.58	0.642923	-0.637283	0.69574	-0.523381	0.000473117	0.0147226	167529117	167553805	protein_coding	HGNC:2351
PAQR8	chr6	ENSG00000170915.9	1533.95	2800.76	1860.24	0.663689	-0.591421	0.694963	-0.524991	1.8227e-05	0.00115758	52361421	52407777	protein_coding	HGNC:15708
IL17RD	chr3	ENSG00000144730.18	6352.36	8011.08	5197.56	0.642237	-0.638822	0.694478	-0.525999	0.000389337	0.0128159	57089982	57170306	protein_coding	HGNC:17616
FBXL14	chr12	ENSG00000171823.7	1061.32	1293.96	859.713	0.664738	-0.589142	0.693898	-0.527204	1.17603e-05	0.000816718	1565993	1594581	protein_coding	HGNC:28624
ENDOD1	chr11	ENSG00000149218.5	475.105	273.874	169.711	0.62801	-0.671141	0.693596	-0.527833	0.000838657	0.0220425	95089846	95132645	protein_coding	HGNC:29129
HOXB5	chr17	ENSG00000120075.5	612.935	1063.82	612.979	0.572874	-0.803711	0.691954	-0.531252	0.00403185	0.064846	48591257	48593961	protein_coding	HGNC:5116
EPDR1	chr7	ENSG00000086289.12	311.429	159.284	97.2701	0.613917	-0.703885	0.691374	-0.532463	0.00168387	0.0356485	37683843	37951936	protein_coding	HGNC:17572
ELK3	chr12	ENSG00000111145.8	625.348	785.449	506.936	0.646341	-0.629633	0.691316	-0.532583	0.000177094	0.00697113	96194375	96269824	protein_coding	HGNC:3325
DPYSL5	chr2	ENSG00000157851.17	1779.24	2790.99	1803.32	0.647483	-0.627085	0.690826	-0.533605	0.000138541	0.00578688	26847747	26950351	protein_coding	HGNC:20637
OSMR	chr5	ENSG00000145623.13	212.327	75.1813	44.643	0.58532	-0.772704	0.68983	-0.535687	0.00325826	0.0560313	38845858	38945596	protein_coding	HGNC:8507
MMP2	chr16	ENSG00000087245.13	2472.36	1795.76	1181.62	0.658436	-0.602886	0.688952	-0.537524	1.24932e-05	0.000860437	55389700	55506691	protein_coding	HGNC:7166
GPX7	chr1	ENSG00000116157.6	399.693	564.015	355.557	0.63099	-0.664311	0.687825	-0.539887	0.000452035	0.0141992	52602371	52609051	protein_coding	HGNC:4559
ACSF2	chr17	ENSG00000167107.12	670.179	746.083	480.274	0.644203	-0.634413	0.685507	-0.544757	7.7887e-05	0.00375882	50426158	50474845	protein_coding	HGNC:26101
PCDH18	chr4	ENSG00000189184.11	1966.83	2517.79	1665.54	0.662035	-0.59502	0.683714	-0.548536	1.98075e-07	2.70713e-05	137518918	137532494	protein_coding	HGNC:14268
TIAM2	chr6	ENSG00000146426.18	1046.17	829.362	538.132	0.65143	-0.618318	0.683578	-0.548823	1.76532e-05	0.00113378	154832697	155257723	protein_coding	HGNC:11806
EML5	chr14	ENSG00000165521.15	402.642	693.917	417.983	0.603709	-0.728074	0.678902	-0.558725	0.0012345	0.0286553	88612431	88792752	protein_coding	HGNC:18197
AC126755.1	chr16	ENSG00000205746.9	227.492	179.742	104.215	0.589813	-0.761671	0.67881	-0.558921	0.00214929	0.0421595	18334400	18352476	transcribed_unprocessed_pseudogene	#N/A
HHAT	chr1	ENSG00000054392.13	419.499	359.538	218.694	0.610497	-0.711944	0.67871	-0.559133	0.000890459	0.0228761	210328252	210676296	protein_coding	HGNC:18270
SAMD4A	chr14	ENSG00000020577.14	1890.37	644.908	385.63	0.614606	-0.702265	0.678692	-0.559172	0.00201516	0.0402912	54566117	54793315	protein_coding	HGNC:23023
PKIB	chr6	ENSG00000135549.15	290.299	406.943	248.268	0.610368	-0.71225	0.677933	-0.560786	0.000851988	0.0222219	122471917	122726373	protein_coding	HGNC:9018
CDH24	chr14	ENSG00000139880.19	1131	1241.77	807.156	0.650439	-0.620515	0.676384	-0.564085	4.82739e-07	5.57237e-05	23047062	23057538	protein_coding	HGNC:14265
CSRNP3	chr2	ENSG00000178662.16	382.892	669.651	431.352	0.646757	-0.628704	0.676281	-0.564304	9.06295e-06	0.000669802	165469647	165689407	protein_coding	HGNC:30729
CNR1	chr6	ENSG00000118432.12	942.956	1495.06	899.884	0.606328	-0.721829	0.676037	-0.564826	0.000931987	0.0234148	88139864	88166359	protein_coding	HGNC:2159
PCDHGC3	chr5	ENSG00000240184.7	238.525	326.547	204.721	0.62662	-0.674337	0.675868	-0.565187	0.000159727	0.00645101	141475947	141512977	protein_coding	HGNC:8716
ZBTB16	chr11	ENSG00000109906.14	96.9378	240.856	137.515	0.571173	-0.808001	0.674949	-0.567149	0.00285338	0.0513127	114059711	114256765	protein_coding	HGNC:12930
SMG1P2	chr16	ENSG00000205534.6	99.2051	87.2459	46.7519	0.532868	-0.908151	0.674775	-0.567521	0.00510675	0.0752096	29527568	29594966	unprocessed_pseudogene	HGNC:49859
GABRB2	chr5	ENSG00000145864.13	617.053	1485.27	846.458	0.575509	-0.797089	0.674338	-0.568456	0.00160077	0.0341844	161288429	161549044	protein_coding	HGNC:4082
COL27A1	chr9	ENSG00000196739.15	698.725	972.773	608.937	0.624051	-0.680264	0.674097	-0.568972	0.00029872	0.0104363	114155537	114312511	protein_coding	HGNC:22986
LYPD1	chr2	ENSG00000150551.11	366.032	492.956	308.406	0.625099	-0.677843	0.673126	-0.571051	0.000181956	0.00712966	132643286	132671579	protein_coding	HGNC:28431
BICD1	chr12	ENSG00000151746.14	2546.55	2435.07	1609.11	0.660355	-0.598685	0.673104	-0.571098	8.75774e-11	3.47947e-08	32106835	32383633	protein_coding	HGNC:1049
MMD	chr17	ENSG00000108960.9	1529.47	2894.81	1908.95	0.659074	-0.601488	0.671995	-0.573477	9.84297e-11	3.82176e-08	55392622	55421924	protein_coding	HGNC:7153
TPD52L1	chr6	ENSG00000111907.21	731.232	731.093	445.233	0.610636	-0.711614	0.671709	-0.574092	0.000558619	0.0165703	125119049	125264407	protein_coding	HGNC:12006
SPRY1	chr4	ENSG00000164056.11	691.713	768.642	497.978	0.648311	-0.625243	0.670593	-0.576491	4.55473e-07	5.32966e-05	123396795	123403760	protein_coding	HGNC:11269
HCAR2	chr12	ENSG00000182782.8	56.6856	89.8099	45.6646	0.509439	-0.973017	0.670177	-0.577387	0.00545469	0.0786538	122701293	122703357	protein_coding	HGNC:24827
TFPI	chr2	ENSG00000003436.16	3019.42	3283.72	2074.3	0.632774	-0.660238	0.669951	-0.577873	3.65934e-05	0.00207007	187464230	187565760	protein_coding	HGNC:11760
DOCK8	chr9	ENSG00000107099.15	197.039	180.112	110.077	0.611055	-0.710626	0.669867	-0.578054	0.000485918	0.0149575	214854	465259	protein_coding	HGNC:19191
ST3GAL6	chr3	ENSG00000064225.12	1086.22	1850.16	1156.32	0.622207	-0.684533	0.669827	-0.578139	0.000165266	0.00662773	98732236	98821201	protein_coding	HGNC:18080
FAR2	chr12	ENSG00000064763.11	516.688	425.834	264.942	0.624777	-0.678587	0.669484	-0.578879	0.000121439	0.00521274	29149103	29340980	protein_coding	HGNC:25531
P4HA1	chr10	ENSG00000122884.12	2560.16	4971.86	3221.61	0.644115	-0.634609	0.668743	-0.580475	1.98071e-07	2.70713e-05	73007217	73096974	protein_coding	HGNC:8546
SDK1	chr7	ENSG00000146555.19	673.305	741.979	415.046	0.570555	-0.809561	0.667229	-0.583746	0.0022787	0.0438393	3301252	4269000	protein_coding	HGNC:19307
VIM	chr10	ENSG00000026025.16	5419.35	3157.45	1970.71	0.624126	-0.68009	0.667188	-0.583836	9.37906e-05	0.00429593	17228241	17237593	protein_coding	HGNC:12692
DNAJC1	chr10	ENSG00000136770.11	1480.47	1976.14	1208.96	0.613177	-0.705625	0.666904	-0.58445	0.000249835	0.00911888	21756548	22003769	protein_coding	HGNC:20090
MDFIC	chr7	ENSG00000135272.10	1163.29	981.519	625.313	0.638637	-0.646931	0.666774	-0.584729	3.80088e-06	0.000326303	114922154	115019202	protein_coding	HGNC:28870
HNMT	chr2	ENSG00000150540.14	572.439	825.166	478.555	0.58438	-0.775022	0.664867	-0.588862	0.00137658	0.0309441	137964020	138016364	protein_coding	HGNC:5028
ST6GAL2	chr2	ENSG00000144057.15	342.967	263.863	160.644	0.608811	-0.715934	0.66468	-0.589268	0.000359172	0.0120288	106801600	106887108	protein_coding	HGNC:10861
AC005540.1	chr2	ENSG00000235852.1	124.891	105.695	59.5985	0.564134	-0.825891	0.663325	-0.592212	0.00256304	0.0479594	190880797	190882059	lncRNA	#N/A
RALGDS	chr9	ENSG00000160271.16	219.502	370.471	214.946	0.580214	-0.785342	0.66245	-0.594117	0.00146192	0.0323737	133097720	133149334	protein_coding	HGNC:9842
CPXM1	chr20	ENSG00000088882.8	887.202	1239.19	723.701	0.583518	-0.777151	0.661751	-0.595641	0.00123673	0.0286681	2794074	2800627	protein_coding	HGNC:15771
LINC01145	chr1	ENSG00000272419.6	113.405	101.827	56.411	0.554968	-0.849524	0.661655	-0.595848	0.00293052	0.0518815	145164099	145216058	transcribed_unprocessed_pseudogene	HGNC:49462
CPNE2	chr16	ENSG00000140848.17	950.182	1074.4	645.657	0.600505	-0.735752	0.661384	-0.59644	0.000452554	0.0141992	57092583	57148369	protein_coding	HGNC:2315
PCDH11Y	chrY	ENSG00000099715.14	285.64	460.096	278.736	0.604758	-0.72557	0.660816	-0.597679	0.000298519	0.0104363	5000226	5742224	protein_coding	HGNC:15813
KBTBD8	chr3	ENSG00000163376.11	1193.81	2027.51	1234.89	0.614223	-0.703166	0.660333	-0.598734	0.000121361	0.00521274	66998307	67011210	protein_coding	HGNC:30691
NBPF9	chr1	ENSG00000269713.7	590.667	711.253	449.626	0.632729	-0.660341	0.659844	-0.599804	3.52102e-06	0.000306904	149054027	149103561	protein_coding	HGNC:31991
TMEM200A	chr6	ENSG00000164484.11	1874.33	1326.09	797.69	0.601479	-0.733415	0.658474	-0.602802	0.000356256	0.0119573	130365734	130443063	protein_coding	HGNC:21075
PIK3C2G	chr12	ENSG00000139144.10	115.183	295.261	139.677	0.496307	-1.0107	0.657933	-0.603988	0.00481879	0.0725323	18247614	18648416	protein_coding	HGNC:8973
PLEKHG1	chr6	ENSG00000120278.16	319.585	425.246	249.833	0.593448	-0.752807	0.657529	-0.604874	0.000580348	0.0169772	150599883	150843665	protein_coding	HGNC:20884
ASXL3	chr18	ENSG00000141431.12	169.499	313.316	163.244	0.526361	-0.925876	0.65422	-0.612153	0.00367913	0.0609228	33578219	33751195	protein_coding	HGNC:29357
ANKRD33B	chr5	ENSG00000164236.12	3528.68	2025.99	1174.14	0.600318	-0.7362	0.653289	-0.614206	0.000231974	0.00865293	10564070	10657816	protein_coding	HGNC:35240
PCLO	chr7	ENSG00000186472.20	850.656	566.344	348.708	0.6191	-0.691756	0.652995	-0.614857	2.59241e-05	0.00155946	82754012	83162930	protein_coding	HGNC:13406
PDLIM3	chr4	ENSG00000154553.15	136.783	59.8573	32.8092	0.545392	-0.874635	0.65249	-0.615973	0.00326769	0.0560567	185500660	185535612	protein_coding	HGNC:20767
ARHGAP28	chr18	ENSG00000088756.12	9480.18	13913.4	8612.21	0.621965	-0.685094	0.652363	-0.616252	5.03096e-06	0.000411239	6729718	6915716	protein_coding	HGNC:25509
TENM2	chr5	ENSG00000145934.16	170.865	52.3447	25.794	0.509632	-0.972472	0.649491	-0.622619	0.00478409	0.0721372	167284799	168264157	protein_coding	HGNC:29943
HAND2-AS1	chr4	ENSG00000237125.10	278.604	551.912	309.015	0.560539	-0.835112	0.648765	-0.624231	0.00157487	0.0338004	173527270	173659696	lncRNA	HGNC:48872
RAPGEF3	chr12	ENSG00000079337.16	133.218	84.4402	44.6254	0.529371	-0.917649	0.648086	-0.625743	0.00340372	0.0576305	47734363	47771040	protein_coding	HGNC:16629
SLC4A4	chr4	ENSG00000080493.17	327.501	829.917	478.735	0.577138	-0.793013	0.64747	-0.627114	0.000726803	0.0199947	71062667	71572087	protein_coding	HGNC:11030
UNC5B	chr10	ENSG00000107731.12	9982.6	6524.62	4138.84	0.634462	-0.656395	0.646661	-0.628919	8.00897e-12	4.02427e-09	71212570	71302864	protein_coding	HGNC:12568
RIPOR2	chr6	ENSG00000111913.19	2771.92	1781.95	1122.83	0.631268	-0.663675	0.644903	-0.632845	3.12241e-11	1.36778e-08	24804282	25042170	protein_coding	HGNC:13872
EPHA4	chr2	ENSG00000116106.12	793.023	594.278	366.294	0.61776	-0.694882	0.643411	-0.636188	7.95966e-07	8.77309e-05	221418027	221574202	protein_coding	HGNC:3388
ADGRG1	chr16	ENSG00000205336.12	2406.79	3008.85	1798.71	0.594878	-0.749334	0.643405	-0.636201	0.00012182	0.00521596	57610652	57665580	protein_coding	HGNC:4512
PROS1	chr3	ENSG00000184500.16	745.759	1306.53	807.393	0.618578	-0.692972	0.642087	-0.63916	1.58507e-07	2.29485e-05	93873051	93980003	protein_coding	HGNC:9456
NRK	chrX	ENSG00000123572.17	6085.24	9130.54	5637.71	0.617835	-0.694705	0.641849	-0.639693	3.55757e-07	4.28011e-05	105822539	105958610	protein_coding	HGNC:25391
CUEDC1	chr17	ENSG00000180891.13	1325.61	1068.28	644.495	0.605142	-0.724654	0.641162	-0.64124	8.79982e-06	0.000653635	57861243	57955412	protein_coding	HGNC:31350
PM20D2	chr6	ENSG00000146281.6	1863.1	1932.02	1215.62	0.630064	-0.666429	0.640812	-0.642027	1.94663e-14	1.84757e-11	89146055	89165565	protein_coding	HGNC:21408
PLA2G2A	chr1	ENSG00000188257.11	959.65	1939.66	1131.32	0.598436	-0.740732	0.640097	-0.643637	4.9315e-05	0.0025923	19975431	19980416	protein_coding	HGNC:9031
CHRD	chr3	ENSG00000090539.15	146.005	316.629	161.784	0.511553	-0.967044	0.6398	-0.644308	0.00347486	0.0583149	184380073	184390736	protein_coding	HGNC:1949
KITLG	chr12	ENSG00000049130.16	2861.98	2729.33	1651.83	0.609133	-0.715171	0.639537	-0.644901	6.82039e-06	0.000529634	88492793	88580851	protein_coding	HGNC:6343
CDH7	chr18	ENSG00000081138.14	138.681	320.419	185.929	0.579092	-0.788135	0.639504	-0.644974	0.000437417	0.0139159	65750252	65890337	protein_coding	HGNC:1766
CRYL1	chr13	ENSG00000165475.15	127.941	291.896	144.601	0.495824	-1.0121	0.638124	-0.648092	0.00428293	0.0670051	20403666	20525873	protein_coding	HGNC:18246
AC055811.4	chr17	ENSG00000278864.1	145.873	164.836	96.1872	0.581493	-0.782167	0.637272	-0.650019	0.000222126	0.0083586	17181504	17183257	TEC	#N/A
NNMT	chr11	ENSG00000166741.7	701.308	51.2014	25.7677	0.51194	-0.965953	0.636938	-0.650774	0.00358491	0.0597803	114257787	114313285	protein_coding	HGNC:7861
LTBP3	chr11	ENSG00000168056.16	403.654	422.709	252.438	0.596841	-0.744582	0.636836	-0.651007	3.85064e-05	0.00215686	65538805	65558930	protein_coding	HGNC:6716
PPFIA4	chr1	ENSG00000143847.15	189.081	360.012	192.291	0.526393	-0.925788	0.63575	-0.653469	0.00244659	0.0462874	203026498	203078740	protein_coding	HGNC:9248
ANTXR1	chr2	ENSG00000169604.19	2882.83	2756.18	1671.2	0.607013	-0.720201	0.633174	-0.659326	7.7669e-07	8.61621e-05	69013178	69249327	protein_coding	HGNC:21014
PRSS23	chr11	ENSG00000150687.12	2372.56	2197.39	1295.91	0.590663	-0.759593	0.632061	-0.661865	4.42008e-05	0.00238964	86791059	86952910	protein_coding	HGNC:14370
PALM2AKAP2	chr9	ENSG00000157654.19	14991.5	6184.96	3722.95	0.60384	-0.727762	0.631203	-0.663825	1.23425e-06	0.000128573	109498325	110172512	protein_coding	HGNC:33529
LPAR6	chr13	ENSG00000139679.15	89.4349	171.916	91.3861	0.528528	-0.919948	0.629394	-0.667964	0.00202324	0.0403797	48389567	48444704	protein_coding	HGNC:15520
EPHA2	chr1	ENSG00000142627.13	2056.64	715.222	434.136	0.605597	-0.723571	0.62849	-0.670039	1.59941e-07	2.29616e-05	16124337	16156069	protein_coding	HGNC:3386
TRIB2	chr2	ENSG00000071575.11	1612.54	2010.6	1219.18	0.606951	-0.720348	0.62847	-0.670084	1.09964e-07	1.63358e-05	12716889	12742734	protein_coding	HGNC:30809
FREM2	chr13	ENSG00000150893.11	26651.7	46441.1	28021.4	0.606711	-0.720919	0.628434	-0.670168	6.85895e-08	1.10546e-05	38687077	38887131	protein_coding	HGNC:25396
TMEM178A	chr2	ENSG00000152154.11	166.339	89.3561	47.2605	0.529185	-0.918157	0.628124	-0.670879	0.0020134	0.0402912	39664982	39717963	protein_coding	HGNC:28517
HS6ST2	chrX	ENSG00000171004.18	4158.09	7345.06	4355.33	0.594394	-0.750508	0.625448	-0.677039	3.37251e-06	0.000295466	132626016	132961395	protein_coding	HGNC:19133
PDK1	chr2	ENSG00000152256.13	3207.36	5412.5	3314.7	0.611513	-0.709544	0.624724	-0.678709	1.34432e-11	6.27601e-09	172555373	172608669	protein_coding	HGNC:8809
OXCT1	chr5	ENSG00000083720.13	2139.36	2589.56	1522.42	0.590265	-0.760565	0.622066	-0.68486	1.43043e-06	0.0001446	41730065	41870425	protein_coding	HGNC:8527
ADAMTS18	chr16	ENSG00000140873.16	1177.68	947.548	541.416	0.573283	-0.80268	0.621882	-0.685287	9.37944e-05	0.00429593	77247813	77435034	protein_coding	HGNC:17110
RND3	chr2	ENSG00000115963.13	2504.5	2179.28	1283.65	0.591939	-0.75648	0.619813	-0.690095	1.12341e-06	0.000118604	150468195	150539011	protein_coding	HGNC:671
MEST	chr7	ENSG00000106484.16	16406	17039.6	10143.3	0.595281	-0.748356	0.619284	-0.691327	2.00051e-07	2.71044e-05	130486171	130506465	protein_coding	HGNC:7028
TSHZ2	chr20	ENSG00000182463.16	200.672	237.194	114.962	0.489802	-1.02973	0.619273	-0.691353	0.00317996	0.0549862	52972358	53495330	protein_coding	HGNC:13010
COL2A1	chr12	ENSG00000139219.19	6641.91	15182.2	9068.73	0.596494	-0.74542	0.618558	-0.69302	6.15855e-08	1.0315e-05	47972967	48004554	protein_coding	HGNC:2200
FILIP1L	chr3	ENSG00000168386.18	201.164	108.179	56.9634	0.534583	-0.903514	0.618279	-0.693671	0.00112143	0.0266461	99830141	100114513	protein_coding	HGNC:24589
AFF3	chr2	ENSG00000144218.19	575.093	111.331	58.5418	0.543394	-0.879929	0.61589	-0.699256	0.000751422	0.0205069	99545419	100192428	protein_coding	HGNC:6473
PCDHGB6	chr5	ENSG00000253305.2	413.779	772.346	438.647	0.569722	-0.811669	0.615471	-0.700238	6.2407e-05	0.00310834	141408021	141512979	protein_coding	HGNC:8713
EGFR	chr7	ENSG00000146648.18	1127.6	992.419	573.155	0.580736	-0.784045	0.614948	-0.701465	1.42052e-05	0.000955436	55019017	55211628	protein_coding	HGNC:3236
HUNK	chr21	ENSG00000142149.9	4006.15	4339.02	2550.95	0.590158	-0.760827	0.61429	-0.703009	2.48813e-07	3.19603e-05	31873020	32044633	protein_coding	HGNC:13326
SHISA2	chr13	ENSG00000180730.4	501.742	295.165	153.694	0.524605	-0.930696	0.613393	-0.705116	0.00128939	0.0295404	26044597	26051031	protein_coding	HGNC:20366
FGD5	chr3	ENSG00000154783.12	735.355	439.277	256.441	0.582381	-0.779964	0.61336	-0.705194	4.22908e-06	0.000359451	14810853	14934571	protein_coding	HGNC:19117
PER2	chr2	ENSG00000132326.12	575.328	431.126	224.438	0.521071	-0.940448	0.613326	-0.705273	0.00137914	0.030961	238244044	238290102	protein_coding	HGNC:8846
MLLT3	chr9	ENSG00000171843.16	362.874	814.089	442.519	0.550034	-0.862408	0.61309	-0.705829	0.00022077	0.00832591	20341669	20622518	protein_coding	HGNC:7136
HPSE	chr4	ENSG00000173083.15	171.358	224.245	125.208	0.555951	-0.846971	0.611776	-0.708924	0.00016736	0.00666871	83292461	83335153	protein_coding	HGNC:5164
ACTA2	chr10	ENSG00000107796.13	1203.1	519.775	275.101	0.53913	-0.891295	0.610925	-0.710933	0.000578799	0.0169772	88935074	88991339	protein_coding	HGNC:130
SVEP1	chr9	ENSG00000165124.18	2134.46	1165.81	626.4	0.549952	-0.862623	0.610325	-0.71235	0.000264988	0.00955075	110365248	110579880	protein_coding	HGNC:15985
SYTL5	chrX	ENSG00000147041.12	699.95	417.85	225.131	0.552833	-0.855086	0.609879	-0.713406	0.000204499	0.0078158	38006553	38128819	protein_coding	HGNC:15589
COL16A1	chr1	ENSG00000084636.18	280.825	272.994	154.137	0.569898	-0.811224	0.608537	-0.716582	1.31195e-05	0.00088942	31652263	31704319	protein_coding	HGNC:2193
LRP4	chr11	ENSG00000134569.10	1065.53	1716.33	988.915	0.571485	-0.807213	0.608518	-0.716629	9.5832e-06	0.0006958	46856717	46918642	protein_coding	HGNC:6696
EMILIN1	chr2	ENSG00000138080.14	207.628	250.975	133.341	0.531309	-0.912377	0.608389	-0.716933	0.000807254	0.0214646	27078615	27086403	protein_coding	HGNC:19880
NBPF8	chr1	ENSG00000270231.4	419.686	547.697	312.089	0.571008	-0.808416	0.607138	-0.719904	9.65257e-06	0.0006958	120419850	120467739	transcribed_unprocessed_pseudogene	HGNC:31990
NABP1	chr2	ENSG00000173559.13	306.897	230.762	122.481	0.540208	-0.888412	0.606985	-0.720268	0.000424642	0.0136504	191678068	191696664	protein_coding	HGNC:26232
CTXN1	chr19	ENSG00000178531.6	1948.4	2257.2	1282.07	0.558191	-0.841169	0.605375	-0.724098	5.89549e-05	0.00294738	7924491	7926135	protein_coding	HGNC:31108
TRPM3	chr9	ENSG00000083067.22	189.672	208.065	108.021	0.521409	-0.939514	0.601738	-0.732793	0.000847365	0.0221697	70529063	71446904	protein_coding	HGNC:17992
STRA6	chr15	ENSG00000137868.19	1488.89	3072.6	1736.9	0.56197	-0.831436	0.601182	-0.734127	1.59103e-05	0.00104749	74179466	74212267	protein_coding	HGNC:30650
C5	chr9	ENSG00000106804.8	225.738	160.368	74.212	0.46715	-1.09804	0.59907	-0.739204	0.00320989	0.0554476	120952335	121050275	protein_coding	HGNC:1331
ST6GALNAC3	chr1	ENSG00000184005.11	703.222	972.511	509.448	0.5286	-0.919751	0.59767	-0.742578	0.000406452	0.0132769	76074746	76634603	protein_coding	HGNC:19343
METTL7A	chr12	ENSG00000185432.12	3262.21	5902.77	3219.35	0.545595	-0.874097	0.597292	-0.743492	9.72721e-05	0.00441967	50923472	50932510	protein_coding	HGNC:24550
ORAI3	chr16	ENSG00000175938.7	392.096	653.485	369.513	0.565456	-0.822513	0.596823	-0.744625	2.2669e-06	0.00021427	30949068	30956461	protein_coding	HGNC:28185
TCF21	chr6	ENSG00000118526.6	114.704	194.896	101.006	0.519494	-0.944822	0.595772	-0.747167	0.000649618	0.0182835	133889138	133895553	protein_coding	HGNC:11632
GPR161	chr1	ENSG00000143147.14	1828.53	2197.17	1246.45	0.570551	-0.809572	0.594247	-0.750865	9.08305e-08	1.4368e-05	168079543	168137667	protein_coding	HGNC:23694
AL365181.3	chr1	ENSG00000272405.1	270.191	32.0629	13.9822	0.448666	-1.15629	0.593312	-0.753138	0.00427701	0.0669739	156641666	156644887	lncRNA	#N/A
DIO3	chr14	ENSG00000197406.7	710.877	1740.95	931.093	0.536311	-0.898858	0.592785	-0.75442	0.000147797	0.00608427	101561351	101563452	protein_coding	HGNC:2885
PPARGC1A	chr4	ENSG00000109819.9	142.173	172.268	94.5912	0.547429	-0.869256	0.591494	-0.757564	4.93056e-05	0.0025923	23755041	23904089	protein_coding	HGNC:9237
ACSS1	chr20	ENSG00000154930.15	297.427	111.79	52.6491	0.477821	-1.06546	0.586897	-0.76882	0.00201645	0.0402912	25006230	25058980	protein_coding	HGNC:16091
GUCY1A1	chr4	ENSG00000164116.16	691.936	762.673	395.894	0.525828	-0.927337	0.579123	-0.788058	9.30347e-05	0.00428411	155666711	155732349	protein_coding	HGNC:4685
DSP	chr6	ENSG00000096696.14	68883.5	83140.8	45802.2	0.554289	-0.851288	0.579023	-0.788307	1.06333e-07	1.61672e-05	7541617	7586714	protein_coding	HGNC:3052
EFEMP1	chr2	ENSG00000115380.20	1316.78	2600.54	1394.5	0.536338	-0.898785	0.578391	-0.789883	1.15031e-05	0.000805402	55865967	55924139	protein_coding	HGNC:3218
PFKFB4	chr3	ENSG00000114268.12	1189.82	2745.73	1535.53	0.556836	-0.844675	0.577157	-0.792965	6.31137e-09	1.45707e-06	48517684	48562015	protein_coding	HGNC:8875
DIO3OS	chr14	ENSG00000258498.8	168.26	364	168.803	0.463066	-1.11071	0.576725	-0.794044	0.00197429	0.0398685	101552221	101560431	lncRNA	HGNC:20348
GOSR2	chr17	ENSG00000108433.16	3670.48	2332.52	1289.4	0.555377	-0.848462	0.576705	-0.794094	1.52065e-08	3.16814e-06	46923075	46975524	protein_coding	HGNC:4431
PDZRN3	chr3	ENSG00000121440.15	427.327	635.684	324.839	0.514288	-0.959351	0.575033	-0.798284	0.000196207	0.00754956	73382431	73624941	protein_coding	HGNC:17704
CNTN4	chr3	ENSG00000144619.15	750.714	1573.27	826.136	0.524892	-0.929906	0.574583	-0.799413	4.37871e-05	0.00238131	2098813	3057959	protein_coding	HGNC:2174
CSF1	chr1	ENSG00000184371.14	719.757	499.186	256.243	0.513197	-0.962417	0.57278	-0.803947	0.000141704	0.0058759	109910242	109930992	protein_coding	HGNC:2432
ST8SIA6	chr10	ENSG00000148488.17	671.793	1678.39	915.514	0.545718	-0.873772	0.57205	-0.805786	1.94456e-07	2.70713e-05	17315421	17454595	protein_coding	HGNC:23317
MBNL1	chr3	ENSG00000152601.17	658.232	975.193	443.672	0.488136	-1.03465	0.571121	-0.808131	0.000711688	0.0196739	152243828	152465780	protein_coding	HGNC:6923
LRP1B	chr2	ENSG00000168702.18	313.033	628.589	326.08	0.52133	-0.939732	0.570769	-0.809021	5.55876e-05	0.00284329	140231423	142131016	protein_coding	HGNC:6693
CHRNB4	chr15	ENSG00000117971.12	488.985	789.685	399.673	0.503538	-0.989829	0.567902	-0.816287	0.000249768	0.00911888	78624111	78727754	protein_coding	HGNC:1964
CACNA1G	chr17	ENSG00000006283.18	1258.17	3527.97	1530.11	0.431856	-1.21138	0.567235	-0.817982	0.00275028	0.0505223	50560715	50627474	protein_coding	HGNC:1394
IGF2-AS	chr11	ENSG00000099869.8	190.67	408.549	193.962	0.475502	-1.07248	0.567046	-0.818463	0.000998794	0.0246938	2140501	2148666	lncRNA	HGNC:14062
FGD3	chr9	ENSG00000127084.19	280.212	237.328	112.778	0.475816	-1.07152	0.566632	-0.819516	0.00115284	0.0271282	92947523	93036236	protein_coding	HGNC:16027
TANC1	chr2	ENSG00000115183.15	3905.48	4227.92	2286.49	0.547759	-0.868388	0.565806	-0.82162	6.82481e-10	2.04553e-07	158968640	159232659	protein_coding	HGNC:29364
DUSP8	chr11	ENSG00000184545.11	348.363	68.988	32.2392	0.475742	-1.07175	0.561724	-0.832066	0.00091451	0.0231459	1554051	1572271	protein_coding	HGNC:3074
HMCN1	chr1	ENSG00000143341.12	552.218	1082.08	564.605	0.529409	-0.917546	0.559937	-0.836664	1.82329e-06	0.000177994	185734391	186190949	protein_coding	HGNC:19194
TWIST1	chr7	ENSG00000122691.13	303.683	492.742	236.285	0.485543	-1.04233	0.559522	-0.837732	0.00042494	0.0136504	19020991	19117636	protein_coding	HGNC:12428
ADGRG6	chr6	ENSG00000112414.15	5720.38	6395.02	3384.29	0.530198	-0.915398	0.558084	-0.841446	3.07178e-07	3.80277e-05	142301854	142446266	protein_coding	HGNC:13841
DOCK4	chr7	ENSG00000128512.23	1157.6	1752.01	958.232	0.544465	-0.877088	0.557742	-0.842329	1.18486e-12	6.7474e-10	111726110	112206407	protein_coding	HGNC:19192
GDF6	chr8	ENSG00000156466.10	7416.84	10839.5	5049.02	0.46665	-1.09959	0.557115	-0.843953	0.000907702	0.0230511	96142333	96160806	protein_coding	HGNC:4221
DUSP4	chr8	ENSG00000120875.9	1043.32	453.389	240.214	0.529584	-0.917067	0.553908	-0.852282	6.10393e-08	1.0315e-05	29333064	29350684	protein_coding	HGNC:3070
APCDD1	chr18	ENSG00000154856.13	85.3378	89.8099	42.4902	0.468775	-1.09303	0.552819	-0.855121	0.000764789	0.0207391	10454635	10489949	protein_coding	HGNC:15718
AC023794.5	chr12	ENSG00000250654.7	120.675	302.716	135.819	0.447101	-1.16133	0.545694	-0.873836	0.00111666	0.0265697	54076838	54081903	transcribed_unprocessed_pseudogene	#N/A
ADAMTS19	chr5	ENSG00000145808.10	1949.44	3349.37	1787.97	0.533696	-0.905911	0.541092	-0.886055	5.21441e-20	1.78166e-16	129460281	129738683	protein_coding	HGNC:17111
LPIN1	chr2	ENSG00000134324.11	1129.28	1209.41	605.811	0.508157	-0.976654	0.540076	-0.888765	2.45265e-06	0.000226064	11677595	11827409	protein_coding	HGNC:13345
SRPX2	chrX	ENSG00000102359.7	91.3102	58.8576	24.1981	0.426475	-1.22947	0.537222	-0.896409	0.0017838	0.0370846	100644195	100675788	protein_coding	HGNC:30668
CCDC74A	chr2	ENSG00000163040.14	180.851	188.27	89.7463	0.478112	-1.06458	0.536296	-0.898898	0.000124771	0.00528929	131527675	131533666	protein_coding	HGNC:25197
PHC2	chr1	ENSG00000134686.18	2907.76	4896.15	2437.16	0.497819	-1.00631	0.536184	-0.8992	5.48905e-06	0.000440258	33323623	33431052	protein_coding	HGNC:3183
TNC	chr9	ENSG00000041982.16	6084.79	7806.31	4005.96	0.516351	-0.953576	0.534693	-0.903217	2.53645e-09	6.19039e-07	115019575	115118257	protein_coding	HGNC:5318
RADIL	chr7	ENSG00000157927.17	377.889	760.404	361.55	0.475112	-1.07366	0.534324	-0.904214	0.000122703	0.00522759	4797055	4883716	protein_coding	HGNC:22226
HS3ST1	chr4	ENSG00000002587.10	274.553	275.581	136.538	0.496219	-1.01095	0.533804	-0.905619	6.77546e-06	0.000528548	11393150	11429564	protein_coding	HGNC:5194
ITPRID2	chr2	ENSG00000138434.17	1914.24	1556.75	768.313	0.501419	-0.995912	0.532021	-0.910445	2.33819e-06	0.000219481	181891730	181930738	protein_coding	HGNC:11319
NPFFR2	chr4	ENSG00000056291.17	322.072	394.407	192.9	0.490699	-1.02709	0.531852	-0.910904	9.09588e-06	0.000669802	72031804	72148067	protein_coding	HGNC:4525
CYP26B1	chr2	ENSG00000003137.8	474.476	363.831	159.131	0.450388	-1.15076	0.530986	-0.913255	0.000549076	0.0163993	72129238	72148038	protein_coding	HGNC:20581
SLC35G1	chr10	ENSG00000176273.15	322.652	489.721	247.198	0.505369	-0.98459	0.530704	-0.914021	6.27598e-08	1.04096e-05	93893973	93956062	protein_coding	HGNC:26607
NCOA7	chr6	ENSG00000111912.20	1690.71	1164.99	586.637	0.505267	-0.984881	0.530102	-0.915659	4.93648e-08	8.60559e-06	125781161	125932034	protein_coding	HGNC:21081
NRP2	chr2	ENSG00000118257.16	8947.98	11250.1	5132.29	0.459197	-1.12282	0.529214	-0.918077	0.000284341	0.0100573	205681990	205798133	protein_coding	HGNC:8005
NKX2-6	chr8	ENSG00000180053.7	218.658	332.505	163.928	0.493747	-1.01816	0.528802	-0.919201	2.27013e-06	0.00021427	23702451	23706598	protein_coding	HGNC:32940
C6orf141	chr6	ENSG00000197261.11	271.243	279.372	131.601	0.474619	-1.07516	0.528256	-0.92069	6.81464e-05	0.00333174	49550646	49561907	protein_coding	HGNC:21351
AL732406.1	chr1	ENSG00000286151.1	94.4134	260.687	106.438	0.409389	-1.28846	0.523631	-0.933378	0.00159281	0.0340998	157400927	157417259	unprocessed_pseudogene	#N/A
MEF2C	chr5	ENSG00000081189.15	45.0221	110.214	44.5684	0.418656	-1.25616	0.522406	-0.936756	0.00128695	0.0295404	88717117	88904257	protein_coding	HGNC:6996
GBGT1	chr9	ENSG00000148288.13	282.93	434.325	203.568	0.468971	-1.09243	0.521505	-0.939246	5.79173e-05	0.0029274	133152948	133163933	protein_coding	HGNC:20460
COL6A6	chr3	ENSG00000206384.10	445.863	1086.02	494.374	0.460226	-1.11958	0.519666	-0.944342	0.000110164	0.00488207	130560334	130678155	protein_coding	HGNC:27023
ETV5	chr3	ENSG00000244405.8	1925.43	875.512	427.48	0.481822	-1.05343	0.518665	-0.947125	3.63274e-06	0.000313443	186046314	186110318	protein_coding	HGNC:3494
HOXA4	chr7	ENSG00000197576.14	113.975	190.332	78.9912	0.415211	-1.26808	0.517665	-0.949909	0.00118	0.0276152	27128507	27130780	protein_coding	HGNC:5105
SLC27A6	chr5	ENSG00000113396.13	846.699	873.953	362.616	0.421986	-1.24473	0.516022	-0.954494	0.000904379	0.023026	128538013	129033642	protein_coding	HGNC:11000
ZFHX4	chr8	ENSG00000091656.19	304.056	671.15	317.968	0.480459	-1.05751	0.513489	-0.961594	1.12467e-06	0.000118604	76681239	76867281	protein_coding	HGNC:30939
SLFN11	chr17	ENSG00000172716.16	110.027	223.538	98.831	0.445112	-1.16776	0.513329	-0.962044	0.000302686	0.0105103	35350305	35373701	protein_coding	HGNC:26633
AL121821.2	chr14	ENSG00000258636.2	120.814	257.413	109.056	0.422737	-1.24217	0.511083	-0.96837	0.000706749	0.019569	41583657	41604988	lncRNA	#N/A
PTPN5	chr11	ENSG00000110786.18	133.03	239.232	111.222	0.46777	-1.09613	0.509951	-0.97157	1.92823e-05	0.00121557	18727928	18792721	protein_coding	HGNC:9657
SLC6A15	chr12	ENSG00000072041.17	465.401	353.061	165.019	0.471976	-1.08321	0.509623	-0.972498	4.66929e-06	0.00039103	84859491	84913615	protein_coding	HGNC:13621
AC023794.2	chr12	ENSG00000248265.2	375.457	1064.62	473.815	0.448526	-1.15674	0.508009	-0.977075	8.98748e-05	0.00420663	54058254	54122235	lncRNA	#N/A
AC093849.2	chr4	ENSG00000286039.1	74.2048	156.891	66.0832	0.425219	-1.23372	0.507912	-0.977349	0.000532625	0.01602	173509633	173511764	lncRNA	#N/A
RUNX1	chr21	ENSG00000159216.18	560.819	64.3077	28.4335	0.452392	-1.14435	0.504551	-0.986928	5.59192e-05	0.00284913	34787801	36004667	protein_coding	HGNC:10471
ROBO2	chr3	ENSG00000185008.17	142.47	229.15	104.702	0.45687	-1.13014	0.504232	-0.987841	2.42495e-05	0.0014743	75906695	77649964	protein_coding	HGNC:10250
CNKSR2	chrX	ENSG00000149970.16	496.395	480.232	234.33	0.48753	-1.03644	0.503028	-0.991289	4.80075e-12	2.64568e-09	21372801	21654695	protein_coding	HGNC:19701
PLD1	chr3	ENSG00000075651.16	306.346	336.639	157.956	0.471469	-1.08476	0.502419	-0.993037	4.88518e-07	5.60124e-05	171600404	171810950	protein_coding	HGNC:9067
SLC1A3	chr5	ENSG00000079215.14	3511.55	2320.38	1072.26	0.465132	-1.10429	0.501245	-0.996412	2.39098e-06	0.00022321	36606355	36688334	protein_coding	HGNC:10941
DIRAS2	chr9	ENSG00000165023.7	296.606	569.6	270.291	0.473212	-1.07944	0.501156	-0.996668	1.3041e-07	1.92062e-05	90609832	90642862	protein_coding	HGNC:19323
SPRY2	chr13	ENSG00000136158.12	2700.48	2730.62	1319.66	0.483831	-1.04742	0.499726	-1.00079	1.1532e-11	5.62895e-09	80335976	80341126	protein_coding	HGNC:11270
SEMA3C	chr7	ENSG00000075223.14	1096.92	1194.98	544.437	0.461063	-1.11697	0.496877	-1.00904	1.37469e-06	0.000141477	80742538	80922359	protein_coding	HGNC:10725
CXCL12	chr10	ENSG00000107562.16	4369.71	9525.44	4024.19	0.422426	-1.24323	0.494033	-1.01732	0.000265859	0.00956198	44370165	44386493	protein_coding	HGNC:10672
G0S2	chr1	ENSG00000123689.6	242.582	21.222	6.97136	0.343279	-1.54255	0.492206	-1.02267	0.00398261	0.0644308	209675412	209676390	protein_coding	HGNC:30229
COL22A1	chr8	ENSG00000169436.17	674.652	1490.1	655.492	0.445367	-1.16693	0.488616	-1.03323	1.00816e-05	0.00072367	138588235	138914041	protein_coding	HGNC:22989
KRT23	chr17	ENSG00000108244.17	2981.37	1097.96	497.777	0.456764	-1.13048	0.486909	-1.03828	2.80006e-07	3.54343e-05	40922700	40937646	protein_coding	HGNC:6438
SLCO2A1	chr3	ENSG00000174640.15	3432.89	5414.01	2497.12	0.462119	-1.11366	0.485863	-1.04138	1.10298e-08	2.35541e-06	133932701	134052184	protein_coding	HGNC:10955
ALX3	chr1	ENSG00000156150.9	1753.37	2606.94	976.476	0.37625	-1.41024	0.483513	-1.04837	0.00119971	0.0279439	110059870	110070672	protein_coding	HGNC:449
PLPPR5	chr1	ENSG00000117598.13	111.908	120.804	49.4878	0.407644	-1.29462	0.483273	-1.04909	0.000363422	0.0121264	98890245	99005032	protein_coding	HGNC:31703
NOX4	chr11	ENSG00000086991.13	59.3316	91.5679	38.6713	0.422673	-1.24239	0.483086	-1.04965	7.51872e-05	0.0036388	89324353	89498187	protein_coding	HGNC:7891
MID2	chrX	ENSG00000080561.13	167.667	119.971	52.5965	0.43793	-1.19123	0.479963	-1.05901	1.25409e-05	0.000860437	107825755	107927193	protein_coding	HGNC:7096
CLSTN2	chr3	ENSG00000158258.16	1618.18	2571.24	1133.66	0.444997	-1.16813	0.479159	-1.06142	9.05855e-07	9.7331e-05	139935185	140577397	protein_coding	HGNC:17448
DRP2	chrX	ENSG00000102385.12	40.4863	69.3998	25.8028	0.372902	-1.42313	0.479088	-1.06164	0.00129166	0.0295404	101219769	101264497	protein_coding	HGNC:3032
LYPD6	chr2	ENSG00000187123.15	2233.64	2299.4	1044.3	0.455	-1.13606	0.477981	-1.06497	6.71422e-09	1.52941e-06	149329985	149474138	protein_coding	HGNC:28751
ITGA2	chr5	ENSG00000164171.11	1880.15	1146.78	530.358	0.462245	-1.11327	0.475347	-1.07295	2.40985e-13	1.74607e-10	52989340	53094779	protein_coding	HGNC:6137
ZEB2	chr2	ENSG00000169554.21	128.642	97.0332	39.2194	0.412524	-1.27745	0.471298	-1.08529	9.93313e-05	0.00450126	144364364	144521057	protein_coding	HGNC:14881
PRSS35	chr6	ENSG00000146250.7	132.734	199.752	86.4974	0.433903	-1.20456	0.470107	-1.08894	1.39242e-06	0.000141596	83512534	83525704	protein_coding	HGNC:21387
INTS6L	chrX	ENSG00000165359.15	451.147	833.001	357.859	0.437939	-1.1912	0.468179	-1.09487	2.26758e-07	2.9572e-05	135520643	135582510	protein_coding	HGNC:27334
PRICKLE1	chr12	ENSG00000139174.12	4407.99	5324.07	2368.73	0.446091	-1.16459	0.462571	-1.11225	7.83771e-12	4.02427e-09	42456757	42590355	protein_coding	HGNC:17019
SEMA3D	chr7	ENSG00000153993.13	2156.36	3924.74	1673.78	0.428958	-1.22109	0.455695	-1.13386	4.16711e-08	7.41572e-06	84995553	85186855	protein_coding	HGNC:10726
SYT10	chr12	ENSG00000110975.8	662.266	551.775	229.458	0.424074	-1.23761	0.452489	-1.14405	1.09151e-07	1.63358e-05	33374238	33439819	protein_coding	HGNC:19266
IGF2	chr11	ENSG00000167244.21	6768.54	13625.8	5382.02	0.378872	-1.40022	0.451673	-1.14665	0.00020781	0.00790698	2129112	2141238	protein_coding	HGNC:5466
RSPO4	chr20	ENSG00000101282.9	131.661	130.854	52.0528	0.402833	-1.31175	0.451402	-1.14752	1.78606e-05	0.00114281	958452	1002311	protein_coding	HGNC:16175
TNFSF8	chr9	ENSG00000106952.7	112.751	47.5093	16.6392	0.362379	-1.46443	0.451022	-1.14873	0.000648202	0.0182835	114893343	114930595	protein_coding	HGNC:11938
COL12A1	chr6	ENSG00000111799.21	3733.52	531.679	199.28	0.397723	-1.33016	0.449071	-1.15498	3.30071e-05	0.00189863	75084326	75206053	protein_coding	HGNC:2188
KCNE5	chrX	ENSG00000176076.7	245.412	220.798	91.3642	0.414731	-1.26975	0.447339	-1.16056	5.53924e-07	6.26705e-05	109623700	109625172	protein_coding	HGNC:6241
ATOH8	chr2	ENSG00000168874.13	625.979	1225.33	434.087	0.359851	-1.47453	0.446308	-1.16389	0.000515679	0.0156297	85751344	85791383	protein_coding	HGNC:24126
CRISPLD1	chr8	ENSG00000121005.9	3679.39	5988.63	2538.24	0.425462	-1.2329	0.445116	-1.16775	4.03305e-10	1.27594e-07	74984505	75034558	protein_coding	HGNC:18206
AC007938.2	chr7	ENSG00000270823.1	170.3	162.576	66.0569	0.4062	-1.29974	0.443934	-1.17158	2.55578e-06	0.000233492	130495794	130498427	lncRNA	#N/A
ANKRD6	chr6	ENSG00000135299.17	1229.22	1919.17	809.493	0.423517	-1.23951	0.443706	-1.17232	3.52723e-10	1.15883e-07	89433152	89633834	protein_coding	HGNC:17280
TP63	chr3	ENSG00000073282.13	315.39	498.893	200.345	0.39941	-1.32406	0.441392	-1.17987	5.70784e-06	0.000455667	189631389	189897276	protein_coding	HGNC:15979
DCDC2	chr6	ENSG00000146038.12	1246.53	815.014	339.088	0.417184	-1.26124	0.438092	-1.19069	9.26588e-10	2.64786e-07	24171755	24358059	protein_coding	HGNC:18141
AC079601.2	chr12	ENSG00000257225.1	89.7651	100.785	39.2106	0.389556	-1.3601	0.435075	-1.20066	1.58422e-05	0.00104749	42459366	42466128	lncRNA	#N/A
DUBR	chr3	ENSG00000243701.7	837.463	479.245	173.052	0.368817	-1.43902	0.432866	-1.20801	0.000129153	0.00544801	107220744	107348464	lncRNA	HGNC:48569
MCHR1	chr22	ENSG00000128285.4	477.419	690.912	279.398	0.406322	-1.2993	0.432478	-1.2093	2.86561e-08	5.62714e-06	40678750	40682814	protein_coding	HGNC:4479
LMO1	chr11	ENSG00000166407.14	57.3	86.4281	31.7175	0.366283	-1.44897	0.432209	-1.2102	0.000152628	0.00622315	8224309	8268716	protein_coding	HGNC:6641
RELN	chr7	ENSG00000189056.14	90.3601	133.83	47.8919	0.356185	-1.4893	0.430651	-1.21541	0.000312236	0.010766	103471784	103989658	protein_coding	HGNC:9957
NPPB	chr1	ENSG00000120937.9	1089.26	231.12	80.5827	0.35505	-1.49391	0.429959	-1.21773	0.000297924	0.0104363	11857464	11858945	protein_coding	HGNC:7940
RAB38	chr11	ENSG00000123892.12	615.944	948.922	378.207	0.403408	-1.30969	0.427265	-1.2268	6.94259e-09	1.56062e-06	88113251	88175443	protein_coding	HGNC:9776
GAS2	chr11	ENSG00000148935.11	82.5869	181.542	63.3692	0.349902	-1.51498	0.425949	-1.23125	0.000247286	0.00910483	22625509	22813055	protein_coding	HGNC:4167
ETV1	chr7	ENSG00000006468.14	2236.09	2453.85	986.811	0.402298	-1.31367	0.425613	-1.23239	1.96427e-09	5.00859e-07	13891229	13991425	protein_coding	HGNC:3490
LRRN4	chr20	ENSG00000125872.8	4291.76	3481.25	1319.17	0.379097	-1.39936	0.424694	-1.2355	1.10092e-05	0.000780419	6040546	6054060	protein_coding	HGNC:16208
HTR1E	chr6	ENSG00000168830.8	67.935	118.234	39.2062	0.334649	-1.57928	0.424181	-1.23725	0.000605603	0.0175842	86937528	87016679	protein_coding	HGNC:5291
RNF144B	chr6	ENSG00000137393.9	406.157	392.499	153.585	0.391699	-1.35218	0.423117	-1.24087	2.60904e-07	3.32633e-05	18387350	18468874	protein_coding	HGNC:21578
MSRB3	chr12	ENSG00000174099.11	627.869	123.518	45.1428	0.375417	-1.41343	0.421507	-1.24637	2.14902e-05	0.00133021	65278643	65491430	protein_coding	HGNC:27375
TMEM229A	chr7	ENSG00000234224.3	38.6843	89.7411	29.5603	0.335053	-1.57754	0.418556	-1.25651	0.0004529	0.0141992	124030921	124033067	protein_coding	HGNC:37279
LPL	chr8	ENSG00000175445.17	1350.97	1345.39	527.898	0.392578	-1.34895	0.412676	-1.27692	9.29942e-10	2.64786e-07	19901717	19967259	protein_coding	HGNC:6677
ADAMTS5	chr21	ENSG00000154736.6	282.866	329.666	128.562	0.384706	-1.37817	0.410582	-1.28426	3.86387e-08	7.09789e-06	26917922	26967088	protein_coding	HGNC:221
COL13A1	chr10	ENSG00000197467.15	194.614	390.377	141.374	0.363103	-1.46155	0.409855	-1.28681	1.34923e-05	0.000911075	69801867	69964275	protein_coding	HGNC:2190
MIR9-3HG	chr15	ENSG00000255571.9	151.143	357.359	135.779	0.379204	-1.39895	0.406138	-1.29996	3.20296e-08	6.14823e-06	89361579	89398487	lncRNA	HGNC:27388
WNT5A	chr3	ENSG00000114251.14	1437.87	704.352	272.979	0.388256	-1.36492	0.401416	-1.31683	2.35932e-14	2.01533e-11	55465715	55490539	protein_coding	HGNC:12784
PRLR	chr5	ENSG00000113494.17	875.477	781.925	297.506	0.387568	-1.36748	0.400759	-1.31919	2.0748e-14	1.86558e-11	35048756	35230487	protein_coding	HGNC:9446
ACTA1	chr1	ENSG00000143632.14	1117.85	550.39	204.142	0.372104	-1.42622	0.399575	-1.32346	5.44904e-08	9.30913e-06	229431245	229434098	protein_coding	HGNC:129
RASSF9	chr12	ENSG00000198774.5	202.171	276.611	103.216	0.373889	-1.41932	0.398862	-1.32604	2.17727e-08	4.32517e-06	85800703	85836409	protein_coding	HGNC:15739
SULF1	chr8	ENSG00000137573.14	313.421	347.223	132.193	0.383003	-1.38457	0.397387	-1.33138	3.58591e-13	2.45047e-10	69466624	69660915	protein_coding	HGNC:20391
LEF1	chr4	ENSG00000138795.10	786.248	1480.73	548.334	0.374553	-1.41676	0.39553	-1.33814	5.61231e-10	1.71215e-07	108047545	108168956	protein_coding	HGNC:6551
LYPD6B	chr2	ENSG00000150556.17	1491.59	1128.16	395.429	0.349961	-1.51474	0.393115	-1.34698	7.91295e-06	0.000592916	149038107	149215262	protein_coding	HGNC:27018
SYT16	chr14	ENSG00000139973.16	323.576	201.937	74.7689	0.363487	-1.46002	0.392775	-1.34822	1.36052e-07	1.98659e-05	61811974	62112550	protein_coding	HGNC:23142
F2RL2	chr5	ENSG00000164220.7	35.0254	20.1057	5.37978	0.263258	-1.92545	0.391396	-1.3533	0.00274533	0.0504857	76615482	76623413	protein_coding	HGNC:3539
GDNF	chr5	ENSG00000168621.15	45.1738	55.6846	18.2658	0.328394	-1.6065	0.390077	-1.35817	9.9774e-05	0.00450936	37812677	37840041	protein_coding	HGNC:4232
LINC02672	chr10	ENSG00000227121.2	707.275	1378.6	495.479	0.359137	-1.47739	0.387608	-1.36733	6.42775e-08	1.05588e-05	52972612	53030024	lncRNA	HGNC:54159
LINC02381	chr12	ENSG00000250742.4	1663.57	4700.06	1438.42	0.309515	-1.69192	0.387414	-1.36805	0.000272374	0.00975521	54126082	54147485	lncRNA	HGNC:53304
ENC1	chr5	ENSG00000171617.14	1394.53	1280.04	488.043	0.360766	-1.47087	0.385905	-1.37368	1.17328e-08	2.4746e-06	74627406	74641424	protein_coding	HGNC:3345
GUCY1A2	chr11	ENSG00000152402.10	378.475	654.506	240.814	0.369945	-1.43462	0.385439	-1.37543	1.15074e-12	6.7474e-10	106674012	107018524	protein_coding	HGNC:4684
HOXB-AS3	chr17	ENSG00000233101.10	306.725	402.833	134.797	0.33413	-1.58152	0.379828	-1.39658	9.37539e-06	0.000687422	48549630	48606414	lncRNA	HGNC:40283
KLHL29	chr2	ENSG00000119771.15	504.703	226.771	80.096	0.355057	-1.49388	0.379749	-1.39688	1.7599e-08	3.57931e-06	23385179	23708611	protein_coding	HGNC:29404
PGM5	chr9	ENSG00000154330.13	63.3239	93.9768	28.4423	0.301683	-1.7289	0.378222	-1.40269	0.000273312	0.00975701	68328308	68531061	protein_coding	HGNC:8908
PCDH17	chr13	ENSG00000118946.12	463.306	1237.68	441.081	0.357541	-1.48382	0.377222	-1.40651	1.60879e-10	5.84779e-08	57631744	57729311	protein_coding	HGNC:14267
SAMD3	chr6	ENSG00000164483.17	89.0621	85.5508	24.1411	0.297561	-1.74874	0.374424	-1.41725	0.000294841	0.0103643	130144315	130365425	protein_coding	HGNC:21574
BMP2	chr20	ENSG00000125845.7	339.004	249.265	87.5935	0.354065	-1.49791	0.373501	-1.42081	2.05319e-09	5.15835e-07	6767686	6780246	protein_coding	HGNC:1069
ISM1	chr20	ENSG00000101230.6	42.2122	56.0637	16.6743	0.29807	-1.74628	0.37183	-1.42729	0.000283838	0.0100573	13221274	13300651	protein_coding	HGNC:16213
EDN1	chr6	ENSG00000078401.7	217.569	290.159	98.283	0.34307	-1.54342	0.371383	-1.42902	6.71704e-08	1.09289e-05	12290361	12297194	protein_coding	HGNC:3176
GFRA3	chr5	ENSG00000146013.11	135.942	374.877	116.571	0.308753	-1.69547	0.365941	-1.45032	5.3039e-05	0.00275416	138252380	138274621	protein_coding	HGNC:4245
CHRNA3	chr15	ENSG00000080644.16	359.28	603.678	203.564	0.337475	-1.56715	0.363218	-1.46109	1.63814e-08	3.3718e-06	78593052	78621295	protein_coding	HGNC:1957
RFX6	chr6	ENSG00000185002.10	47.1999	124.111	38.1408	0.310557	-1.68707	0.362161	-1.4653	2.66797e-05	0.00159125	116877212	116932161	protein_coding	HGNC:21478
HOXA5	chr7	ENSG00000106004.5	518.951	1375.66	420.009	0.304908	-1.71355	0.361859	-1.4665	4.39072e-05	0.00238131	27141052	27143681	protein_coding	HGNC:5106
NPAS3	chr14	ENSG00000151322.18	51.5809	134.221	43.5293	0.32476	-1.62256	0.361346	-1.46855	1.28619e-06	0.000133172	32934933	33804176	protein_coding	HGNC:19311
DDR2	chr1	ENSG00000162733.19	4797.56	691.16	227.218	0.341161	-1.55148	0.359942	-1.47416	1.00899e-10	3.83058e-08	162631373	162787405	protein_coding	HGNC:2731
COL25A1	chr4	ENSG00000188517.16	531.515	740.218	253.104	0.345381	-1.53374	0.359878	-1.47442	1.82489e-13	1.48459e-10	108808725	109302752	protein_coding	HGNC:18603
MAML2	chr11	ENSG00000184384.14	561.334	478.818	156.943	0.332477	-1.58867	0.359844	-1.47456	3.83111e-08	7.09789e-06	95976598	96343195	protein_coding	HGNC:16259
ANKRD1	chr10	ENSG00000148677.6	3217.67	995.518	336.848	0.342813	-1.5445	0.357761	-1.48293	4.49809e-13	2.95559e-10	90912096	90921276	protein_coding	HGNC:15819
AC027031.2	chr8	ENSG00000254615.3	261.929	304.328	90.8863	0.29939	-1.7399	0.34979	-1.51544	2.35675e-05	0.00143796	106270144	106272902	lncRNA	#N/A
RGS4	chr1	ENSG00000117152.13	1271.25	2052.33	575.426	0.281873	-1.82689	0.345532	-1.53311	0.000104975	0.00468247	163068775	163076802	protein_coding	HGNC:10000
EPHA7	chr6	ENSG00000135333.14	341.466	744.659	242.91	0.327267	-1.61146	0.34312	-1.54322	1.09782e-12	6.69827e-10	93240020	93419559	protein_coding	HGNC:3390
GPRIN3	chr4	ENSG00000185477.5	342.844	930.186	298.352	0.321782	-1.63584	0.342129	-1.54739	4.00247e-10	1.27594e-07	89236383	89307800	protein_coding	HGNC:27733
ADAMTS20	chr12	ENSG00000173157.17	543.659	652.528	206.918	0.322574	-1.6323	0.340011	-1.55635	2.49873e-11	1.12338e-08	43353866	43552203	protein_coding	HGNC:17178
HAND2	chr4	ENSG00000164107.8	599.04	1750.35	553.499	0.315914	-1.66239	0.338557	-1.56253	1.63265e-09	4.2911e-07	173524969	173530229	protein_coding	HGNC:4808
CRYM	chr16	ENSG00000103316.11	293.636	333.021	103.728	0.312071	-1.68006	0.333167	-1.58568	5.14652e-11	2.14447e-08	21238874	21303083	protein_coding	HGNC:2418
BARX2	chr11	ENSG00000043039.7	130.487	83.2375	22.5583	0.270978	-1.88375	0.332553	-1.58834	9.17875e-05	0.00426159	129375848	129452279	protein_coding	HGNC:956
SOSTDC1	chr7	ENSG00000171243.8	73.6522	211.501	62.3125	0.296748	-1.75269	0.330504	-1.59726	5.68594e-07	6.3907e-05	16461481	16530580	protein_coding	HGNC:21748
CACNA1D	chr3	ENSG00000157388.19	76.6704	125.255	35.4531	0.290223	-1.78477	0.324763	-1.62254	8.48475e-07	9.23271e-05	53328963	53813733	protein_coding	HGNC:1391
PCDH9	chr13	ENSG00000184226.15	331.946	668.243	191.278	0.291434	-1.77876	0.32351	-1.62812	2.19992e-07	2.89103e-05	66302834	67230445	protein_coding	HGNC:8661
UBL4B	chr1	ENSG00000186150.5	57.6112	124.111	32.7654	0.267197	-1.90402	0.32345	-1.62838	4.5941e-05	0.00246032	110112443	110113947	protein_coding	HGNC:32309
UGT3A1	chr5	ENSG00000145626.12	344.804	613.845	176.787	0.291577	-1.77805	0.32227	-1.63366	2.0149e-07	2.71044e-05	35951006	36001028	protein_coding	HGNC:26625
MSX1	chr4	ENSG00000163132.8	2841.64	4749.87	1461.16	0.307003	-1.70367	0.321624	-1.63655	2.10199e-13	1.63229e-10	4859665	4863936	protein_coding	HGNC:7391
ANO4	chr12	ENSG00000151572.18	74.6282	96.8839	27.447	0.276369	-1.85533	0.318508	-1.6506	7.15389e-06	0.000545612	100717526	101128641	protein_coding	HGNC:23837
HOMER2	chr15	ENSG00000103942.13	461.398	563.425	170.364	0.304493	-1.71552	0.315958	-1.66219	3.81826e-16	5.43593e-13	82836946	82986153	protein_coding	HGNC:17513
ISX	chr22	ENSG00000175329.13	565.203	1395.66	367.333	0.25996	-1.94364	0.314402	-1.66932	3.55466e-05	0.00201754	35066136	35087387	protein_coding	HGNC:28084
HOXC4	chr12	ENSG00000198353.8	446.646	1271.26	316.131	0.249206	-2.00459	0.311584	-1.68231	8.96573e-05	0.00420663	54016931	54056030	protein_coding	HGNC:5126
PLAGL1	chr6	ENSG00000118495.19	485.506	981.176	283.682	0.288929	-1.79121	0.308955	-1.69453	2.77338e-10	9.87093e-08	143940300	144064599	protein_coding	HGNC:9046
CDKN2B	chr9	ENSG00000147883.12	347.572	117.127	26.364	0.230253	-2.11871	0.308563	-1.69636	0.000407765	0.0132923	22002903	22009305	protein_coding	HGNC:1788
LRRC4C	chr11	ENSG00000148948.8	68.7302	246.217	64.0181	0.260688	-1.9396	0.300219	-1.73591	2.96609e-06	0.00026392	40114203	41459773	protein_coding	HGNC:29317
EPHA6	chr3	ENSG00000080224.17	43.6564	114.196	29.5471	0.25936	-1.94697	0.296336	-1.7547	1.85661e-06	0.000180218	96814581	97752460	protein_coding	HGNC:19296
KCNH7	chr2	ENSG00000184611.12	33.834	28.5049	6.46275	0.212512	-2.23438	0.293491	-1.76861	0.000637897	0.0181266	162371407	162838767	protein_coding	HGNC:18863
CDH11	chr16	ENSG00000140937.14	520.765	315.531	75.2731	0.243547	-2.03773	0.288135	-1.79518	1.1191e-05	0.000786777	64943753	65126112	protein_coding	HGNC:1750
ITGA9	chr3	ENSG00000144668.12	810.806	754.551	203.191	0.271907	-1.87882	0.283185	-1.82018	3.79641e-16	5.43593e-13	37452115	37823507	protein_coding	HGNC:6145
LINC01397	chr1	ENSG00000258673.1	50.2014	80.1542	17.196	0.22263	-2.16728	0.277105	-1.85149	5.60354e-05	0.00284913	110082688	110109719	lncRNA	HGNC:50677
NIPAL4	chr5	ENSG00000172548.14	139.151	68.582	16.6523	0.246835	-2.01838	0.276976	-1.85217	3.07012e-07	3.80277e-05	157460019	157474717	protein_coding	HGNC:28018
LRFN5	chr14	ENSG00000165379.13	126.132	334.335	82.262	0.246932	-2.01781	0.276527	-1.85451	1.9517e-07	2.70713e-05	41607570	41904549	protein_coding	HGNC:20360
WNT5B	chr12	ENSG00000111186.13	1252.74	2054.49	531.739	0.259038	-1.94877	0.273003	-1.87301	1.58119e-14	1.589e-11	1529891	1647212	protein_coding	HGNC:16265
NFASC	chr1	ENSG00000163531.15	1969.75	2409.85	637.366	0.266056	-1.9102	0.272869	-1.87372	3.35175e-25	2.86307e-21	204828651	205022822	protein_coding	HGNC:29866
NETO2	chr16	ENSG00000171208.10	2215.74	4383.12	1133.59	0.259624	-1.94551	0.268308	-1.89804	7.20611e-18	1.53887e-14	47077703	47143945	protein_coding	HGNC:14644
CDH20	chr18	ENSG00000101542.10	111.72	158.541	36.023	0.228551	-2.12941	0.259854	-1.94423	4.74097e-07	5.50985e-05	61333430	61555779	protein_coding	HGNC:1760
CCDC80	chr3	ENSG00000091986.15	965.1	1424.34	321.949	0.229607	-2.12276	0.255291	-1.96979	3.73826e-08	7.01807e-06	112596794	112649530	protein_coding	HGNC:30649
COL14A1	chr8	ENSG00000187955.12	936.733	1576.92	360.682	0.231305	-2.11213	0.243677	-2.03696	1.51816e-14	1.589e-11	120059780	120373573	protein_coding	HGNC:2191
GPR87	chr3	ENSG00000138271.6	228.559	32.1165	6.44522	0.202717	-2.30246	0.237947	-2.07129	4.26321e-06	0.000360557	151294086	151316820	protein_coding	HGNC:4538
NELL1	chr11	ENSG00000165973.19	187.529	451.435	96.2135	0.214291	-2.22236	0.235384	-2.08691	1.58552e-09	4.23234e-07	20669551	21575686	protein_coding	HGNC:7750
LHX1-DT	chr17	ENSG00000277268.2	74.6738	225.218	50.562	0.217762	-2.19918	0.235145	-2.08838	6.25759e-11	2.54535e-08	36861674	36936670	lncRNA	HGNC:53778
PMP22	chr17	ENSG00000109099.15	1095.48	333.337	76.3298	0.229396	-2.12409	0.235025	-2.08912	8.21595e-26	1.40361e-21	15229777	15265326	protein_coding	HGNC:9118
EDAR	chr2	ENSG00000135960.10	48.0523	33.5701	6.45837	0.188182	-2.4098	0.229253	-2.12499	1.51965e-05	0.00101413	108894471	108989372	protein_coding	HGNC:2895
HOXB6	chr17	ENSG00000108511.10	1383.68	2336.74	467.752	0.199961	-2.32221	0.228701	-2.12846	1.74764e-07	2.48805e-05	48595751	48604992	protein_coding	HGNC:5117
CYSLTR2	chr13	ENSG00000152207.7	113.689	300.749	60.2912	0.198057	-2.33601	0.227341	-2.13707	2.45447e-07	3.17668e-05	48653711	48711226	protein_coding	HGNC:18274
PITX2	chr4	ENSG00000164093.17	61.1162	236.092	51.1715	0.182455	-2.45439	0.224469	-2.15541	8.10819e-06	0.000604892	110617423	110642123	protein_coding	HGNC:9005
WNT3	chr17	ENSG00000108379.10	940.871	1161.93	233.448	0.199925	-2.32247	0.207856	-2.26635	1.92073e-20	8.20343e-17	46762506	46833154	protein_coding	HGNC:12782
COL6A3	chr2	ENSG00000163359.16	2333.12	515.786	70.9193	0.157114	-2.67011	0.196255	-2.3492	1.11246e-05	0.000785344	237324003	237414207	protein_coding	HGNC:2213
CDX1	chr5	ENSG00000113722.17	639.982	1365.69	245.764	0.179253	-2.47993	0.189186	-2.40212	1.31693e-16	2.24985e-13	150166778	150184558	protein_coding	HGNC:1805
HOXB7	chr17	ENSG00000260027.5	187.224	296.356	47.2693	0.161907	-2.62676	0.180708	-2.46826	1.18047e-09	3.25277e-07	48607232	48633572	protein_coding	HGNC:5118
LHX1	chr17	ENSG00000273706.5	217.366	746.425	125.831	0.170255	-2.55423	0.177311	-2.49565	4.04721e-22	2.30475e-18	36936785	36944612	protein_coding	HGNC:6593
MMP9	chr20	ENSG00000100985.7	104.444	301.111	47.3131	0.162244	-2.62376	0.176679	-2.50079	1.35924e-11	6.27601e-09	46008908	46016561	protein_coding	HGNC:7176
FBXL21P	chr5	ENSG00000164616.16	111.829	179.832	24.676	0.145014	-2.78574	0.162264	-2.62358	1.48989e-09	4.0402e-07	135930317	135951591	transcribed_unitary_pseudogene	HGNC:13600
DCLK2	chr4	ENSG00000170390.16	41.8119	31.9882	3.75752	0.120005	-3.05883	0.160763	-2.63699	5.90027e-05	0.00294738	150078445	150257438	protein_coding	HGNC:19002
SPON1	chr11	ENSG00000262655.4	363.136	787.098	113.331	0.147385	-2.76233	0.155639	-2.68372	5.87019e-18	1.43266e-14	13962723	14268133	protein_coding	HGNC:11252
SFRP4	chr7	ENSG00000106483.12	46.9407	47.563	5.37978	0.113045	-3.14503	0.143683	-2.79903	7.75789e-06	0.000583858	37905932	38025695	protein_coding	HGNC:10778
GASK1B	chr4	ENSG00000164125.15	317.534	64.8362	5.35786	0.0855196	-3.5476	0.129531	-2.94863	0.0001048	0.00468247	158124474	158173318	protein_coding	HGNC:25312
WNT9B	chr17	ENSG00000158955.11	2001.2	2381.69	270.168	0.112061	-3.15764	0.1265	-2.9828	3.01943e-10	1.05273e-07	46833201	46886730	protein_coding	HGNC:12779
CEMIP	chr15	ENSG00000103888.17	157.079	426.527	48.383	0.114146	-3.13104	0.123194	-3.02099	8.28284e-15	9.4336e-12	80779343	80951776	protein_coding	HGNC:29213
HOXC5	chr12	ENSG00000172789.3	87.4883	308.218	27.4119	0.0895418	-3.4813	0.104362	-3.26033	1.8283e-09	4.73253e-07	54032853	54035358	protein_coding	HGNC:5127
CYP24A1	chr20	ENSG00000019186.10	278.483	88.5115	7.53257	0.0853819	-3.54993	0.0923429	-3.43686	1.71203e-15	2.24988e-12	54153446	54173986	protein_coding	HGNC:2602
HOXB8	chr17	ENSG00000120068.7	87.5152	297.553	7.54134	0.0247045	-5.33908	0.0318663	-4.97182	7.80293e-09	1.73057e-06	48611377	48615292	protein_coding	HGNC:5119

## Sheet: 5d-RAI_5-aza
Gene_name	chr	Geneid	baseMean	baseMean_5d-RAI_DMSO	baseMean_5d-RAI_DMSO_5AZA	FoldChange	log2FoldChange	FoldChange_adj	log2FoldChange_adj	pvalue	padj	start	end	gene_type	hgnc_id
LAMP3	chr3	ENSG00000078081.8	1519.58	22.9264	3002.36	138.143	7.11002	133.445	7.0601	2.14884e-68	5.09872e-66	183122215	183163839	protein_coding	HGNC:14582
NUPR1	chr16	ENSG00000176046.8	235.32	4.17278	530.322	134.437	7.07079	117.735	6.8794	2.95226e-20	6.92807e-19	28532708	28539174	protein_coding	HGNC:29990
INHBE	chr12	ENSG00000139269.3	3197.67	78.8676	8028.38	102.445	6.67871	101.736	6.66869	0	0	57452323	57459280	protein_coding	HGNC:24029
EGFL6	chrX	ENSG00000198759.12	178.491	4.40259	416.07	95.7271	6.58085	89.5623	6.48482	1.34033e-35	7.89596e-34	13569601	13633575	protein_coding	HGNC:3235
TAC1	chr7	ENSG00000006128.12	677.932	15.3718	1216.93	79.1968	6.30737	77.5063	6.27624	6.39638e-100	3.76813e-97	97732084	97740472	protein_coding	HGNC:11517
CALCA	chr11	ENSG00000110680.12	380.834	12.1661	904.514	72.1649	6.17323	69.6401	6.12185	1.30005e-58	2.09528e-56	14966668	14972354	protein_coding	HGNC:1437
NIBAN1	chr1	ENSG00000135842.17	5402.9	169.191	11329.7	67.1427	6.06916	66.7686	6.0611	0	0	184790724	184974508	protein_coding	HGNC:16784
SBSPON	chr8	ENSG00000164764.11	216.539	8.29775	483.861	57.6687	5.84972	54.498	5.76813	5.22746e-42	4.29356e-40	73064543	73124088	protein_coding	HGNC:30362
TRIB3	chr20	ENSG00000101255.11	4426.55	212.521	10062.3	47.7764	5.57823	47.4778	5.56918	8.65862e-277	2.95848e-273	362835	397559	protein_coding	HGNC:16228
ADM2	chr22	ENSG00000128165.9	1988.64	103.146	4290.41	41.6024	5.37859	40.9506	5.35581	1.53652e-181	2.625e-178	50481543	50486440	protein_coding	HGNC:28898
ALDH1L2	chr12	ENSG00000136010.14	2156.86	127.846	5132.28	43.3758	5.43882	40.9145	5.35454	5.47472e-31	2.61257e-29	105019784	105107643	protein_coding	HGNC:26777
DAZL	chr3	ENSG00000092345.13	47.4951	1.73118	97.8651	50.3742	5.65461	40.3561	5.33471	2.58713e-10	2.47057e-09	16586792	16670306	protein_coding	HGNC:2685
ULBP1	chr6	ENSG00000111981.5	380.591	24.3531	860.677	36.4104	5.18628	35.5358	5.1512	3.36004e-72	9.56715e-70	149963943	149973715	protein_coding	HGNC:14893
SPX	chr12	ENSG00000134548.11	2442.37	131.597	4630.44	35.4091	5.14605	35.1262	5.13448	4.32076e-196	9.22697e-193	21526296	21541249	protein_coding	HGNC:28139
SLC1A4	chr2	ENSG00000115902.11	1999.47	136.272	4547.5	34.0949	5.09149	33.8821	5.08245	6.74333e-129	6.06332e-126	64988477	65023865	protein_coding	HGNC:10942
G0S2	chr1	ENSG00000123689.6	242.582	21.222	672.766	32.8774	5.03903	31.7121	4.98696	1.03556e-44	9.61491e-43	209675412	209676390	protein_coding	HGNC:30229
LONRF2	chr2	ENSG00000170500.13	342.906	27.511	805.129	29.5858	4.88683	28.8053	4.84826	7.48762e-59	1.24193e-56	100271875	100322501	protein_coding	HGNC:24788
ASNSP1	chr8	ENSG00000248498.4	97.798	7.73662	217.532	28.4651	4.83112	26.7319	4.74049	3.78834e-26	1.39784e-24	46579213	46638886	transcribed_unprocessed_pseudogene	HGNC:754
NNMT	chr11	ENSG00000166741.7	701.308	51.2014	1349.51	26.7619	4.74211	26.2745	4.71559	1.79096e-74	5.884e-72	114257787	114313285	protein_coding	HGNC:7861
MEGF11	chr15	ENSG00000157890.17	60.0798	4.09813	122.86	28.8419	4.85009	26.0118	4.70109	1.42014e-16	2.52726e-15	65895079	66253747	protein_coding	HGNC:29635
XAGE2	chrX	ENSG00000155622.7	211.603	20.9712	558.662	26.7348	4.74065	25.8164	4.69022	2.899e-40	2.22092e-38	52369021	52375680	protein_coding	HGNC:4112
KCNH1	chr1	ENSG00000143473.13	222.219	12.5989	343.997	26.3343	4.71887	25.4056	4.66708	7.92745e-43	6.94526e-41	210676823	211134165	protein_coding	HGNC:6250
ARHGAP9	chr12	ENSG00000123329.19	123.317	10.5632	294.639	26.9902	4.75436	25.1088	4.65012	1.74556e-22	4.96191e-21	57472264	57488814	protein_coding	HGNC:14130
ATF5	chr19	ENSG00000169136.11	6602.16	655.461	15500	23.5331	4.55662	23.4074	4.5489	5.92394e-256	1.68674e-252	49928702	49933935	protein_coding	HGNC:790
ANXA1	chr9	ENSG00000135046.14	9744.03	911.609	21266.7	23.7435	4.56946	22.0104	4.46011	6.21489e-20	1.41756e-18	73151865	73170393	protein_coding	HGNC:533
SYNE3	chr14	ENSG00000176438.12	315.584	35.1461	762.359	21.7487	4.44286	21.3971	4.41934	7.79285e-82	3.09612e-79	95407266	95475836	protein_coding	HGNC:19861
L1CAM	chrX	ENSG00000198910.14	1738.58	143.22	3147.16	21.7581	4.44348	21.3763	4.41794	1.29253e-78	4.6982e-76	153861514	153886173	protein_coding	HGNC:6470
CHAC1	chr15	ENSG00000128965.13	2236.42	225.052	4406.08	19.6407	4.29578	19.3892	4.27718	1.31534e-134	1.32184e-131	40952962	40956512	protein_coding	HGNC:28680
MYOCD	chr17	ENSG00000141052.17	649.236	86.2997	1593.84	18.5933	4.21671	18.3346	4.1965	1.93e-87	8.91136e-85	12665890	12768949	protein_coding	HGNC:16067
GDF15	chr19	ENSG00000130513.6	1514.19	93.5943	1803.44	19.1736	4.26105	18.2282	4.1881	7.53443e-28	3.09419e-26	18374731	18389176	protein_coding	HGNC:30142
AL365181.3	chr1	ENSG00000272405.1	270.191	32.0629	544.111	17.6975	4.14547	17.2119	4.10534	9.9811e-46	1.00304e-43	156641666	156644887	lncRNA	#N/A
DDR2	chr1	ENSG00000162733.19	4797.56	691.16	11524.3	17.3995	4.12098	17.0999	4.09592	5.34366e-72	1.47244e-69	162631373	162787405	protein_coding	HGNC:2731
DDIT3	chr12	ENSG00000175197.12	1243.19	166.439	2832.38	17.0047	4.08786	16.7399	4.06522	3.34643e-79	1.24283e-76	57516588	57521737	protein_coding	HGNC:2726
PEX5L	chr3	ENSG00000114757.19	62.2236	4.63241	88.9616	18.6769	4.22318	16.5821	4.05156	2.36619e-13	3.13607e-12	179794958	180037053	protein_coding	HGNC:30024
COL12A1	chr6	ENSG00000111799.21	3733.52	531.679	8621.6	17.0602	4.09257	16.5168	4.04586	2.2182e-39	1.63344e-37	75084326	75206053	protein_coding	HGNC:2188
RUNX1	chr21	ENSG00000159216.18	560.819	64.3077	1044.43	16.5368	4.0476	16.2338	4.02093	1.14782e-85	5.02803e-83	34787801	36004667	protein_coding	HGNC:10471
AC090004.2	chr3	ENSG00000287059.1	18.4268	1.39987	30.8616	21.4244	4.42118	15.4087	3.94568	9.35926e-06	4.50612e-05	14038647	14047181	lncRNA	#N/A
LY6K	chr8	ENSG00000160886.13	158.99	23.0606	390.775	16.2769	4.02476	15.0868	3.91522	9.24862e-18	1.77932e-16	142700111	142705127	protein_coding	HGNC:24225
PRSS51	chr8	ENSG00000253649.5	65.0313	10.996	195.78	15.9468	3.9952	14.8384	3.89126	1.46242e-18	2.99876e-17	10482878	10547585	protein_coding	HGNC:37321
COL6A3	chr2	ENSG00000163359.16	2333.12	515.786	7377.81	16.1285	4.01154	14.2585	3.83376	1.49994e-11	1.66829e-10	237324003	237414207	protein_coding	HGNC:2213
VSIR	chr10	ENSG00000107738.20	722.604	91.6787	1338.73	15.8028	3.98211	14.2372	3.83159	2.54619e-13	3.35641e-12	71747556	71773520	protein_coding	HGNC:30085
SCN3B	chr11	ENSG00000166257.9	214.801	22.8308	342.138	14.5764	3.86556	14.0548	3.81299	1.56897e-34	8.78829e-33	123629187	123655244	protein_coding	HGNC:20665
GTSF1	chr12	ENSG00000170627.11	27.206	2.69826	48.9775	16.9265	4.08121	13.5456	3.75975	2.38021e-07	1.49884e-06	54455950	54473602	protein_coding	HGNC:26565
IL20RB	chr3	ENSG00000174564.13	179.593	33.6447	462.06	13.7623	3.78265	13.4488	3.74941	1.59985e-50	1.88495e-48	136946230	137011085	protein_coding	HGNC:6004
TLR2	chr4	ENSG00000137462.8	35.7545	4.40259	65.8256	15.1365	3.91996	13.1907	3.72145	3.07019e-10	2.89147e-09	153684070	153705702	protein_coding	HGNC:11848
GABRG1	chr4	ENSG00000163285.8	18.2072	1.93416	33.9384	17.6484	4.14146	12.7831	3.67616	1.1937e-05	5.63501e-05	46035769	46124054	protein_coding	HGNC:4086
DCAF4L1	chr4	ENSG00000182308.7	21.3701	2.03564	31.5647	16.4592	4.04082	12.434	3.63622	3.27329e-06	1.71326e-05	41981756	41986465	protein_coding	HGNC:27723
IL6R	chr1	ENSG00000160712.13	63.1689	3.13105	49.5505	14.8094	3.88844	12.4188	3.63446	1.02016e-08	7.83296e-08	154405193	154469450	protein_coding	HGNC:6019
SAMD5	chr6	ENSG00000203727.4	152.002	26.4902	334.637	12.975	3.69766	12.273	3.61742	3.41847e-21	8.7166e-20	147508690	147737547	protein_coding	HGNC:21180
AC092807.4	chr1	ENSG00000282057.1	65.4791	5.80247	79.1	13.5375	3.75889	12.267	3.61671	2.96703e-13	3.88419e-12	85482281	85578250	lncRNA	#N/A
FLNC-AS1	chr7	ENSG00000242902.1	269.651	42.6529	518.619	12.2555	3.61535	12.0013	3.58512	5.01769e-51	6.16707e-49	128850162	128862626	lncRNA	HGNC:53474
AKNA	chr9	ENSG00000106948.16	5385.08	983.348	11767.5	11.9732	3.58173	11.9224	3.57561	1.86248e-246	4.54551e-243	114334156	114394405	protein_coding	HGNC:24108
CDC42EP1	chr22	ENSG00000128283.7	2496.13	467.215	5701.32	12.0326	3.58888	11.8172	3.56281	2.32408e-60	4.2239e-58	37560480	37569405	protein_coding	HGNC:17014
FLNC	chr7	ENSG00000128591.15	37063.8	5775.33	70756	12.1914	3.60779	11.7067	3.54926	1.63783e-27	6.66206e-26	128830377	128859274	protein_coding	HGNC:3756
AFF3	chr2	ENSG00000144218.19	575.093	111.331	1254.49	11.6858	3.54669	11.4672	3.51944	9.9472e-57	1.44015e-54	99545419	100192428	protein_coding	HGNC:6473
CBX4	chr17	ENSG00000141582.15	627.633	116.551	1351.72	11.7337	3.55258	11.4417	3.51624	1.67441e-45	1.64401e-43	79833156	79839440	protein_coding	HGNC:1554
HCLS1	chr3	ENSG00000180353.11	33.3281	2.90123	40.7368	14.0001	3.80737	11.1613	3.48044	5.67679e-07	3.35231e-06	121631399	121660927	protein_coding	HGNC:4844
SLC6A2	chr16	ENSG00000103546.18	193.686	45.1692	506.232	11.5262	3.52684	11.1049	3.47312	2.47932e-29	1.11172e-27	55655604	55706192	protein_coding	HGNC:11048
DUSP8	chr11	ENSG00000184545.11	348.363	68.988	771.531	11.4028	3.51132	11.0909	3.47131	1.38625e-39	1.02968e-37	1554051	1572271	protein_coding	HGNC:3074
PID1	chr2	ENSG00000153823.18	98.6068	9.36631	111.462	11.592	3.53506	10.8966	3.4458	2.31839e-19	5.08438e-18	228850526	229271285	protein_coding	HGNC:26084
RPS6KA2-IT1	chr6	ENSG00000232082.1	34.2321	4.50408	54.5262	12.6276	3.65851	10.8867	3.44449	3.90254e-09	3.15827e-08	166460663	166465383	lncRNA	HGNC:41378
PEAR1	chr1	ENSG00000187800.13	1542.3	278.528	2991.23	10.877	3.44321	10.7216	3.42245	2.36675e-70	6.03486e-68	156893698	156916434	protein_coding	HGNC:33631
CALCB	chr11	ENSG00000175868.14	622.291	124.625	1348.27	10.8471	3.43923	10.5515	3.39938	3.49797e-38	2.38085e-36	14904997	15082342	protein_coding	HGNC:1438
ASNS	chr7	ENSG00000070669.17	263.105	52.067	550.466	10.7542	3.42683	10.5067	3.39323	6.72073e-44	6.07497e-42	97851677	97872542	protein_coding	HGNC:753
LINC02331	chr14	ENSG00000235269.2	98.4281	18.5775	201.812	10.9865	3.45766	10.369	3.3742	4.42948e-19	9.50668e-18	53685139	53850882	lncRNA	HGNC:53251
SPOCK2	chr10	ENSG00000107742.13	465.946	77.2169	810.897	10.4809	3.38969	10.3253	3.36811	4.25254e-57	6.26297e-55	72059034	72089032	protein_coding	HGNC:13564
MAP2	chr2	ENSG00000078018.20	2217.62	403.239	4085.82	10.1962	3.34995	10.1464	3.3429	1.40209e-139	1.59689e-136	209424058	209734118	protein_coding	HGNC:6839
IL2RB	chr22	ENSG00000100385.14	62.1495	9.06185	104.095	10.9599	3.45416	10.0402	3.32772	1.58239e-13	2.11696e-12	37125843	37175054	protein_coding	HGNC:6009
SLC6A9	chr1	ENSG00000196517.12	2133.07	453.431	4456.16	9.84363	3.29919	9.81774	3.29539	2.79211e-140	3.40717e-137	43991500	44031467	protein_coding	HGNC:11056
LBX2-AS1	chr2	ENSG00000257702.3	81.9221	15.1688	159.042	10.4085	3.37969	9.8132	3.29472	1.23629e-18	2.54774e-17	74502595	74504678	lncRNA	HGNC:25136
AC127502.2	chr15	ENSG00000270055.1	36.838	4.30111	48.6952	11.4535	3.51772	9.75797	3.28658	1.59166e-08	1.18535e-07	30487963	30490313	lncRNA	#N/A
SPP1	chr4	ENSG00000118785.14	21659.6	4048.78	40100	9.8775	3.30415	9.73778	3.28359	6.96374e-68	1.58625e-65	87975650	87983426	protein_coding	HGNC:11255
FOXL2NB	chr3	ENSG00000206262.9	145.991	17.9685	184.605	10.1983	3.35026	9.66356	3.27256	2.02429e-20	4.78325e-19	138947217	138953990	protein_coding	HGNC:34428
AADACL3	chr1	ENSG00000188984.12	322.094	46.4046	573.571	11.5947	3.5354	9.62939	3.26744	1.45577e-07	9.44923e-07	12716110	12728760	protein_coding	HGNC:32037
MSRB3	chr12	ENSG00000174099.11	627.869	123.518	1147.41	9.61777	3.2657	9.23224	3.20668	1.36115e-28	5.8427e-27	65278643	65491430	protein_coding	HGNC:27375
GRB10	chr7	ENSG00000106070.19	4177.26	706.42	6597.06	9.31048	3.21885	9.19558	3.20094	5.19769e-77	1.81219e-74	50590063	50793462	protein_coding	HGNC:4564
MICAL2	chr11	ENSG00000133816.15	389.981	69.7252	640.243	9.39639	3.23211	9.13451	3.19133	8.71711e-36	5.22537e-34	12094008	12359144	protein_coding	HGNC:24693
LIMS2	chr2	ENSG00000072163.19	325.805	47.6225	442.842	9.37084	3.22818	9.07885	3.18251	1.08288e-31	5.37789e-30	127638381	127681786	protein_coding	HGNC:16084
NPY2R	chr4	ENSG00000185149.6	70.5657	15.5747	147.281	9.56013	3.25703	8.99726	3.16949	1.40795e-17	2.68154e-16	155208636	155217078	protein_coding	HGNC:7957
CASC11	chr8	ENSG00000249375.8	33.8454	2.16397	26.8534	11.998	3.58472	8.80333	3.13805	3.40143e-05	0.000148013	127686343	127738987	lncRNA	HGNC:48939
UPP1	chr7	ENSG00000183696.14	2628.33	426.212	3734.22	8.74229	3.12801	8.59797	3.104	2.54072e-56	3.61714e-54	48088628	48108736	protein_coding	HGNC:12576
SLC7A11	chr4	ENSG00000151012.13	7875.96	1858.46	16112.4	8.65021	3.11274	8.48873	3.08555	3.6446e-49	4.12346e-47	138164097	138242349	protein_coding	HGNC:11059
HOXC13	chr12	ENSG00000123364.5	206.511	59.1201	506.012	8.56471	3.0984	8.34666	3.0612	3.2109e-35	1.84697e-33	53938831	53946544	protein_coding	HGNC:5125
MTHFD2	chr2	ENSG00000065911.12	12033.1	2588.34	21831.4	8.42128	3.07404	8.33476	3.05914	9.14035e-87	4.10931e-84	74198610	74217565	protein_coding	HGNC:7434
LUM	chr12	ENSG00000139329.5	2905.04	785.272	7027.79	9.24412	3.20854	8.18069	3.03222	3.56086e-09	2.89482e-08	91102629	91111494	protein_coding	HGNC:6724
FOXL2	chr3	ENSG00000183770.7	193.677	33.4208	284.616	8.40526	3.07129	8.17389	3.03102	2.95622e-31	1.43886e-29	138944224	138947137	protein_coding	HGNC:1092
ODC1	chr2	ENSG00000115758.13	6250.88	1086.49	8995.3	8.2549	3.04525	8.14908	3.02664	1.17793e-69	2.91649e-67	10439968	10448327	protein_coding	HGNC:8109
CLGN	chr4	ENSG00000153132.13	477.554	132.367	1090.14	8.2253	3.04007	8.12862	3.02301	1.50987e-73	4.60617e-71	140388453	140427661	protein_coding	HGNC:2060
SESN2	chr1	ENSG00000130766.5	4179.58	958.553	7765.95	8.11036	3.01977	8.09594	3.0172	5.83202e-286	2.49086e-282	28259518	28282491	protein_coding	HGNC:20746
TGM2	chr20	ENSG00000198959.12	878.523	155.688	1269.92	8.30297	3.05363	8.05706	3.01025	5.27087e-31	2.52942e-29	38127385	38166578	protein_coding	HGNC:11778
S100A14	chr1	ENSG00000189334.9	373.489	80.6793	664.051	8.16312	3.02912	8.00153	3.00028	2.82124e-45	2.73852e-43	153614255	153616986	protein_coding	HGNC:18901
SLC7A7	chr14	ENSG00000155465.18	328.319	65.8418	535.481	8.11434	3.02047	7.90257	2.98232	6.11629e-34	3.39255e-32	22773222	22829820	protein_coding	HGNC:11065
RASGRF2	chr5	ENSG00000113319.13	1321.48	241.411	1919.2	8.00535	3.00096	7.82247	2.96762	2.28652e-39	1.67652e-37	80960363	81230162	protein_coding	HGNC:9876
SLC7A1	chr13	ENSG00000139514.13	10774.7	2623.15	20048.9	7.68257	2.94159	7.64029	2.93363	1.92808e-152	2.5338e-149	29509414	29595688	protein_coding	HGNC:11057
LINC00346	chr13	ENSG00000255874.2	72.9056	18.7058	152.66	8.17558	3.03132	7.63452	2.93254	1.3791e-14	2.05052e-13	110863987	110870251	lncRNA	HGNC:27492
SLC43A1	chr11	ENSG00000149150.9	425.972	67.3012	532.561	7.87458	2.9772	7.61421	2.9287	8.83846e-27	3.37045e-25	57484534	57515780	protein_coding	HGNC:9225
ATF3	chr1	ENSG00000162772.17	2782.32	587.703	4416.42	7.58157	2.9225	7.48762	2.90451	1.14236e-54	1.5489e-52	212565334	212620777	protein_coding	HGNC:785
LCMT1-AS2	chr16	ENSG00000260034.1	1209.61	315.691	2374.53	7.52047	2.91082	7.45735	2.89866	8.32131e-96	4.58585e-93	25140577	25149032	lncRNA	HGNC:51178
ACSS1	chr20	ENSG00000154930.15	297.427	111.79	850.725	7.7574	2.95557	7.42227	2.89186	5.93892e-21	1.47902e-19	25006230	25058980	protein_coding	HGNC:16091
OGFRL1	chr6	ENSG00000119900.9	1716.7	427.604	3203.67	7.51773	2.9103	7.41929	2.89128	1.08861e-82	4.42806e-80	71288811	71309059	protein_coding	HGNC:21378
AC131944.1	chr4	ENSG00000286618.1	127.495	25.7051	198.901	7.74695	2.95363	7.41247	2.88995	4.78117e-21	1.2012e-19	87974385	88008477	lncRNA	#N/A
MEF2B	chr19	ENSG00000213999.17	157.422	41.4082	316.445	7.63124	2.93192	7.38475	2.88455	1.7885e-27	7.22335e-26	19145567	19192131	protein_coding	HGNC:6995
HOXC13-AS	chr12	ENSG00000249641.2	111.742	36.8504	278.104	7.5896	2.92402	7.30809	2.86949	5.44472e-23	1.62903e-21	53935328	53939643	lncRNA	HGNC:43753
SERPINB8	chr18	ENSG00000166401.15	426.522	105.224	772.548	7.48918	2.90481	7.25466	2.85891	6.30528e-28	2.60192e-26	63970029	64019779	protein_coding	HGNC:8952
CYP24A1	chr20	ENSG00000019186.10	278.483	88.5115	646.804	7.35272	2.87828	7.18778	2.84555	5.91289e-37	3.76925e-35	54153446	54173986	protein_coding	HGNC:2602
SYBU	chr8	ENSG00000147642.17	962.489	263.302	1902.94	7.24781	2.85754	7.16769	2.84151	1.0349e-73	3.21458e-71	109573978	109691791	protein_coding	HGNC:26011
MKX	chr10	ENSG00000150051.14	38.1442	4.93688	40.7009	8.50161	3.08774	7.15807	2.83957	4.5568e-07	2.73825e-06	27672874	27746060	protein_coding	HGNC:23729
GPR87	chr3	ENSG00000138271.6	228.559	32.1165	236.203	7.42498	2.89239	7.15413	2.83878	4.89071e-24	1.58244e-22	151294086	151316820	protein_coding	HGNC:4538
FIBIN	chr11	ENSG00000176971.4	246.461	73.2144	538.737	7.42112	2.89164	7.14467	2.83687	1.85868e-23	5.76292e-22	26994112	26997087	protein_coding	HGNC:33747
PCK2	chr14	ENSG00000100889.12	5295.92	1451.89	10193.3	7.01061	2.80954	6.99372	2.80606	0	0	24094053	24110598	protein_coding	HGNC:8725
MOCOS	chr18	ENSG00000075643.6	699.28	143.208	1016.53	7.09009	2.8258	6.99142	2.80559	1.75681e-59	3.00134e-57	36187497	36272157	protein_coding	HGNC:18234
TM6SF1	chr15	ENSG00000136404.16	61.1706	14.2285	111.843	7.55072	2.91661	6.97557	2.80231	2.59625e-12	3.11696e-11	83107572	83144854	protein_coding	HGNC:11860
ASS1	chr9	ENSG00000130707.18	1932.78	401.384	2880.76	7.22067	2.85213	6.88633	2.78374	9.88298e-19	2.04904e-17	130444961	130501274	protein_coding	HGNC:758
ITPRIPL2	chr16	ENSG00000205730.6	857.93	214.414	1489.69	6.98411	2.80408	6.88601	2.78367	9.00824e-62	1.67279e-59	19113932	19121629	protein_coding	HGNC:27257
SPAG1	chr8	ENSG00000104450.12	428.216	118.058	819.784	6.98289	2.80383	6.83988	2.77397	4.31957e-42	3.58231e-40	100157906	100259278	protein_coding	HGNC:11212
SNTB1	chr8	ENSG00000172164.15	940.911	198.77	1370.02	6.86646	2.77957	6.81597	2.76892	1.25644e-108	8.25577e-106	120535745	120813273	protein_coding	HGNC:11168
CEP112	chr17	ENSG00000154240.17	84.8375	17.6104	126.868	7.29154	2.86622	6.79442	2.76435	1.16791e-13	1.58354e-12	65635537	66192133	protein_coding	HGNC:28514
PAPPA	chr9	ENSG00000182752.10	1183.79	344.134	2320.92	6.90792	2.78825	6.75105	2.75511	8.38457e-36	5.04373e-34	116153791	116402321	protein_coding	HGNC:8602
GJA5	chr1	ENSG00000265107.3	58.3699	16.109	118.569	7.43346	2.89403	6.75012	2.75491	1.64303e-10	1.61412e-09	147756199	147773362	protein_coding	HGNC:4279
POPDC2	chr3	ENSG00000121577.13	169.75	48.5778	346.164	7.3121	2.87029	6.74483	2.75378	5.03921e-12	5.85247e-11	119636457	119665324	protein_coding	HGNC:17648
SYNPO	chr5	ENSG00000171992.13	145.898	39.5755	282.801	7.10054	2.82793	6.72748	2.75007	1.63592e-16	2.88324e-15	150601080	150659207	protein_coding	HGNC:30672
SGMS2	chr4	ENSG00000164023.14	93.8962	19.9505	140.425	7.22916	2.85383	6.71318	2.747	1.74806e-12	2.13466e-11	107824563	107915047	protein_coding	HGNC:28395
PSAT1	chr9	ENSG00000135069.14	24074.1	6077.76	41211	6.78251	2.76182	6.70356	2.74493	5.56305e-68	1.28431e-65	78297125	78330093	protein_coding	HGNC:19129
KCNS1	chr20	ENSG00000124134.9	225.766	67.7969	467.595	6.93804	2.79453	6.69091	2.7422	1.13136e-23	3.55953e-22	45091214	45101127	protein_coding	HGNC:6300
PNMA2	chr8	ENSG00000240694.9	435.673	89.6338	608.512	6.82457	2.77074	6.65642	2.73475	7.38041e-33	3.97751e-31	26504701	26514092	protein_coding	HGNC:9159
TGFB1I1	chr16	ENSG00000140682.19	145.858	20.7951	150.47	7.11651	2.83117	6.64119	2.73144	9.45601e-14	1.29134e-12	31471585	31477960	protein_coding	HGNC:11767
NEDD4	chr15	ENSG00000069869.16	2095.43	626.601	4164.08	6.72143	2.74877	6.6063	2.72384	2.00455e-46	2.0755e-44	55826922	55993746	protein_coding	HGNC:7727
KRT17	chr17	ENSG00000128422.17	370.906	67.6359	441.091	6.85676	2.77753	6.56958	2.7158	8.4034e-22	2.26799e-20	41619442	41624842	protein_coding	HGNC:6427
PMP22	chr17	ENSG00000109099.15	1095.48	333.337	2208.8	6.63598	2.73031	6.56037	2.71378	1.27304e-62	2.4165e-60	15229777	15265326	protein_coding	HGNC:9118
MAP1B	chr5	ENSG00000131711.15	16474	3622.64	25289.4	6.92728	2.79229	6.54953	2.71139	4.96517e-16	8.41517e-15	72107234	72209565	protein_coding	HGNC:6836
CARS-AS1	chr11	ENSG00000247473.2	117.93	29.9794	201.642	6.78759	2.7629	6.50041	2.70053	3.50821e-20	8.17657e-19	3029009	3041260	lncRNA	HGNC:40125
TUBB6	chr18	ENSG00000176014.13	4096.48	809.16	5266.74	6.48599	2.69733	6.36488	2.67013	1.9923e-42	1.69336e-40	12307669	12344320	protein_coding	HGNC:20776
FAM43A	chr3	ENSG00000185112.6	403.815	100.304	650.128	6.45629	2.69071	6.31172	2.65803	2.0089e-35	1.17534e-33	194685883	194689037	protein_coding	HGNC:26888
ADAM33	chr20	ENSG00000149451.17	38.7359	10.8945	86.1269	7.78724	2.96111	6.28838	2.65269	6.79614e-06	3.36304e-05	3667965	3682246	protein_coding	HGNC:15478
AC006030.1	chr2	ENSG00000264324.1	111.713	26.5976	178.376	6.65277	2.73395	6.27329	2.64922	4.08199e-15	6.41553e-14	74211604	74363377	protein_coding	#N/A
ACADL	chr2	ENSG00000115361.8	221.673	71.0622	458.602	6.44972	2.68924	6.2688	2.64819	2.65257e-28	1.11893e-26	210187126	210225447	protein_coding	HGNC:88
FRMPD4	chrX	ENSG00000169933.15	90.608	14.6077	98.6084	7.01155	2.80973	6.20174	2.63267	1.97716e-08	1.45406e-07	11822423	12724523	protein_coding	HGNC:29007
MFAP5	chr12	ENSG00000197614.11	83.9227	22.9054	153.399	6.68548	2.74103	6.18745	2.62934	8.67724e-12	9.89599e-11	8637346	8662888	protein_coding	HGNC:29673
TNFSF8	chr9	ENSG00000106952.7	112.751	47.5093	301.934	6.54066	2.70944	6.1829	2.62828	6.81407e-15	1.05065e-13	114893343	114930595	protein_coding	HGNC:11938
CARS1	chr11	ENSG00000110619.17	4860.28	1447.69	8934.63	6.19551	2.63122	6.15085	2.62079	5.99676e-103	3.65888e-100	3000922	3057613	protein_coding	HGNC:1493
AC241377.3	chr1	ENSG00000275585.2	75.8342	24.4068	160.73	6.60742	2.72409	6.11842	2.61316	3.47317e-12	4.11481e-11	120985692	121052167	transcribed_unprocessed_pseudogene	#N/A
CLDN1	chr3	ENSG00000163347.6	526.035	141.083	894.808	6.25133	2.64416	6.09854	2.60846	3.26382e-32	1.69481e-30	190305707	190322446	protein_coding	HGNC:2032
LINC01198	chr13	ENSG00000231817.9	150.363	51.9924	329.298	6.36281	2.66966	6.07115	2.60197	3.04989e-17	5.67585e-16	46455131	46515958	lncRNA	HGNC:49598
XKR4	chr8	ENSG00000206579.9	378.303	122.941	750.594	6.18362	2.62845	6.05132	2.59725	1.25338e-35	7.40923e-34	55102028	55542054	protein_coding	HGNC:29394
STARD13	chr13	ENSG00000133121.21	716.885	235.069	1442.36	6.16008	2.62295	6.04021	2.5946	4.45121e-39	3.22222e-37	33103137	33350630	protein_coding	HGNC:19164
SLC34A2	chr4	ENSG00000157765.13	660.214	191.705	1184.96	6.21601	2.63599	6.0368	2.59378	4.11345e-27	1.63049e-25	25648011	25678748	protein_coding	HGNC:11020
HBEGF	chr5	ENSG00000113070.8	124.802	26.3946	172.751	6.40046	2.67818	6.01968	2.58969	1.02963e-14	1.55528e-13	140332843	140346603	protein_coding	HGNC:3059
SAMD4A	chr14	ENSG00000020577.14	1890.37	644.908	3856.75	6.1386	2.61791	5.99233	2.58312	3.28502e-32	1.70064e-30	54566117	54793315	protein_coding	HGNC:23023
CACNG4	chr17	ENSG00000075461.6	1443.21	448.998	2727.32	6.07276	2.60235	5.98269	2.58079	3.91416e-50	4.51822e-48	66964707	67033398	protein_coding	HGNC:1408
GPAT3	chr4	ENSG00000138678.11	174.766	38.8861	241.241	6.24787	2.64337	5.98176	2.58057	3.03946e-19	6.63169e-18	83535914	83605875	protein_coding	HGNC:28157
VLDLR-AS1	chr9	ENSG00000236404.10	473.78	141.295	869.496	6.14763	2.62003	5.97788	2.57963	2.09232e-31	1.0331e-29	2421597	2643359	lncRNA	HGNC:49621
MAP1LC3C	chr1	ENSG00000197769.6	166.713	47.4556	301.307	6.48162	2.69635	5.92689	2.56728	1.84239e-10	1.79962e-09	241995490	241999098	protein_coding	HGNC:13353
CHRNA9	chr4	ENSG00000174343.6	63.3336	8.27091	54.7726	6.67641	2.73907	5.878	2.55533	5.34959e-08	3.69555e-07	40335333	40355217	protein_coding	HGNC:14079
NLRP7	chr19	ENSG00000167634.12	185.218	52.8429	352.094	6.5174	2.7043	5.86836	2.55296	3.1651e-09	2.59093e-08	54923509	54966312	protein_coding	HGNC:22947
ANKRD1	chr10	ENSG00000148677.6	3217.67	995.518	5839.36	5.98654	2.58172	5.86526	2.5522	4.36064e-36	2.65115e-34	90912096	90921276	protein_coding	HGNC:15819
LHX8	chr1	ENSG00000162624.14	114.731	30.5405	190.584	6.25898	2.64593	5.86264	2.55155	1.05828e-12	1.31872e-11	75128434	75161533	protein_coding	HGNC:28838
SMOX	chr20	ENSG00000088826.18	673.244	183.676	1089.16	5.91863	2.56526	5.82384	2.54197	3.80966e-57	5.70914e-55	4120980	4187747	protein_coding	HGNC:15862
FAS	chr10	ENSG00000026103.22	288.976	47.3868	281.825	5.98234	2.58071	5.819	2.54077	8.5203e-27	3.27103e-25	88990531	89017059	protein_coding	HGNC:11920
AC008957.3	chr5	ENSG00000279400.1	316.583	96.1198	568.295	5.96293	2.57602	5.81467	2.5397	2.06484e-35	1.19986e-33	36667717	36669958	TEC	#N/A
TMEM268	chr9	ENSG00000157693.15	578.425	151.906	883.777	5.8588	2.5506	5.79443	2.53467	1.11795e-58	1.81896e-56	114611206	114646422	protein_coding	HGNC:24513
AL157871.4	chr14	ENSG00000258666.1	139.159	45.4527	271.037	5.99774	2.58442	5.76494	2.52731	2.01028e-20	4.75674e-19	100333790	100354061	lncRNA	#N/A
RPS6KA2	chr6	ENSG00000071242.12	1550.37	446.321	2582.9	5.78341	2.53192	5.75109	2.52384	5.41081e-127	4.62191e-124	166409364	166906451	protein_coding	HGNC:10431
TAC4	chr17	ENSG00000176358.15	25.1163	9.54245	61.7053	6.68816	2.74161	5.73419	2.51959	8.10944e-07	4.67888e-06	49838309	49848017	protein_coding	HGNC:16641
GCNT4	chr5	ENSG00000176928.7	499.837	57.6397	335.653	5.93658	2.56963	5.72804	2.51804	1.69963e-22	4.83941e-21	75025346	75052558	protein_coding	HGNC:17973
TATDN2P3	chr13	ENSG00000235205.1	94.6466	37.2832	219.189	5.9247	2.56674	5.70544	2.51234	4.92481e-20	1.1339e-18	23243520	23247184	processed_pseudogene	HGNC:39256
OSGIN1	chr16	ENSG00000140961.14	99.3031	19.2401	116.043	6.0442	2.59555	5.69811	2.51048	2.93275e-14	4.23884e-13	83931311	83966332	protein_coding	HGNC:30093
TGM1	chr14	ENSG00000092295.12	1259.22	506.459	2909.92	5.75179	2.52401	5.68359	2.5068	1.5177e-59	2.61904e-57	24249114	24264432	protein_coding	HGNC:11777
TFCP2L1	chr2	ENSG00000115112.8	679.772	197.489	1179.94	5.89724	2.56004	5.67967	2.50581	2.26373e-19	4.9773e-18	121216587	121285202	protein_coding	HGNC:17925
PITPNM2	chr12	ENSG00000090975.12	220.69	45.4854	277.088	5.85875	2.55059	5.62117	2.49087	6.75435e-18	1.31127e-16	122983480	123150015	protein_coding	HGNC:21044
ALDH1A3	chr15	ENSG00000184254.17	233.302	42.7125	308.137	6.85783	2.77775	5.60648	2.4871	6.88714e-06	3.40353e-05	100877714	100916626	protein_coding	HGNC:409
FBXO32	chr8	ENSG00000156804.7	33.6061	7.9396	50.0432	6.47132	2.69406	5.59706	2.48467	3.83577e-07	2.33287e-06	123497889	123541206	protein_coding	HGNC:16731
LGALS3	chr14	ENSG00000131981.16	255.751	69.9399	408.072	5.76358	2.52696	5.57295	2.47844	1.76666e-24	5.8719e-23	55124110	55145423	protein_coding	HGNC:6563
ENPEP	chr4	ENSG00000138792.10	3107.69	1212.9	6790.14	5.60044	2.48554	5.56061	2.47524	1.63448e-95	8.72609e-93	110365733	110565285	protein_coding	HGNC:3355
MYC	chr8	ENSG00000136997.19	1168.75	162.994	931.232	5.67533	2.5047	5.53759	2.46926	1.43951e-30	6.71927e-29	127735434	127742951	protein_coding	HGNC:7553
KLF9	chr9	ENSG00000119138.4	39.6778	10.3812	61.1904	6.40616	2.67946	5.53754	2.46925	5.43586e-07	3.22452e-06	70384597	70414624	protein_coding	HGNC:1123
FUT1	chr19	ENSG00000174951.11	915.479	310.545	1729.01	5.56355	2.47601	5.53168	2.46772	4.82493e-120	3.74678e-117	48748011	48755390	protein_coding	HGNC:4012
S100A10	chr1	ENSG00000197747.9	3595.07	982.163	5570.56	5.6619	2.50129	5.49827	2.45898	1.41523e-25	5.04757e-24	151982915	151993859	protein_coding	HGNC:10487
FLNB-AS1	chr3	ENSG00000244161.1	170.985	53.6489	306.077	5.71077	2.51368	5.4805	2.45431	3.50255e-19	7.57438e-18	58162547	58170636	lncRNA	HGNC:40239
SHMT2	chr12	ENSG00000182199.11	14175.3	4714.89	25927	5.5065	2.46114	5.46623	2.45055	1.4769e-93	7.64587e-91	57229573	57234935	protein_coding	HGNC:10852
NRG1	chr8	ENSG00000157168.20	280.36	51.5386	296.86	5.62653	2.49225	5.43351	2.44189	1.3848e-22	3.98282e-21	31639222	32855666	protein_coding	HGNC:7997
CYTOR	chr2	ENSG00000222041.11	1061.32	260.06	1484.74	5.63304	2.49391	5.42876	2.44062	9.37138e-21	2.30361e-19	87454781	87636740	lncRNA	HGNC:28717
SERPINE2	chr2	ENSG00000135919.13	4334.46	1287.88	7156.56	5.55759	2.47446	5.41738	2.43759	9.30002e-29	4.04279e-27	223975045	224039318	protein_coding	HGNC:8951
FAM167A	chr8	ENSG00000154319.16	178.541	63.854	352.551	5.52733	2.46658	5.35785	2.42165	5.93072e-25	2.02236e-23	11421476	11475908	protein_coding	HGNC:15549
CD44	chr11	ENSG00000026508.19	204.503	45.3243	248.532	5.54521	2.47124	5.3324	2.41479	2.32167e-20	5.47082e-19	35138870	35232402	protein_coding	HGNC:1681
PCGF5	chr10	ENSG00000180628.15	470.638	161.037	864.81	5.45802	2.44838	5.31748	2.41074	3.85023e-37	2.48217e-35	91163012	91284337	protein_coding	HGNC:28264
FOSL2	chr2	ENSG00000075426.12	1711.19	575.993	3052.76	5.33558	2.41565	5.27752	2.39986	2.86111e-62	5.37134e-60	28392448	28417317	protein_coding	HGNC:3798
PHLDA3	chr1	ENSG00000174307.7	2711.61	524.054	2784.16	5.32705	2.41334	5.2489	2.39202	3.79203e-65	8.41338e-63	201464278	201469237	protein_coding	HGNC:8934
BHMT2	chr5	ENSG00000132840.10	23.2985	4.63241	30.9557	6.53655	2.70853	5.2488	2.39199	2.97677e-05	0.000130901	79069767	79090069	protein_coding	HGNC:1048
FAM71F2	chr7	ENSG00000205085.11	54.2478	18.5775	104.78	5.69018	2.50847	5.21864	2.38367	5.49085e-10	4.99763e-09	128672288	128687872	protein_coding	HGNC:27998
SMG1P7	chr16	ENSG00000261556.10	160.483	58.2008	318.487	5.50612	2.46104	5.1925	2.37643	1.41428e-13	1.90099e-12	70219574	70246612	transcribed_unprocessed_pseudogene	HGNC:49864
NQO1	chr16	ENSG00000181019.13	2123.13	543.82	2854.56	5.23476	2.38812	5.1661	2.36908	1.31187e-51	1.66014e-49	69706996	69726668	protein_coding	HGNC:2874
PRNP	chr20	ENSG00000171867.17	2680.35	821.699	4292.28	5.21051	2.38143	5.15648	2.36639	2.08819e-64	4.40428e-62	4686350	4701590	protein_coding	HGNC:9449
SCN4A	chr17	ENSG00000007314.12	367.855	101.453	536.323	5.25409	2.39344	5.12524	2.35762	2.06107e-28	8.80284e-27	63938554	63972918	protein_coding	HGNC:10591
SQSTM1	chr5	ENSG00000161011.20	8827.02	2220.64	11446.7	5.14755	2.36388	5.08432	2.34605	3.71691e-54	4.99998e-52	179806398	179838078	protein_coding	HGNC:11280
ARHGAP23	chr17	ENSG00000275832.5	2163.35	418.502	2168.2	5.1787	2.37259	5.083	2.34568	4.2551e-37	2.73286e-35	38419280	38512385	protein_coding	HGNC:29293
NTNG1	chr1	ENSG00000162631.18	157.766	42.8827	224.885	5.26	2.39506	5.07686	2.34394	1.44682e-20	3.46668e-19	107140007	107483458	protein_coding	HGNC:23319
RASGEF1B	chr4	ENSG00000138670.17	799.209	309.909	1593.11	5.1381	2.36123	5.06012	2.33917	1.6645e-42	1.44253e-40	81426393	82044244	protein_coding	HGNC:24881
RFTN1	chr3	ENSG00000131378.14	158.273	36.4445	189.048	5.19732	2.37777	4.99625	2.32085	1.26806e-18	2.61006e-17	16313574	16514026	protein_coding	HGNC:30278
ANKRD53	chr2	ENSG00000144031.12	66.4949	20.3623	110.535	5.35251	2.42021	4.98083	2.31639	4.82501e-11	5.06019e-10	70978380	70985499	protein_coding	HGNC:25691
TIMP3	chr22	ENSG00000100234.11	3150.7	747.864	3741.05	5.00694	2.32393	4.96516	2.31184	3.02272e-77	1.07584e-74	32801701	32863043	protein_coding	HGNC:11822
TCIM	chr8	ENSG00000176907.5	374.389	142.674	756.717	5.22502	2.38544	4.95363	2.30849	8.27301e-14	1.14257e-12	40153482	40155310	protein_coding	HGNC:1357
PABPC1L	chr20	ENSG00000101104.12	2489.06	968.83	5173.31	5.32525	2.41285	4.9502	2.30749	6.20291e-11	6.39533e-10	44910062	44959035	protein_coding	HGNC:15797
WHAMMP2	chr15	ENSG00000248334.6	31.1051	6.97252	41.2116	6.04901	2.5967	4.93381	2.3027	2.24003e-05	0.000100707	28737583	28759204	transcribed_unprocessed_pseudogene	HGNC:32360
AC007128.1	chr7	ENSG00000229970.3	41.5217	12.3959	71.1237	5.58245	2.4809	4.92225	2.29932	3.02348e-07	1.87217e-06	8262264	8344516	lncRNA	#N/A
KRT8P3	chr8	ENSG00000254285.3	83.5811	28.4302	153.82	5.31973	2.41135	4.90587	2.29451	5.25455e-10	4.80239e-09	61578220	61579668	processed_pseudogene	HGNC:31056
EIF4EBP1	chr8	ENSG00000187840.5	4569.54	1472.48	7314.83	4.97228	2.31391	4.90511	2.29428	3.67507e-48	4.02467e-46	38030534	38060365	protein_coding	HGNC:3288
AC103740.2	chr15	ENSG00000259727.1	49.2601	17.2522	97.3142	5.69391	2.50942	4.8938	2.29096	2.04683e-06	1.10694e-05	62895812	62899543	lncRNA	#N/A
MAP7D2	chrX	ENSG00000184368.16	282.511	111.733	563.176	5.00681	2.32389	4.87494	2.28538	3.53299e-25	1.21935e-23	20006713	20116907	protein_coding	HGNC:25899
MIR4435-2HG	chr2	ENSG00000172965.17	534.034	153.338	778.42	5.03632	2.33237	4.86115	2.2813	4.70512e-20	1.08478e-18	111006015	111523376	lncRNA	HGNC:35163
AC006504.1	chr19	ENSG00000261770.1	83.4574	32.9821	171	5.1673	2.36941	4.84186	2.27556	6.72877e-12	7.73062e-11	27757184	27760849	lncRNA	#N/A
HSPB6	chr19	ENSG00000004776.13	47.8278	17.2044	93.5386	5.40972	2.43555	4.83477	2.27345	6.68117e-08	4.56017e-07	35754566	35758079	protein_coding	HGNC:26511
GASK1B	chr4	ENSG00000164125.15	317.534	64.8362	429.783	6.74196	2.75317	4.81605	2.26785	0.000539579	0.00178515	158124474	158173318	protein_coding	HGNC:25312
CDKN1A	chr6	ENSG00000124762.13	2745.48	466.008	2294.45	4.92744	2.30084	4.79752	2.26229	5.95697e-27	2.30246e-25	36676460	36687339	protein_coding	HGNC:1784
CREB3L1	chr11	ENSG00000157613.11	644.798	222.317	1073.47	4.86331	2.28194	4.7921	2.26066	2.54633e-51	3.17529e-49	46277662	46321409	protein_coding	HGNC:18856
HEG1	chr3	ENSG00000173706.14	3358.23	1137.6	5453.29	4.86863	2.28352	4.78791	2.2594	6.96132e-39	4.97604e-37	124965710	125055997	protein_coding	HGNC:29227
GARS1	chr7	ENSG00000106105.14	18262.1	6728.09	32361.7	4.81015	2.26608	4.77257	2.25477	1.76287e-79	6.69265e-77	30594838	30634033	protein_coding	HGNC:4162
NPM2	chr8	ENSG00000158806.14	51.9837	17.7387	92.9296	5.23776	2.38895	4.74264	2.24569	1.86649e-08	1.37682e-07	22024125	22036897	protein_coding	HGNC:7930
ADRA1B	chr5	ENSG00000170214.5	55.5033	26.4424	132.148	5.01527	2.32633	4.71249	2.23649	5.92198e-12	6.82666e-11	159865080	159973012	protein_coding	HGNC:278
SPAG6	chr10	ENSG00000077327.16	25.0778	10.6915	63.0713	5.90619	2.56223	4.71246	2.23648	6.23875e-05	0.000257446	22345445	22454224	protein_coding	HGNC:11215
NBR2	chr17	ENSG00000198496.12	468.801	205.453	972.708	4.75128	2.24832	4.67815	2.22594	6.06746e-49	6.77493e-47	43125551	43153671	lncRNA	HGNC:20691
FBLL1	chr5	ENSG00000188573.8	67.1184	15.0136	76.7486	5.19379	2.37679	4.67666	2.22548	3.23448e-08	2.30337e-07	168529305	168530634	protein_coding	HGNC:35458
SPATA18	chr4	ENSG00000163071.11	610.805	139.008	658.703	4.73875	2.24451	4.67427	2.22474	7.34195e-45	6.89175e-43	52051304	52097299	protein_coding	HGNC:29579
AL445487.1	chr9	ENSG00000226535.1	69.4127	22.2428	111.18	5.0261	2.32944	4.64786	2.21657	6.2256e-10	5.61257e-09	107169569	107171148	processed_pseudogene	#N/A
DLGAP1-AS2	chr18	ENSG00000262001.1	833.913	249.724	1168.59	4.72715	2.24097	4.64689	2.21627	2.00704e-37	1.31878e-35	3603000	3608336	lncRNA	HGNC:28146
ROBO3	chr11	ENSG00000154134.15	236.006	90.2695	434.454	4.83348	2.27306	4.64145	2.21457	9.01954e-18	1.73823e-16	124865432	124881471	protein_coding	HGNC:13433
SH3RF3	chr2	ENSG00000172985.11	96.4014	28.7079	143.412	5.01229	2.32547	4.6383	2.2136	6.33094e-10	5.69851e-09	109129205	109504634	protein_coding	HGNC:24699
KIF1A	chr2	ENSG00000130294.16	15935.2	4258.63	20845.7	4.8838	2.288	4.61299	2.2057	8.43636e-13	1.0582e-11	240713761	240821036	protein_coding	HGNC:888
NPPB	chr1	ENSG00000120937.9	1089.26	231.12	1155.15	5.0118	2.32533	4.59303	2.19945	4.70031e-09	3.75937e-08	11857464	11858945	protein_coding	HGNC:7940
KRT23	chr17	ENSG00000108244.17	2981.37	1097.96	5174.59	4.70765	2.23501	4.59111	2.19884	3.25302e-25	1.12956e-23	40922700	40937646	protein_coding	HGNC:6438
SARS1	chr1	ENSG00000031698.13	8918.71	3403.81	15699.8	4.6198	2.20783	4.58786	2.19782	4.53031e-96	2.57986e-93	109213918	109238182	protein_coding	HGNC:10537
KLHL29	chr2	ENSG00000119771.15	504.703	226.771	1063.15	4.72177	2.23933	4.57466	2.19367	7.78101e-21	1.92653e-19	23385179	23708611	protein_coding	HGNC:29404
WARS1	chr14	ENSG00000140105.18	18745.7	7605.58	34815.6	4.58628	2.19732	4.54882	2.18549	3.26656e-73	9.7905e-71	100333790	100376805	protein_coding	HGNC:12729
SLC1A5	chr19	ENSG00000105281.12	16386.6	5666.48	26114.3	4.59618	2.20043	4.54115	2.18306	8.4561e-51	1.01024e-48	46774883	46788594	protein_coding	HGNC:10943
ITGB6	chr2	ENSG00000115221.12	61.0504	28.5527	136.134	4.84217	2.27565	4.50891	2.17278	3.42074e-10	3.20219e-09	160099667	160200313	protein_coding	HGNC:6161
ARHGAP23P1	chr16	ENSG00000260781.1	32.9803	5.26818	30.8257	5.79722	2.53536	4.48935	2.16651	0.000165397	0.000621568	33907419	33937167	transcribed_unprocessed_pseudogene	HGNC:45039
AC135721.1	chr17	ENSG00000267681.1	73.5643	31.8121	149.771	4.7237	2.23992	4.48293	2.16444	1.30069e-13	1.75383e-12	43144956	43145255	transcribed_processed_pseudogene	#N/A
IFFO2	chr1	ENSG00000169991.11	2118.78	512.664	2328.07	4.53836	2.18217	4.46005	2.15706	9.79265e-37	6.12812e-35	18904280	18956676	protein_coding	HGNC:27006
ELF4	chrX	ENSG00000102034.16	567.894	218.175	983.451	4.52462	2.1778	4.45274	2.15469	2.97241e-38	2.03938e-36	130064874	130110716	protein_coding	HGNC:3319
ATP13A4	chr3	ENSG00000127249.15	44.7833	22.3711	109.85	4.87775	2.28622	4.44788	2.15312	1.28034e-08	9.67845e-08	193398967	193593111	protein_coding	HGNC:25422
SLC22A15	chr1	ENSG00000163393.13	288.926	88.3891	401.868	4.52008	2.17635	4.44082	2.15083	3.93506e-32	2.0249e-30	115976513	116070054	protein_coding	HGNC:20301
MAFF	chr22	ENSG00000185022.12	712.16	251.088	1126.09	4.49062	2.16691	4.41615	2.14279	1.32626e-36	8.2693e-35	38200767	38216507	protein_coding	HGNC:6780
LHFPL6	chr13	ENSG00000183722.9	2943.89	1301.85	5825.18	4.49105	2.16705	4.41362	2.14196	5.6243e-45	5.33809e-43	39209116	39603528	protein_coding	HGNC:6586
MMP19	chr12	ENSG00000123342.16	118.019	40.6441	194.154	4.78622	2.25889	4.41055	2.14096	5.55922e-09	4.41328e-08	55835433	55842966	protein_coding	HGNC:7165
SYNE1	chr6	ENSG00000131018.24	1303.78	580.295	2620.62	4.47804	2.16287	4.4103	2.14088	6.7237e-41	5.2451e-39	152121684	152637801	protein_coding	HGNC:17089
LINC01943	chr2	ENSG00000280721.1	26.8319	5.1667	30.3869	5.74107	2.52132	4.40817	2.14018	0.000221804	0.000808816	87439523	87459044	lncRNA	HGNC:52767
IFIH1	chr2	ENSG00000115267.8	29.3664	7.63513	42.5237	5.56233	2.47569	4.37608	2.12964	0.000125056	0.000483691	162267074	162318684	protein_coding	HGNC:18873
SCIN	chr7	ENSG00000006747.15	25.9438	4.19962	24.3677	5.67033	2.50343	4.37545	2.12943	0.000221584	0.000808185	12570577	12660182	protein_coding	HGNC:21695
PLD5	chr1	ENSG00000180287.17	226.367	73.9039	329.817	4.50417	2.17126	4.35906	2.12402	1.95033e-19	4.30485e-18	242082986	242524697	protein_coding	HGNC:26879
ENOX1	chr13	ENSG00000120658.13	45.2394	15.2703	74.393	4.8597	2.28087	4.35034	2.12113	1.81332e-07	1.16199e-06	43213518	43786908	protein_coding	HGNC:25474
IFRD1	chr7	ENSG00000006652.14	3961.09	1539.65	6739.59	4.37802	2.13028	4.33573	2.11628	3.47328e-60	6.11727e-58	112422968	112481017	protein_coding	HGNC:5456
PVT1	chr8	ENSG00000249859.11	546.081	108.826	480.059	4.40024	2.13758	4.31015	2.10774	1.17344e-28	5.04965e-27	127794526	128187101	lncRNA	HGNC:9709
MAGI2-AS3	chr7	ENSG00000234456.8	605.728	233.893	1026.8	4.43194	2.14794	4.30718	2.10675	5.28615e-21	1.3203e-19	79452877	79471208	lncRNA	HGNC:40862
AC004231.1	chr17	ENSG00000234477.1	60.7289	21.0996	98.6084	4.69764	2.23194	4.30662	2.10656	1.43214e-08	1.07357e-07	40921430	40975926	lncRNA	#N/A
LRATD2	chr8	ENSG00000168672.4	12878.2	4891.88	21157.5	4.33511	2.11607	4.30541	2.10615	3.26811e-83	1.36177e-80	126552443	126558478	protein_coding	HGNC:24166
DNAH5	chr5	ENSG00000039139.9	124.657	35.7072	164.43	4.51342	2.17422	4.30189	2.10497	3.10083e-14	4.47421e-13	13690331	13944543	protein_coding	HGNC:2950
KIAA0040	chr1	ENSG00000235750.10	486.456	144.823	639.943	4.39118	2.13461	4.27786	2.09689	2.18044e-24	7.16359e-23	175156986	175192999	protein_coding	HGNC:28950
CAV2	chr7	ENSG00000105971.15	141.671	36.1132	163.046	4.51509	2.17476	4.27318	2.09531	1.71991e-12	2.10178e-11	116287380	116508541	protein_coding	HGNC:1528
LINC02814	chr1	ENSG00000236975.2	74.936	34.179	153.721	4.50719	2.17223	4.26381	2.09214	1.08403e-11	1.2208e-10	229087114	229205428	lncRNA	HGNC:54346
MAPK8IP2	chr22	ENSG00000008735.14	116.813	41.9157	185.268	4.43672	2.14949	4.24005	2.08408	6.09384e-15	9.45569e-14	50600793	50613981	protein_coding	HGNC:6883
ALG1L13P	chr8	ENSG00000253981.5	29.1898	8.7037	43.2627	4.9902	2.3191	4.22141	2.07773	2.03564e-05	9.24669e-05	8236003	8244667	transcribed_unprocessed_pseudogene	HGNC:44382
C12orf75	chr12	ENSG00000235162.8	803.191	222.878	982.23	4.35774	2.12358	4.21604	2.07589	5.6835e-19	1.20021e-17	105235290	105396097	protein_coding	HGNC:35164
HSPB8	chr12	ENSG00000152137.6	2500.27	988.484	4200.25	4.26078	2.09112	4.21486	2.07548	9.93729e-47	1.05446e-44	119178642	119221131	protein_coding	HGNC:30171
ZFP57	chr6	ENSG00000204644.9	36.5517	8.3724	42.3133	5.12561	2.35772	4.20854	2.07332	4.83632e-05	0.000203758	29672392	29681110	protein_coding	HGNC:18791
LOXL4	chr10	ENSG00000138131.4	107.109	28.1736	126.451	4.47874	2.16309	4.20083	2.07068	6.13832e-11	6.34404e-10	98247690	98268194	protein_coding	HGNC:17171
MIA2	chr14	ENSG00000150527.17	1399.59	581.423	2466.6	4.24913	2.08717	4.19163	2.06751	1.97376e-42	1.68599e-40	39230231	39388513	protein_coding	HGNC:18432
FBLN5	chr14	ENSG00000140092.14	55.9834	16.2373	75.8531	4.69667	2.23164	4.19153	2.06748	4.14673e-07	2.50699e-06	91869412	91947987	protein_coding	HGNC:3602
TMEM40	chr3	ENSG00000088726.16	181.655	39.2174	171.515	4.39462	2.13574	4.17441	2.06157	6.19758e-13	7.86774e-12	12733528	12769457	protein_coding	HGNC:25620
PHF24	chr9	ENSG00000122733.12	19.2157	4.60557	26.9115	6.03186	2.5926	4.16941	2.05984	0.000965918	0.00301457	34957608	34982544	protein_coding	HGNC:29180
EFHD1	chr2	ENSG00000115468.12	268.365	92.9795	394.331	4.33579	2.1163	4.161	2.05693	4.01014e-15	6.31422e-14	232606057	232682780	protein_coding	HGNC:29556
TMEM171	chr5	ENSG00000157111.13	62.6028	24.0755	115.927	4.84185	2.27556	4.15778	2.05581	7.50216e-06	3.67346e-05	73120569	73131809	protein_coding	HGNC:27031
MOXD1	chr6	ENSG00000079931.15	314.544	115.393	487.489	4.21915	2.07695	4.13153	2.04667	4.43453e-28	1.8433e-26	132296055	132401475	protein_coding	HGNC:21063
KCNMA1	chr10	ENSG00000156113.23	1852.73	864.503	3598.9	4.23739	2.08318	4.12865	2.04567	4.70021e-23	1.41371e-21	76869601	77638369	protein_coding	HGNC:6284
IER3	chr6	ENSG00000137331.12	983.609	298.549	1264.08	4.23914	2.08377	4.12791	2.04541	7.59729e-23	2.23394e-21	30743199	30744548	protein_coding	HGNC:5392
FLNB	chr3	ENSG00000136068.14	24321.3	9429.2	39003.9	4.13168	2.04673	4.09674	2.03448	6.0032e-65	1.29821e-62	58008400	58172251	protein_coding	HGNC:3755
CTH	chr1	ENSG00000116761.12	1301.41	580.031	2408.36	4.14175	2.05024	4.091	2.03245	1.08511e-45	1.08409e-43	70411218	70439851	protein_coding	HGNC:2501
MORC4	chrX	ENSG00000133131.15	845.065	405.707	1670.57	4.14659	2.05193	4.08869	2.03164	4.17326e-43	3.67505e-41	106813871	107000212	protein_coding	HGNC:23485
FAM189A2	chr9	ENSG00000135063.19	330.067	44.8228	192.631	4.23922	2.0838	4.08623	2.03077	9.06506e-15	1.37294e-13	69324567	69392558	protein_coding	HGNC:24820
RUNX2	chr6	ENSG00000124813.23	46.3726	12.6467	59.9586	4.95888	2.31001	4.07962	2.02844	4.71436e-05	0.000198864	45328157	45664349	protein_coding	HGNC:10472
PPFIBP1	chr12	ENSG00000110841.14	4418.72	1928.11	7885.94	4.08528	2.03044	4.04957	2.01777	4.63656e-72	1.29854e-69	27523431	27695564	protein_coding	HGNC:9249
SLC16A4	chr1	ENSG00000168679.18	1224.73	594.948	2505.39	4.20793	2.07311	4.04634	2.01662	1.03867e-15	1.70621e-14	110362851	110391082	protein_coding	HGNC:10925
CD55	chr1	ENSG00000196352.15	2546.67	1152.11	4697.76	4.08105	2.02894	4.02774	2.00997	8.76767e-42	7.1327e-40	207321376	207386804	protein_coding	HGNC:2665
THBS1	chr15	ENSG00000137801.11	2282.76	724.353	2958.15	4.09986	2.03557	4.02603	2.00936	1.69715e-31	8.4041e-30	39581079	39599466	protein_coding	HGNC:11785
PKLR	chr1	ENSG00000143627.19	38.98	3.56384	20.5117	5.43427	2.44209	4.01964	2.00707	0.000637207	0.0020692	155289293	155301438	protein_coding	HGNC:9020
BARX2	chr11	ENSG00000043039.7	130.487	83.2375	370.819	4.45761	2.15627	4.00416	2.0015	5.45531e-07	3.23381e-06	129375848	129452279	protein_coding	HGNC:956
DOC2B	chr17	ENSG00000272636.4	107.436	41.4082	174.52	4.19655	2.0692	3.99526	1.99829	4.70666e-13	6.05486e-12	142789	181650	protein_coding	HGNC:2986
ATF4P3	chr17	ENSG00000228218.1	19.9777	6.87103	32.8948	4.88764	2.28914	3.99195	1.99709	8.79302e-05	0.000351803	76225751	76226806	processed_pseudogene	HGNC:788
SYNPO2	chr4	ENSG00000172403.11	839.614	405.009	1648.56	4.08956	2.03194	3.98467	1.99446	2.01446e-23	6.21211e-22	118850688	119061247	protein_coding	HGNC:17732
GADD45G	chr9	ENSG00000130222.11	210.741	79.4824	383.301	4.83847	2.27455	3.98161	1.99335	5.97282e-05	0.000247249	89605012	89606555	protein_coding	HGNC:4097
BACH2	chr6	ENSG00000112182.15	838.197	403.714	1608.36	4.05631	2.02017	3.97814	1.99209	9.96218e-32	4.96192e-30	89926528	90296908	protein_coding	HGNC:14078
SVEP1	chr9	ENSG00000165124.18	2134.46	1165.81	4651.23	4.10788	2.03839	3.97771	1.99194	2.29802e-18	4.62262e-17	110365248	110579880	protein_coding	HGNC:15985
ARNTL	chr11	ENSG00000133794.18	640.734	195.815	786.168	3.99967	1.99988	3.95673	1.98431	2.96295e-51	3.66805e-49	13276652	13387266	protein_coding	HGNC:701
BX470102.2	chr1	ENSG00000285867.1	24.1766	8.83203	42.2953	4.82463	2.27042	3.94512	1.98007	8.67172e-05	0.000347357	153586813	153606283	lncRNA	#N/A
AC004771.3	chr17	ENSG00000262429.1	54.3116	24.7649	107.077	4.34166	2.11825	3.91939	1.97063	2.75913e-07	1.71726e-06	4967995	4968822	lncRNA	#N/A
AC008622.2	chr19	ENSG00000275719.1	582.231	223.541	899.209	4.00749	2.0027	3.91692	1.96972	4.35093e-27	1.7127e-25	46787815	46789043	lncRNA	#N/A
YARS1	chr1	ENSG00000134684.10	8336.24	3241.25	12868.3	3.97082	1.98944	3.91646	1.96955	1.38392e-39	1.02968e-37	32775237	32818153	protein_coding	HGNC:12840
JAK1	chr1	ENSG00000162434.13	1826.59	757.231	2956.1	3.93645	1.97689	3.90321	1.96466	9.44281e-63	1.83319e-60	64833229	65067754	protein_coding	HGNC:6190
JUN	chr1	ENSG00000177606.7	2050.9	1037.09	4061.15	3.93556	1.97657	3.8855	1.9581	5.02741e-42	4.14919e-40	58780791	58784047	protein_coding	HGNC:6204
FHL2	chr2	ENSG00000115641.19	1391.17	445.446	1771.39	3.96771	1.98831	3.8837	1.95743	2.92631e-30	1.3439e-28	105357712	105438513	protein_coding	HGNC:3703
AC126696.2	chr16	ENSG00000260466.1	203.505	80.6373	332.472	4.11346	2.04035	3.86797	1.95158	1.3198e-10	1.30634e-09	87836532	87837663	lncRNA	#N/A
SOX15	chr17	ENSG00000129194.8	1088.71	477.013	1862.95	3.94573	1.98029	3.85819	1.94792	4.91592e-25	1.68304e-23	7588178	7590094	protein_coding	HGNC:11196
SGCG	chr13	ENSG00000102683.7	680.316	360.156	1407.5	3.9248	1.97262	3.85712	1.94752	1.36477e-30	6.38786e-29	23180952	23325165	protein_coding	HGNC:10809
COBLL1	chr2	ENSG00000082438.17	571.271	226.768	890.445	3.91744	1.96991	3.85629	1.94721	1.32144e-33	7.28241e-32	164653624	164843679	protein_coding	HGNC:23571
PEA15	chr1	ENSG00000162734.12	9402.88	3837.18	14907.2	3.89083	1.96008	3.85118	1.9453	1.38198e-51	1.73601e-49	160205337	160215376	protein_coding	HGNC:8822
DMGDH	chr5	ENSG00000132837.15	18.5739	7.20234	41.7085	5.92575	2.567	3.84686	1.94368	0.00216631	0.00620039	78997564	79236038	protein_coding	HGNC:24475
ETV5	chr3	ENSG00000244405.8	1925.43	875.512	3433.12	3.94027	1.9783	3.82604	1.93585	5.53064e-19	1.17082e-17	186046314	186110318	protein_coding	HGNC:3494
GYPC	chr2	ENSG00000136732.16	1526.61	695.708	2698.18	3.88455	1.95775	3.82369	1.93496	4.31008e-34	2.40632e-32	126656133	126696667	protein_coding	HGNC:4704
FILIP1L	chr3	ENSG00000168386.18	201.164	108.179	420.311	3.95699	1.9844	3.81657	1.93228	4.70072e-16	7.99075e-15	99830141	100114513	protein_coding	HGNC:24589
REP15	chr12	ENSG00000174236.4	60.0696	24.941	104.077	4.20629	2.07255	3.8143	1.93142	1.52716e-07	9.8826e-07	27696447	27697596	protein_coding	HGNC:33748
VGF	chr7	ENSG00000128564.7	1515.13	488.762	1945.55	3.97905	1.99242	3.81144	1.93034	4.66824e-14	6.60201e-13	101162509	101165569	protein_coding	HGNC:12684
TAGLN	chr11	ENSG00000149591.17	13167.9	2961.39	11949.7	4.09822	2.035	3.80564	1.92814	4.19361e-09	3.38261e-08	117199370	117207464	protein_coding	HGNC:11553
WNT5A	chr3	ENSG00000114251.14	1437.87	704.352	2716.37	3.86885	1.9519	3.80279	1.92706	3.98964e-31	1.9254e-29	55465715	55490539	protein_coding	HGNC:12784
TENM2	chr5	ENSG00000145934.16	170.865	52.3447	201.257	4.00325	2.00117	3.79897	1.92561	1.76187e-12	2.14999e-11	167284799	168264157	protein_coding	HGNC:29943
NOG	chr17	ENSG00000183691.6	491.932	263.03	1022.19	3.89174	1.96041	3.7943	1.92383	8.21723e-22	2.2283e-20	56593699	56595611	protein_coding	HGNC:7866
THSD1	chr13	ENSG00000136114.17	28.0659	10.5095	45.7125	4.47593	2.16219	3.78567	1.92055	3.32915e-05	0.00014509	52377167	52416373	protein_coding	HGNC:17754
SLC48A1	chr12	ENSG00000211584.14	1195.5	530.872	2142.07	3.94386	1.97961	3.78014	1.91844	4.19197e-14	5.95541e-13	47753916	47782751	protein_coding	HGNC:26035
AC106786.2	chr5	ENSG00000249996.1	29.7933	8.52756	39.7515	4.6188	2.20752	3.7758	1.91678	0.00012218	0.000473424	123036271	123054667	lncRNA	#N/A
SLC25A18	chr22	ENSG00000182902.14	41.1158	11.199	49.0938	4.4034	2.13862	3.77316	1.91577	1.35172e-05	6.32331e-05	17563450	17590995	protein_coding	HGNC:10988
WHAMMP3	chr15	ENSG00000276141.4	17.675	6.66806	32.0395	4.83038	2.27214	3.77215	1.91539	0.000362215	0.00124835	22664359	22686213	transcribed_unprocessed_pseudogene	HGNC:27892
BBC3	chr19	ENSG00000105327.17	1351.68	386.562	1478.88	3.83198	1.93809	3.76525	1.91275	1.52279e-30	7.08864e-29	47220822	47232766	protein_coding	HGNC:17868
LRRC4	chr7	ENSG00000128594.8	999.99	400.723	1517.34	3.80564	1.92814	3.76133	1.91124	9.33977e-45	8.71916e-43	128027071	128032107	protein_coding	HGNC:15586
XBP1	chr22	ENSG00000100219.16	6685.41	2943.29	11104.9	3.7736	1.91594	3.75794	1.90994	2.9289e-120	2.38273e-117	28794555	28800597	protein_coding	HGNC:12801
ARSI	chr5	ENSG00000183876.9	506.417	193.586	732.102	3.83527	1.93933	3.74247	1.90399	1.65715e-22	4.74216e-21	150296343	150339307	protein_coding	HGNC:32521
TSC22D3	chrX	ENSG00000157514.16	1158.12	497.982	1871.04	3.75959	1.91058	3.73366	1.90059	5.39232e-73	1.58832e-70	107713221	107777342	protein_coding	HGNC:3051
ARHGDIB	chr12	ENSG00000111348.9	225.931	104.513	399.333	3.93018	1.9746	3.73135	1.8997	8.33747e-12	9.51485e-11	14942031	14961728	protein_coding	HGNC:679
ERN1	chr17	ENSG00000178607.16	633.821	297.711	1124.53	3.78239	1.9193	3.72392	1.89682	7.74834e-39	5.49264e-37	64039142	64130819	protein_coding	HGNC:3449
TNFRSF10C	chr8	ENSG00000173535.14	508.615	107.742	422.443	3.88354	1.95737	3.71802	1.89453	6.35805e-14	8.87425e-13	23102590	23117437	protein_coding	HGNC:11906
TFPI2	chr7	ENSG00000105825.14	856.038	217.488	887.942	4.04642	2.01664	3.7064	1.89002	1.23638e-07	8.12711e-07	93885396	93890753	protein_coding	HGNC:11761
DEUP1	chr11	ENSG00000165325.13	27.8172	10.408	46.1693	4.51628	2.17514	3.68616	1.88212	0.000134134	0.000515068	93329971	93438487	protein_coding	HGNC:26344
KCNK15	chr20	ENSG00000124249.7	27.6758	6.46508	29.742	4.5737	2.19336	3.68048	1.87989	0.000190249	0.000704577	44745865	44752313	protein_coding	HGNC:13814
HRK	chr12	ENSG00000135116.9	761.391	346.697	1317.89	3.79193	1.92293	3.67702	1.87854	4.70068e-18	9.22002e-17	116856144	116881441	protein_coding	HGNC:5185
CLCF1	chr11	ENSG00000175505.11	112.376	48.4344	189.881	3.88685	1.9586	3.67528	1.87786	5.84854e-11	6.0629e-10	67364168	67374177	protein_coding	HGNC:17412
TTC39A	chr1	ENSG00000085831.15	177.558	62.0809	249.768	4.00117	2.00042	3.65962	1.87169	1.02683e-07	6.82054e-07	51287258	51345116	protein_coding	HGNC:18657
OSMR	chr5	ENSG00000145623.13	212.327	75.1813	285.261	3.76912	1.91423	3.65807	1.87108	1.5689e-18	3.20227e-17	38845858	38945596	protein_coding	HGNC:8507
AF111167.2	chr14	ENSG00000259319.1	58.0017	27.1528	108.161	4.0337	2.01211	3.65258	1.86891	1.77568e-07	1.14001e-06	75423683	75427741	lncRNA	#N/A
CYP27B1	chr12	ENSG00000111012.10	46.0506	13.2346	57.2001	4.30311	2.10538	3.64547	1.8661	3.64557e-05	0.000157354	57762334	57768986	protein_coding	HGNC:2606
MYLPF	chr16	ENSG00000180209.12	61.1779	29.8511	117.006	3.96351	1.98678	3.64236	1.86487	5.87397e-08	4.04152e-07	30370934	30377991	protein_coding	HGNC:29824
AJUBA	chr14	ENSG00000129474.16	5278.15	2304.7	8461.18	3.67924	1.87941	3.64069	1.86421	7.48461e-42	6.11804e-40	22971177	22982551	protein_coding	HGNC:20250
CLIC6	chr21	ENSG00000159212.12	82.0209	26.2663	108.255	4.06379	2.02283	3.63751	1.86295	1.0636e-06	6.0307e-06	34669389	34718227	protein_coding	HGNC:2065
LARP6	chr15	ENSG00000166173.11	1299.83	618.723	2274.5	3.67273	1.87685	3.63226	1.86087	2.31596e-45	2.26091e-43	70829130	70854157	protein_coding	HGNC:24012
TNFSF15	chr9	ENSG00000181634.8	1188.56	419.521	1570.57	3.74874	1.9064	3.62795	1.85916	8.49852e-17	1.53519e-15	114784652	114806039	protein_coding	HGNC:11931
PPP1R15A	chr19	ENSG00000087074.8	2061.47	927.699	3394.03	3.65116	1.86835	3.61878	1.8555	1.54962e-55	2.1879e-53	48872421	48876058	protein_coding	HGNC:14375
RASGRF2-AS1	chr5	ENSG00000251450.2	37.7757	12.1661	51.127	4.15521	2.05492	3.61868	1.85547	1.17226e-05	5.53956e-05	80947694	80960907	lncRNA	HGNC:40499
MYLK	chr3	ENSG00000065534.18	1019.29	459.619	1671.39	3.63702	1.86276	3.61639	1.85455	1.06326e-53	1.40812e-51	123610049	123884331	protein_coding	HGNC:7590
S100A16	chr1	ENSG00000188643.11	2397.5	1141.83	4169.71	3.65588	1.87022	3.60488	1.84995	6.11692e-36	3.69263e-34	153606886	153613145	protein_coding	HGNC:20441
SATL1	chrX	ENSG00000184788.13	28.225	10.1304	47.6876	4.71509	2.23729	3.60263	1.84905	0.000585309	0.00192186	85092287	85243961	protein_coding	HGNC:27992
FGD5	chr3	ENSG00000154783.12	735.355	439.277	1587.81	3.64439	1.86568	3.58921	1.84367	4.17117e-32	2.13995e-30	14810853	14934571	protein_coding	HGNC:19117
HMOX1	chr22	ENSG00000100292.17	1400.13	524.072	1894.58	3.61395	1.85358	3.56547	1.83409	3.63758e-37	2.35395e-35	35380361	35394207	protein_coding	HGNC:5013
TNFRSF12A	chr16	ENSG00000006327.13	3385.78	1397.18	5149.79	3.64824	1.8672	3.56547	1.83409	8.17631e-23	2.40007e-21	3018445	3022383	protein_coding	HGNC:18152
ATP2C2	chr16	ENSG00000064270.12	1002.74	531.326	1925.75	3.63068	1.86024	3.56054	1.8321	4.94126e-27	1.93173e-25	84368527	84464187	protein_coding	HGNC:29103
PALM2AKAP2	chr9	ENSG00000157654.19	14991.5	6184.96	22109.4	3.60947	1.85179	3.55895	1.83145	2.27997e-35	1.31591e-33	109498325	110172512	protein_coding	HGNC:33529
ADAP2	chr17	ENSG00000184060.11	33.3094	11.0707	45.3541	4.12216	2.0434	3.54908	1.82744	1.95669e-05	8.91892e-05	30906344	30959322	protein_coding	HGNC:16487
LINC00674	chr17	ENSG00000237854.3	103.469	42.0708	158.397	3.73533	1.90124	3.54872	1.8273	1.55777e-11	1.73037e-10	68101908	68115518	transcribed_unprocessed_pseudogene	HGNC:44355
MARS1	chr12	ENSG00000166986.15	12207.3	5565.49	19821.8	3.56758	1.83495	3.5379	1.82289	2.61094e-55	3.65617e-53	57475445	57517569	protein_coding	HGNC:6898
TARS1	chr5	ENSG00000113407.13	12263.7	4927.16	17528.8	3.57054	1.83614	3.53482	1.82164	1.98396e-48	2.2009e-46	33440696	33469539	protein_coding	HGNC:11572
INPP1	chr2	ENSG00000151689.13	268.281	115.59	418.098	3.63523	1.86205	3.53288	1.82085	1.12341e-18	2.32353e-17	190343570	190371665	protein_coding	HGNC:6071
PDGFRB	chr5	ENSG00000113721.14	1028.34	465.731	1647.53	3.54289	1.82493	3.51854	1.81498	7.0904e-45	6.6924e-43	150113839	150155872	protein_coding	HGNC:8804
PCAT1	chr8	ENSG00000253438.4	596.249	255.111	915.239	3.58737	1.84293	3.51736	1.81449	7.96248e-26	2.88201e-24	126556323	127419050	lncRNA	HGNC:43022
SETD7	chr4	ENSG00000145391.13	1380.31	643.145	2291.54	3.55687	1.83061	3.51329	1.81282	2.55622e-38	1.77522e-36	139495941	139606699	protein_coding	HGNC:30412
DUSP1	chr5	ENSG00000120129.6	693.704	282.724	1006.25	3.56012	1.83193	3.51124	1.81198	1.04187e-35	6.20184e-34	172768096	172771195	protein_coding	HGNC:3064
PMAIP1	chr18	ENSG00000141682.11	1691.74	358.552	1478.66	4.13702	2.04859	3.50149	1.80797	4.59163e-05	0.000194071	59899948	59904306	protein_coding	HGNC:9108
EPHA2	chr1	ENSG00000142627.13	2056.64	715.222	2532.35	3.53944	1.82352	3.50118	1.80784	1.08285e-44	9.99969e-43	16124337	16156069	protein_coding	HGNC:3386
AL138686.2	chr13	ENSG00000285576.1	35.2539	16.3657	65.3149	3.9909	1.99671	3.50109	1.8078	1.40679e-05	6.5594e-05	46458061	46459324	transcribed_unprocessed_pseudogene	#N/A
ARHGAP31	chr3	ENSG00000031081.11	212.379	81.5449	299.699	3.66019	1.87192	3.49808	1.80656	1.53585e-12	1.88901e-11	119294383	119420714	protein_coding	HGNC:29216
SYT9	chr11	ENSG00000170743.17	260.255	127.601	454.388	3.58264	1.84102	3.47788	1.79821	9.43981e-18	1.81406e-16	7238778	7469043	protein_coding	HGNC:19265
DHRSX	chrX	ENSG00000169084.15	22.7536	8.06793	39.5051	4.82804	2.27144	3.47323	1.79628	0.00150838	0.00449567	2219506	2502805	protein_coding	HGNC:18399
ITGA1	chr5	ENSG00000213949.10	1157.72	560.541	1952.32	3.49644	1.80589	3.46315	1.79208	2.77785e-43	2.4589e-41	52787916	52959209	protein_coding	HGNC:6134
CAV1	chr7	ENSG00000105974.12	483.487	116.13	417.731	3.59074	1.84428	3.45137	1.78717	4.65022e-14	6.58197e-13	116525001	116561184	protein_coding	HGNC:1527
NTN1	chr17	ENSG00000065320.9	149.744	51.0521	182.666	3.58712	1.84282	3.44473	1.78439	1.87012e-13	2.49408e-12	9021510	9244000	protein_coding	HGNC:8029
PSPH	chr7	ENSG00000146733.14	2442.87	1154.98	4009.33	3.46821	1.79419	3.44459	1.78433	3.31469e-68	7.75729e-66	56011051	56051604	protein_coding	HGNC:9577
GDAP1L1	chr20	ENSG00000124194.16	315.837	140.891	505.743	3.68544	1.88184	3.44347	1.78387	5.82089e-09	4.6103e-08	44247099	44280917	protein_coding	HGNC:4213
AC012213.1	chr8	ENSG00000253477.5	29.6811	16.0344	64.7282	3.95469	1.98356	3.44132	1.78296	1.8439e-05	8.43858e-05	103483398	103501676	lncRNA	#N/A
GCLM	chr1	ENSG00000023909.10	1252.82	480.933	1666.1	3.46413	1.79249	3.43523	1.78041	3.97547e-55	5.47717e-53	93885199	93909456	protein_coding	HGNC:4312
ILDR2	chr1	ENSG00000143195.13	191.121	65.7613	238.634	3.64685	1.86665	3.42881	1.77771	2.07957e-09	1.73558e-08	166895711	166975540	protein_coding	HGNC:18131
LINC00857	chr10	ENSG00000237523.2	232.287	127.35	447.249	3.51935	1.81531	3.4264	1.77669	4.96247e-19	1.05973e-17	80207372	80219657	lncRNA	HGNC:45114
MIR100HG	chr11	ENSG00000255248.9	35.7471	13.9719	55.2293	3.96753	1.98824	3.41659	1.77256	3.26564e-05	0.00014254	122028325	122556721	lncRNA	HGNC:39522
DIAPH3	chr13	ENSG00000139734.19	3358.75	1641.7	5616.13	3.43504	1.78032	3.40767	1.76879	6.79384e-58	1.06483e-55	59665583	60163928	protein_coding	HGNC:15480
ARAP2	chr4	ENSG00000047365.12	404.059	191.637	665.896	3.47861	1.79851	3.39943	1.76529	4.99058e-20	1.1475e-18	35948221	36244514	protein_coding	HGNC:16924
PPIC	chr5	ENSG00000168938.6	399.381	184.371	641.184	3.47051	1.79515	3.36191	1.74928	3.28764e-16	5.62787e-15	123023250	123036725	protein_coding	HGNC:9256
CCN1	chr1	ENSG00000142871.17	4349.33	1441.95	4930.15	3.42173	1.77472	3.35971	1.74834	1.9108e-26	7.19032e-25	85580761	85583950	protein_coding	HGNC:2654
HAX1	chr1	ENSG00000143575.15	2693.6	1281.19	4334.65	3.38373	1.75862	3.35964	1.74831	1.18635e-63	2.3567e-61	154272589	154275875	protein_coding	HGNC:16915
AC027237.5	chr15	ENSG00000259426.6	139.785	71.4086	244.636	3.47762	1.7981	3.35517	1.74639	1.37656e-14	2.04853e-13	69396904	69415029	lncRNA	#N/A
NIPAL2	chr8	ENSG00000104361.10	101.576	38.8651	138.736	3.56552	1.83411	3.35175	1.74492	2.32616e-09	1.931e-08	98189826	98294393	protein_coding	HGNC:25854
PAPPA2	chr1	ENSG00000116183.11	145.148	96.4126	330.687	3.70415	1.88914	3.34844	1.74349	1.58506e-06	8.72961e-06	176463171	176845601	protein_coding	HGNC:14615
CEBPB	chr20	ENSG00000172216.6	3826.67	1968.64	6704.39	3.41393	1.77143	3.33776	1.73888	1.36073e-21	3.58746e-20	50190830	50192668	protein_coding	HGNC:1834
B3GALT5	chr21	ENSG00000183778.17	696.637	222.738	765.378	3.43657	1.78097	3.33614	1.73818	2.70795e-17	5.0505e-16	39556442	39673137	protein_coding	HGNC:920
AC106760.1	chr5	ENSG00000251196.1	33.4674	11.8348	47.862	4.04574	2.01641	3.33401	1.73726	0.000191397	0.000708369	10652211	10655925	unprocessed_pseudogene	#N/A
VEGFA	chr6	ENSG00000112715.23	3029.87	1564.52	5286.4	3.37392	1.75443	3.3309	1.73591	3.75504e-36	2.29111e-34	43770184	43786487	polymorphic_pseudogene	HGNC:12680
CLIP4	chr2	ENSG00000115295.20	85.2273	34.8416	128.328	3.70617	1.88993	3.32327	1.7326	3.35428e-06	1.75083e-05	29097705	29189643	protein_coding	HGNC:26108
CDKN2B	chr9	ENSG00000147883.12	347.572	117.127	457.81	4.09248	2.03297	3.31778	1.73022	0.000307803	0.00108244	22002903	22009305	protein_coding	HGNC:1788
TRIM55	chr8	ENSG00000147573.17	722.884	317.473	1061.91	3.36541	1.75078	3.30782	1.72588	4.24798e-27	1.67992e-25	66126896	66175485	protein_coding	HGNC:14215
MFAP3L	chr4	ENSG00000198948.12	538.145	228.424	791.514	3.43877	1.78189	3.30002	1.72248	7.97486e-13	1.00326e-11	169986597	170033031	protein_coding	HGNC:29083
LINC01484	chr5	ENSG00000253686.2	63.0657	7.53365	31.5647	4.08406	2.03	3.28601	1.71634	0.000318193	0.00111531	173707614	173746279	lncRNA	HGNC:51136
SMKR1	chr7	ENSG00000240204.3	24.0874	11.2468	44.651	4.24461	2.08563	3.2835	1.71524	0.000727237	0.00233976	129502531	129512918	protein_coding	HGNC:43561
CDH13	chr16	ENSG00000140945.17	376.805	147.766	509.573	3.43902	1.782	3.27485	1.71143	4.94402e-11	5.1723e-10	82626965	83800640	protein_coding	HGNC:1753
ERICH2	chr2	ENSG00000204334.7	31.5035	16.1627	62.2562	3.80918	1.92948	3.27346	1.71082	5.47314e-05	0.000228001	170783786	170798971	protein_coding	HGNC:44395
AC145098.2	chr5	ENSG00000279821.1	97.81	36.3908	129.618	3.60699	1.8508	3.26905	1.70887	1.37342e-06	7.64034e-06	177476631	177479656	TEC	#N/A
AL136131.3	chr6	ENSG00000272114.1	59.0602	33.7462	119.801	3.55502	1.82986	3.26846	1.70861	2.82925e-07	1.75892e-06	43770429	43770616	lncRNA	#N/A
RNF157-AS1	chr17	ENSG00000267128.2	59.4438	21.0996	75.2081	3.56144	1.83246	3.26528	1.70721	2.75924e-07	1.71726e-06	76138432	76154650	lncRNA	HGNC:44127
IQGAP2	chr5	ENSG00000145703.16	10095.5	4779.95	15861.9	3.3139	1.72853	3.26184	1.70569	4.43073e-29	1.95089e-27	76403285	76708132	protein_coding	HGNC:6111
DOCK5	chr8	ENSG00000147459.18	638.785	181.118	669.232	3.66059	1.87208	3.25281	1.70168	7.13504e-06	3.51587e-05	25184689	25418082	protein_coding	HGNC:23476
TES	chr7	ENSG00000135269.18	8429.37	4650.99	15265.1	3.29077	1.71843	3.25203	1.70134	8.79241e-38	5.82207e-36	116210506	116258783	protein_coding	HGNC:14620
HCN4	chr15	ENSG00000138622.4	676.171	273.951	913.277	3.32633	1.73393	3.251	1.70088	2.15984e-24	7.10959e-23	73319859	73368958	protein_coding	HGNC:16882
WNT9A	chr1	ENSG00000143816.8	108.325	37.5189	135.772	3.60457	1.84983	3.24811	1.6996	2.50378e-06	1.33875e-05	227918656	227947932	protein_coding	HGNC:12778
NRIP3	chr11	ENSG00000175352.11	121.645	21.1533	77.8683	3.64171	1.86462	3.24791	1.69951	6.16435e-06	3.0829e-05	8980576	9004049	protein_coding	HGNC:1167
RIMS3	chr1	ENSG00000117016.10	1394.6	700.898	2292.71	3.27057	1.70954	3.24643	1.69885	7.44033e-58	1.14514e-55	40620680	40665682	protein_coding	HGNC:21292
AL355312.3	chr6	ENSG00000268592.3	26.8509	5.36967	22.8853	4.31748	2.11019	3.24499	1.69822	0.0012452	0.00379402	149863494	149919507	lncRNA	#N/A
CRIM1	chr2	ENSG00000150938.10	3368.69	1537.1	5005.68	3.26984	1.70922	3.23965	1.69584	1.1241e-47	1.22319e-45	36355778	36551135	protein_coding	HGNC:2359
MIR22HG	chr17	ENSG00000186594.14	215.837	84.4075	292.848	3.52568	1.8179	3.23382	1.69324	3.80954e-07	2.32105e-06	1711493	1717174	lncRNA	HGNC:28219
ANXA3	chr4	ENSG00000138772.13	9931.7	5281.14	17394.5	3.30328	1.7239	3.23287	1.69281	6.97945e-24	2.24129e-22	78551747	78610451	protein_coding	HGNC:541
TSEN15	chr1	ENSG00000198860.12	2491.86	1306.02	4246.89	3.26177	1.70565	3.23017	1.69161	7.18115e-51	8.76305e-49	184051651	184123978	protein_coding	HGNC:16791
PTCHD1	chrX	ENSG00000165186.12	263.37	127.997	433.384	3.3636	1.75001	3.22768	1.6905	1.63687e-12	2.00461e-11	23334849	23404374	protein_coding	HGNC:26392
LSMEM1	chr7	ENSG00000181016.9	33.6734	11.8348	45.7125	3.84284	1.94217	3.22671	1.69007	0.000147955	0.00056258	112480853	112491062	protein_coding	HGNC:22036
AL121987.2	chr1	ENSG00000227741.1	322.86	144.181	483.01	3.33226	1.7365	3.2208	1.68742	1.16597e-14	1.7504e-13	160202199	160208869	lncRNA	#N/A
FRMD4B	chr3	ENSG00000114541.15	1347.29	785.5	2533.03	3.22442	1.68904	3.2111	1.68307	1.59442e-57	2.41053e-55	69168782	69542583	protein_coding	HGNC:24886
CAPN2	chr1	ENSG00000162909.18	7331.76	3807.73	12336.6	3.26437	1.7068	3.20752	1.68146	5.41451e-36	3.28019e-34	223701593	223776018	protein_coding	HGNC:1479
SFRP1	chr8	ENSG00000104332.12	8500.74	1262.34	4087.64	3.24778	1.69945	3.18468	1.67115	1.44462e-23	4.52014e-22	41261962	41309473	protein_coding	HGNC:10776
LINC00662	chr19	ENSG00000261824.7	816	442.047	1423.41	3.21399	1.68437	3.1844	1.67102	1.88948e-37	1.24633e-35	27681072	27794005	lncRNA	HGNC:27122
GOT1	chr10	ENSG00000120053.12	2746.14	1332.73	4255.1	3.18777	1.67255	3.17199	1.66539	9.85341e-85	4.20839e-82	99396870	99430624	protein_coding	HGNC:4432
SLC7A5	chr16	ENSG00000103257.9	48058.7	24347.7	78327	3.2151	1.68486	3.16868	1.66388	2.19583e-30	1.01388e-28	87830023	87869507	protein_coding	HGNC:11063
AL050403.2	chr20	ENSG00000270792.6	33.8688	9.79911	39.1245	3.91075	1.96745	3.15498	1.65763	0.000457532	0.00153959	10672695	10994924	lncRNA	#N/A
CEBPG	chr19	ENSG00000153879.9	4117.95	2076.33	6591.46	3.17407	1.66633	3.15305	1.65675	1.13893e-117	8.45978e-115	33373685	33382686	protein_coding	HGNC:1837
AP001893.1	chr11	ENSG00000254694.1	30.4609	13.6674	51.4495	3.69705	1.88637	3.1511	1.65586	9.95935e-05	0.000393582	126208611	126209027	lncRNA	#N/A
CBR3-AS1	chr21	ENSG00000236830.7	50.8673	25.7051	90.4756	3.58608	1.84241	3.13981	1.65068	3.02564e-05	0.000132948	36131767	36175815	lncRNA	HGNC:43664
BMPR1B	chr4	ENSG00000138696.11	84.0987	35.0715	117.826	3.34243	1.7409	3.13336	1.64771	1.50743e-08	1.12655e-07	94757955	95158448	protein_coding	HGNC:1077
MAL2	chr8	ENSG00000147676.14	8559.3	4258.9	13411.7	3.14956	1.65515	3.1257	1.64418	4.67135e-69	1.12402e-66	119165034	119245673	protein_coding	HGNC:13634
SYTL5	chrX	ENSG00000147041.12	699.95	417.85	1313.63	3.23088	1.69193	3.12568	1.64417	1.92148e-14	2.81532e-13	38006553	38128819	protein_coding	HGNC:15589
NIPAL4	chr5	ENSG00000172548.14	139.151	68.582	224.088	3.32811	1.7347	3.12548	1.64408	1.29471e-08	9.77816e-08	157460019	157474717	protein_coding	HGNC:28018
CCDC3	chr10	ENSG00000151468.11	201.716	127.911	419.294	3.2676	1.70823	3.11266	1.63815	3.23826e-11	3.46662e-10	12896625	13099652	protein_coding	HGNC:23813
AC131009.3	chr12	ENSG00000273568.1	29.7352	11.1721	40.168	3.62292	1.85715	3.11152	1.63762	8.95954e-05	0.000357544	131934642	131934928	lncRNA	#N/A
ISG20	chr15	ENSG00000172183.15	43.521	13.9719	51.8079	3.80345	1.92731	3.10972	1.63679	0.000372961	0.00128074	88636153	88656483	protein_coding	HGNC:6130
PLXNA1	chr3	ENSG00000114554.11	6483.77	2957.18	9275.54	3.12919	1.64579	3.10697	1.63551	2.80783e-64	5.84988e-62	126988594	127037392	protein_coding	HGNC:9099
BFSP2-AS1	chr3	ENSG00000249993.1	67.4102	43.1335	154.384	3.61907	1.85562	3.10568	1.63491	0.000105498	0.000414328	133429269	133455776	lncRNA	HGNC:28425
PARP12	chr7	ENSG00000059378.13	94.2241	31.1822	111.977	3.49858	1.80677	3.09984	1.63219	1.60652e-05	7.41577e-05	140023749	140062951	protein_coding	HGNC:21919
MT2A	chr16	ENSG00000125148.7	755.538	250.622	930.368	3.6997	1.88741	3.09434	1.62963	0.000202729	0.000745786	56608584	56609497	protein_coding	HGNC:7406
SIAH2	chr3	ENSG00000181788.4	1313.8	658.864	2043.73	3.10861	1.63627	3.08052	1.62318	4.77624e-46	4.88607e-44	150741125	150763477	protein_coding	HGNC:10858
GOSR2	chr17	ENSG00000108433.16	3670.48	2332.52	7234	3.12489	1.6438	3.07872	1.62233	7.63256e-29	3.3349e-27	46923075	46975524	protein_coding	HGNC:4431
AEN	chr15	ENSG00000181026.15	5849.99	2080.21	6479.08	3.10916	1.63653	3.07849	1.62223	1.67186e-42	1.44253e-40	88621337	88632281	protein_coding	HGNC:25722
CREB5	chr7	ENSG00000146592.17	345.927	187.004	587.351	3.1486	1.65471	3.07375	1.62	1.30736e-17	2.49552e-16	28299321	28825894	protein_coding	HGNC:16844
GRPEL2	chr5	ENSG00000164284.15	1934.11	965.973	2973.95	3.08363	1.62463	3.06607	1.61639	3.12545e-71	8.21463e-69	149345430	149354583	protein_coding	HGNC:21060
EDA2R	chrX	ENSG00000131080.15	790.479	273.769	847.04	3.09538	1.63012	3.06467	1.61573	2.99989e-42	2.52463e-40	66595637	66639298	protein_coding	HGNC:17756
JAG1	chr20	ENSG00000101384.12	1614.58	625.394	2038.66	3.19483	1.67574	3.05979	1.61343	1.82289e-11	2.00789e-10	10637684	10673999	protein_coding	HGNC:6188
SDSL	chr12	ENSG00000139410.15	99.5738	52.4789	169.163	3.21434	1.68452	3.05579	1.61155	4.98156e-10	4.57062e-09	113422380	113438276	protein_coding	HGNC:30404
GPT2	chr16	ENSG00000166123.14	7823.07	4418.3	13462.9	3.04639	1.6071	3.05189	1.6097	1.65865e-92	8.3342e-90	46884362	46931289	protein_coding	HGNC:18062
AMOT	chrX	ENSG00000126016.15	6115.4	3846.19	11860.2	3.12045	1.64175	3.05166	1.60959	8.65502e-20	1.94556e-18	112774503	112840815	protein_coding	HGNC:17810
NFE2L2	chr2	ENSG00000116044.16	2918.15	1444.51	4441.33	3.0835	1.62457	3.03281	1.60065	8.46651e-26	3.05797e-24	177227595	177392697	protein_coding	HGNC:7782
MT1E	chr16	ENSG00000169715.15	399.31	140.939	554.421	3.74418	1.90465	3.03197	1.60026	0.000472445	0.00158539	56625475	56627112	protein_coding	HGNC:7397
SLC19A3	chr2	ENSG00000135917.15	707.494	312.5	979.984	3.13095	1.6466	3.02824	1.59848	5.57524e-14	7.84575e-13	227683763	227718028	protein_coding	HGNC:16266
PDP1	chr8	ENSG00000164951.16	1261.63	494.735	1547.48	3.1236	1.64321	3.02819	1.59845	6.97403e-15	1.07144e-13	93857807	93926068	protein_coding	HGNC:9279
SNORD63B	chr5	ENSG00000222937.1	29.5959	9.87376	37.7183	3.86017	1.94867	3.02477	1.59682	0.000941712	0.0029471	138558970	138559039	snoRNA	HGNC:52230
AL133243.2	chr2	ENSG00000276334.1	27.9344	14.2017	49.3983	3.5162	1.81402	3.02083	1.59494	0.000107851	0.000422404	32521927	32523547	lncRNA	#N/A
CEBPB-AS1	chr20	ENSG00000277449.1	230.083	116.237	363.483	3.13194	1.64705	3.01853	1.59385	8.19114e-13	1.02895e-11	50184598	50191498	lncRNA	HGNC:51226
UNC5B	chr10	ENSG00000107731.12	9982.6	6524.62	19785.9	3.03322	1.60085	3.01447	1.5919	6.64495e-64	1.33556e-61	71212570	71302864	protein_coding	HGNC:12568
MT1F	chr16	ENSG00000198417.7	213.047	92.8512	318.559	3.32904	1.73511	3.01352	1.59145	3.93089e-06	2.03009e-05	56657731	56660698	protein_coding	HGNC:7398
AC005332.6	chr17	ENSG00000278730.1	633.873	317.903	976.701	3.06846	1.61751	3.00636	1.58802	3.56789e-21	9.07051e-20	68126666	68129586	lncRNA	#N/A
SH2B3	chr12	ENSG00000111252.11	1032.5	302.25	1003.49	3.31704	1.72989	3.00115	1.58551	4.43077e-06	2.26633e-05	111405923	111451623	protein_coding	HGNC:29605
TRPV6	chr7	ENSG00000165125.20	1285.79	654.112	2009.66	3.0724	1.61936	2.99557	1.58283	2.8147e-17	5.24388e-16	142871208	142885745	protein_coding	HGNC:14006
SYTL1	chr1	ENSG00000142765.18	606.981	260.245	793.651	3.05992	1.61349	2.99458	1.58235	3.99246e-20	9.22965e-19	27342020	27353937	protein_coding	HGNC:15584
TNFRSF10A	chr8	ENSG00000104689.10	405.002	89.9919	283.061	3.14673	1.65385	2.99368	1.58192	4.58064e-10	4.23004e-09	23190452	23225102	protein_coding	HGNC:11904
STK40	chr1	ENSG00000196182.10	2318.61	1299.77	3929.2	3.02852	1.59861	2.99213	1.58117	1.03345e-43	9.29239e-42	36339624	36385896	protein_coding	HGNC:21373
UBE2QL1	chr5	ENSG00000215218.4	60.5054	25.529	85.9207	3.31042	1.72701	2.98716	1.57877	6.55514e-06	3.25925e-05	6448859	6496723	protein_coding	HGNC:37269
AC008264.2	chr7	ENSG00000273489.1	51.4356	23.5412	77.9624	3.31553	1.72924	2.98408	1.57729	7.34796e-06	3.60829e-05	131493964	131497694	lncRNA	#N/A
TIMM44	chr19	ENSG00000104980.8	3397.98	1636.63	4923.73	3.00864	1.58911	2.98262	1.57658	4.00392e-46	4.12066e-44	7926718	7943667	protein_coding	HGNC:17316
GALNT6	chr12	ENSG00000139629.16	1259.1	857.843	2582.93	3.03945	1.60381	2.97708	1.5739	1.29899e-20	3.13141e-19	51351247	51392867	protein_coding	HGNC:4128
TGFBI	chr5	ENSG00000120708.17	785.578	550.778	1699.16	3.09273	1.62888	2.97656	1.57365	3.0025e-12	3.57953e-11	136028988	136063818	protein_coding	HGNC:11771
TVP23C	chr17	ENSG00000175106.16	334.605	188.1	566.571	3.01912	1.59413	2.97598	1.57336	4.20565e-28	1.75242e-26	15502264	15563595	protein_coding	HGNC:30453
TFEB	chr6	ENSG00000112561.18	35.915	14.3569	48.4309	3.43598	1.78072	2.97366	1.57224	0.000106741	0.000418584	41683978	41736259	protein_coding	HGNC:11753
VLDLR	chr9	ENSG00000147852.16	4033.14	1990.32	6013.22	3.02224	1.59562	2.9733	1.57206	1.47824e-25	5.26131e-24	2621787	2660056	protein_coding	HGNC:12698
AHNAK	chr11	ENSG00000124942.14	75790.3	47827	144208	3.02568	1.59726	2.97041	1.57066	1.81622e-22	5.14565e-21	62433542	62556235	protein_coding	HGNC:347
LINC01106	chr2	ENSG00000175772.11	27.7983	6.36359	25.0888	3.87224	1.95317	2.96503	1.56805	0.00164528	0.00485794	110375138	110384442	lncRNA	HGNC:26769
RDH10	chr8	ENSG00000121039.10	490.208	256.971	774.464	3.01431	1.59183	2.96312	1.56712	2.07679e-24	6.84941e-23	73294602	73325281	protein_coding	HGNC:19975
KCNJ14	chr19	ENSG00000182324.7	81.1662	43.823	143.147	3.21419	1.68446	2.96195	1.56655	1.03939e-06	5.90716e-06	48455574	48466980	protein_coding	HGNC:6260
FGFRL1	chr4	ENSG00000127418.15	316.516	114.479	357.638	3.10197	1.63318	2.96146	1.56631	4.5719e-10	4.22425e-09	1009936	1026898	protein_coding	HGNC:3693
ACTC1	chr15	ENSG00000159251.8	7300.14	3729.52	11281.5	3.02654	1.59767	2.95354	1.56245	1.13315e-17	2.16784e-16	34790230	34795549	protein_coding	HGNC:143
TFE3	chrX	ENSG00000068323.17	3014.9	1451.47	4312	2.97072	1.57081	2.95109	1.56125	7.18066e-59	1.20269e-56	49028726	49043410	protein_coding	HGNC:11752
HNRNPA1P33	chr10	ENSG00000213412.3	19.7309	8.93352	34.3952	3.81094	1.93015	2.94714	1.55932	0.0014625	0.00437267	46415853	46416413	processed_pseudogene	HGNC:44990
PDGFB	chr22	ENSG00000100311.17	811.613	386.712	1154.54	3.0213	1.59517	2.94309	1.55733	5.45838e-15	8.52385e-14	39223359	39244982	protein_coding	HGNC:8800
GADD45B	chr19	ENSG00000099860.9	252.627	106.716	331.121	3.0857	1.6256	2.93556	1.55363	9.10104e-10	7.99394e-09	2476122	2478259	protein_coding	HGNC:4096
AC004477.2	chr17	ENSG00000266341.1	125.934	63.2719	199.366	3.12323	1.64304	2.9347	1.55321	6.54629e-08	4.47168e-07	48060383	48060669	lncRNA	#N/A
DENND2D	chr1	ENSG00000162777.17	172.317	101.009	302.754	3.01062	1.59006	2.9333	1.55252	5.07883e-16	8.59928e-15	111185969	111204535	protein_coding	HGNC:26192
PLA2R1	chr2	ENSG00000153246.13	47.1942	18.4013	64.2671	3.43016	1.77827	2.93172	1.55175	0.000154088	0.000583432	159932006	160062615	protein_coding	HGNC:9042
AXL	chr19	ENSG00000167601.12	3024.03	1234.82	3879.3	3.13774	1.64973	2.9273	1.54957	1.37997e-07	9.00169e-07	41219223	41261766	protein_coding	HGNC:905
AL356489.2	chr9	ENSG00000260947.1	39.843	6.66806	25.3531	3.6888	1.88315	2.92337	1.54763	0.00102218	0.00317391	33697459	33700986	lncRNA	#N/A
JDP2	chr14	ENSG00000140044.13	1997.51	1157.22	3395.17	2.93812	1.55489	2.91721	1.54459	6.59667e-54	8.8045e-52	75427716	75474111	protein_coding	HGNC:17546
KIAA1324L	chr7	ENSG00000164659.15	1721.59	1032.22	3036.31	2.93849	1.55507	2.91614	1.54406	2.17739e-44	1.99992e-42	86876906	87059654	protein_coding	HGNC:21945
PLAC8	chr4	ENSG00000145287.10	36.8409	17.7655	60.962	3.44412	1.78414	2.91468	1.54334	0.000231405	0.000839526	83090048	83137075	protein_coding	HGNC:19254
SH3BGR	chr21	ENSG00000185437.13	68.7898	29.9794	94.8285	3.17261	1.66567	2.91153	1.54178	1.8192e-06	9.93263e-06	39445855	39515506	protein_coding	HGNC:10822
UHRF1BP1	chr6	ENSG00000065060.17	4496.12	2574.87	7555.77	2.94168	1.55664	2.90943	1.54073	2.11345e-35	1.22394e-33	34792015	34883138	protein_coding	HGNC:21216
AIFM2	chr10	ENSG00000042286.15	347.049	131.678	391.791	2.9781	1.57439	2.90891	1.54048	3.89026e-18	7.68338e-17	70098223	70132934	protein_coding	HGNC:21411
LTB4R	chr14	ENSG00000213903.9	248.166	113.297	343.522	3.05083	1.6092	2.90805	1.54005	6.03962e-10	5.4622e-09	24311450	24318036	protein_coding	HGNC:6713
PARVA	chr11	ENSG00000197702.14	3205.06	1820.62	5372.61	2.95157	1.56148	2.90747	1.53977	6.511e-25	2.21582e-23	12377563	12535356	protein_coding	HGNC:14652
ALDH2	chr12	ENSG00000111275.13	1744.79	955.723	2794.87	2.92175	1.54683	2.90733	1.5397	1.9282e-76	6.58828e-74	111766887	111817532	protein_coding	HGNC:404
PSTPIP2	chr18	ENSG00000152229.18	1002.37	505.552	1493.03	2.95865	1.56494	2.90704	1.53955	3.88146e-21	9.80931e-20	45983536	46072272	protein_coding	HGNC:9581
DDAH1	chr1	ENSG00000153904.20	2469.51	938.489	2919.71	3.12052	1.64179	2.90674	1.5394	1.68117e-22	4.79485e-21	85318481	85578363	protein_coding	HGNC:2715
PALLD	chr4	ENSG00000129116.19	6441.13	3350.76	9925.05	2.95599	1.56364	2.9051	1.53859	2.08332e-23	6.41288e-22	168497052	168928457	protein_coding	HGNC:17068
MALAT1	chr11	ENSG00000251562.8	4910.38	2548.64	7536.6	2.96385	1.56747	2.90232	1.53721	8.3613e-20	1.88449e-18	65497688	65506516	lncRNA	HGNC:29665
BEND6	chr6	ENSG00000151917.18	269.684	150.602	452.677	3.02426	1.59658	2.89532	1.53372	7.40601e-11	7.56272e-10	56955107	57027346	protein_coding	HGNC:20871
CERS3	chr15	ENSG00000154227.13	29.0506	8.19626	31.09	3.72215	1.89614	2.88769	1.52991	0.00151987	0.00452516	100400395	100544995	protein_coding	HGNC:23752
STC2	chr5	ENSG00000113739.10	12554	7220.6	20809.9	2.88831	1.53022	2.88546	1.5288	2.22675e-92	1.08691e-89	173314713	173329503	protein_coding	HGNC:11374
CLMN	chr14	ENSG00000165959.12	378.098	204.668	599.618	2.93279	1.55228	2.88453	1.52833	2.58185e-24	8.43371e-23	95181940	95319908	protein_coding	HGNC:19972
CHCHD2P7	chr4	ENSG00000249973.2	18.8194	8.60221	33.3875	3.94168	1.97881	2.8835	1.52782	0.00286623	0.00793754	87785920	87786371	processed_pseudogene	HGNC:39591
HSPA9	chr5	ENSG00000113013.15	26660.6	14079.1	40908.3	2.907	1.53953	2.88333	1.52773	1.2723e-46	1.3335e-44	138553756	138575416	protein_coding	HGNC:5244
LINC01426	chr21	ENSG00000234380.2	21.5302	7.20234	27.6147	3.84369	1.94249	2.87732	1.52473	0.00224718	0.00640289	34745757	34784886	lncRNA	HGNC:50734
PAG1	chr8	ENSG00000076641.4	41.4441	17.8402	58.9912	3.37648	1.75552	2.86905	1.52058	0.000223206	0.000813297	80967810	81112068	protein_coding	HGNC:30043
PRPH	chr12	ENSG00000135406.14	70.2559	59.8573	190.1	3.10151	1.63297	2.86712	1.5196	4.51765e-07	2.71663e-06	49293252	49298686	protein_coding	HGNC:9461
CASC9	chr8	ENSG00000249395.3	21.9711	10.7662	39.3888	3.5608	1.8322	2.86645	1.51926	0.000833025	0.00264033	75223127	75324741	lncRNA	HGNC:48906
KCNJ3	chr2	ENSG00000162989.5	26.3629	11.9841	51.6017	4.36778	2.1269	2.85642	1.51421	0.00498766	0.0129046	154697855	154858354	protein_coding	HGNC:6264
DUBR	chr3	ENSG00000243701.7	837.463	479.245	1456.9	3.14563	1.65335	2.85398	1.51298	7.07825e-06	3.4899e-05	107220744	107348464	lncRNA	HGNC:48569
PROSER2	chr10	ENSG00000148426.13	1570.52	854.169	2480.65	2.90444	1.53826	2.85325	1.5126	1.78996e-22	5.07969e-21	11823339	11872277	protein_coding	HGNC:23728
KLF6	chr10	ENSG00000067082.15	4038.08	2309.24	6625.57	2.87377	1.52295	2.85249	1.51222	2.80359e-50	3.25826e-48	3775996	3785281	protein_coding	HGNC:2235
AL391001.1	chr1	ENSG00000269887.1	35.4801	18.4223	64.043	3.66281	1.87295	2.8523	1.51212	0.00132768	0.00401879	164680085	164680799	lncRNA	#N/A
KIAA1614	chr1	ENSG00000135835.12	107.292	56.2188	169.754	3.02048	1.59478	2.85221	1.51208	1.62769e-08	1.21113e-07	180912897	180951614	protein_coding	HGNC:29327
LINC02846	chr9	ENSG00000260193.1	39.706	9.67078	32.9128	3.42104	1.77444	2.85003	1.51098	0.000428223	0.00145039	136107808	136109424	lncRNA	HGNC:54381
NANOS1	chr10	ENSG00000188613.7	256.648	79.9957	239.848	2.98993	1.58011	2.84698	1.50943	1.39061e-09	1.19203e-08	119029714	119033730	protein_coding	HGNC:23044
PYROXD1	chr12	ENSG00000121350.16	538.077	278.957	802.455	2.88071	1.52642	2.84372	1.50778	4.91942e-30	2.23519e-28	21437615	21471250	protein_coding	HGNC:26162
RGS3	chr9	ENSG00000138835.22	1370.54	828.579	2371.09	2.86207	1.51706	2.83846	1.50511	2.25971e-48	2.49064e-46	113444731	113597743	protein_coding	HGNC:9999
TAP1	chr6	ENSG00000168394.11	446.008	141.996	418.963	2.93707	1.55438	2.83069	1.50115	2.19059e-13	2.91237e-12	32845209	32853978	protein_coding	HGNC:43
DOCK3	chr3	ENSG00000088538.13	1211.05	648.81	1876.79	2.87467	1.52339	2.82805	1.49981	2.81534e-25	9.89654e-24	50674927	51384198	protein_coding	HGNC:2989
RP9P	chr7	ENSG00000205763.13	40.0867	23.8456	78.1908	3.31619	1.72953	2.82759	1.49957	0.000239492	0.000865189	32916815	32943176	transcribed_unprocessed_pseudogene	HGNC:33969
XPOT	chr12	ENSG00000184575.12	15478.1	8214.78	23464.1	2.85718	1.51459	2.82648	1.49901	5.26124e-35	2.9961e-33	64404392	64451125	protein_coding	HGNC:12826
MAMDC4	chr9	ENSG00000177943.14	265.345	98.4926	308.89	3.05299	1.61022	2.82381	1.49765	8.00935e-07	4.62426e-06	136850943	136860799	protein_coding	HGNC:24083
TENM3-AS1	chr4	ENSG00000177822.8	491.103	279.909	801.982	2.86344	1.51775	2.82325	1.49736	1.90637e-23	5.90009e-22	181874438	182145249	lncRNA	HGNC:28076
APOL6	chr22	ENSG00000221963.6	91.1818	57.1381	175.205	3.055	1.61117	2.81911	1.49524	9.91445e-07	5.64407e-06	35648446	35668404	protein_coding	HGNC:14870
NR4A1	chr12	ENSG00000123358.20	304.746	114.073	333.839	2.91813	1.54505	2.81641	1.49386	4.83056e-12	5.62928e-11	52022832	52059507	protein_coding	HGNC:7980
LINC00842	chr10	ENSG00000285294.1	52.2959	20.2877	76.6503	3.49992	1.80732	2.81382	1.49253	0.000901769	0.00283508	46398362	46453306	lncRNA	HGNC:44989
AL121753.2	chr20	ENSG00000279253.1	36.0631	15.8046	59.4882	3.46954	1.79474	2.80933	1.49022	0.000819849	0.00260195	35262727	35264187	TEC	#N/A
AL121845.3	chr20	ENSG00000273154.3	56.3035	28.884	93.0596	3.25048	1.70065	2.8087	1.4899	0.000155387	0.000587567	63708864	63739103	protein_coding	#N/A
LONP1	chr19	ENSG00000196365.12	7390.53	4243.08	11907.9	2.80622	1.48863	2.80466	1.48783	1.01742e-162	1.44847e-159	5691834	5720572	protein_coding	HGNC:9479
AC079305.2	chr2	ENSG00000222043.2	79.0394	41.7873	123.863	2.98358	1.57704	2.80349	1.48722	8.98414e-08	6.04034e-07	177264359	177265515	lncRNA	#N/A
SPART-AS1	chr13	ENSG00000120664.11	57.2483	30.2839	94.2554	3.14596	1.6535	2.80185	1.48638	3.53055e-05	0.000153008	36346431	36369601	lncRNA	HGNC:39933
NSG1	chr4	ENSG00000168824.14	1486.06	692.938	1958.67	2.82509	1.4983	2.80161	1.48625	2.36371e-44	2.14796e-42	4348140	4419058	protein_coding	HGNC:18790
AC005261.2	chr19	ENSG00000268205.1	722.693	277.769	1065.92	3.24817	1.69963	2.79823	1.48452	0.000152772	0.000579219	57304305	57308562	lncRNA	#N/A
DCDC2	chr6	ENSG00000146038.12	1246.53	815.014	2325.96	2.86684	1.51946	2.78654	1.47848	2.25754e-14	3.29076e-13	24171755	24358059	protein_coding	HGNC:18141
FGFBP1	chr4	ENSG00000137440.5	93.3156	42.5992	137.576	3.23845	1.6953	2.78419	1.47726	0.000190629	0.000705753	15935577	15938740	protein_coding	HGNC:19695
RCAN1	chr21	ENSG00000159200.18	830.629	506.519	1420.68	2.81663	1.49397	2.77934	1.47474	6.37368e-29	2.792e-27	34513142	34615113	protein_coding	HGNC:3040
RAB32	chr6	ENSG00000118508.5	367.827	205.074	579.559	2.83308	1.50237	2.7762	1.47311	2.30284e-19	5.05678e-18	146543833	146554953	protein_coding	HGNC:9772
ENDOD1	chr11	ENSG00000149218.5	475.105	273.874	770.43	2.84699	1.50944	2.776	1.473	8.52933e-16	1.41197e-14	95089846	95132645	protein_coding	HGNC:29129
GTF2IP23	chr7	ENSG00000230295.1	30.0437	10.9692	35.8955	3.26868	1.70871	2.77111	1.47046	0.000354722	0.00122748	66880708	66882981	unprocessed_pseudogene	HGNC:51735
AC011448.1	chr19	ENSG00000258674.5	40.1141	19.1386	58.8569	3.10258	1.63347	2.76309	1.46628	4.05483e-05	0.000173095	19516227	19536076	protein_coding	#N/A
CARD9	chr9	ENSG00000187796.15	30.1048	13.6406	44.1763	3.26901	1.70885	2.76099	1.46519	0.000380459	0.00130439	136361903	136373681	protein_coding	HGNC:16391
PARP14	chr3	ENSG00000173193.15	740.434	322.553	923.054	2.83613	1.50392	2.75923	1.46426	1.43726e-14	2.12959e-13	122680839	122730840	protein_coding	HGNC:29232
ME1	chr6	ENSG00000065833.9	1080.88	581.103	1629.74	2.80237	1.48665	2.75599	1.46257	8.68243e-23	2.53557e-21	83210402	83431051	protein_coding	HGNC:6983
TCEA1	chr8	ENSG00000187735.14	10635.6	5884.52	16331.6	2.77519	1.47259	2.75466	1.46187	6.69315e-38	4.48415e-36	53966552	54022456	protein_coding	HGNC:11612
TDRD7	chr9	ENSG00000196116.8	292.194	147.921	419.496	2.8162	1.49375	2.75062	1.45976	8.49883e-17	1.53519e-15	97412096	97496125	protein_coding	HGNC:30831
TDRD1	chr10	ENSG00000095627.9	37.2334	16.7716	55.9145	3.33549	1.7379	2.74873	1.45876	0.000693783	0.0022401	114179270	114232304	protein_coding	HGNC:11712
AL450467.1	chr9	ENSG00000286670.1	20.2769	8.60221	30.463	3.53226	1.82059	2.73556	1.45184	0.00208797	0.00600116	2652856	2654371	lncRNA	#N/A
ABTB2	chr11	ENSG00000166016.6	543.135	193.442	543.323	2.81639	1.49385	2.73457	1.45131	7.44415e-14	1.03143e-12	34150987	34358010	protein_coding	HGNC:23842
PTGER3	chr1	ENSG00000050628.20	20.4539	8.50072	31.735	3.69764	1.8866	2.73319	1.45058	0.00322967	0.00882017	70852353	71047808	protein_coding	HGNC:9595
TLX3	chr5	ENSG00000164438.6	52.6094	38.325	126.505	3.28947	1.71785	2.73217	1.45005	0.000730083	0.00234582	171309248	171312139	protein_coding	HGNC:13532
C3orf52	chr3	ENSG00000114529.12	590.238	263.8	753.922	2.82644	1.49898	2.7291	1.44842	1.5383e-12	1.89066e-11	112086335	112131004	protein_coding	HGNC:26255
AC007878.1	chr2	ENSG00000281195.1	32.3438	12.8018	44.3645	3.33788	1.73893	2.72424	1.44585	0.000886977	0.00279475	71373938	71376320	lncRNA	#N/A
PTK2B	chr8	ENSG00000120899.18	871.287	365.394	1008.59	2.77474	1.47235	2.72399	1.44572	3.60954e-21	9.16275e-20	27311482	27459391	protein_coding	HGNC:9612
CRTC3	chr15	ENSG00000140577.16	826.834	508.898	1414.74	2.77245	1.47116	2.72238	1.44487	1.10011e-20	2.67344e-19	90529923	90645345	protein_coding	HGNC:26148
UBR4	chr1	ENSG00000127481.15	16941.1	9269.43	25791.3	2.76612	1.46787	2.71849	1.4428	1.52809e-21	4.00398e-20	19074510	19210266	protein_coding	HGNC:30313
AL157394.3	chr10	ENSG00000286116.1	70.3905	17.2044	53.3124	3.08609	1.62578	2.71802	1.44255	8.52637e-05	0.000342177	88990045	88994249	lncRNA	#N/A
SPEG	chr2	ENSG00000072195.15	923.867	443.1	1227.75	2.7646	1.46707	2.71727	1.44216	8.71608e-22	2.34867e-20	219434843	219493629	protein_coding	HGNC:16901
CSRP1	chr1	ENSG00000159176.14	4530.74	2353.55	6562.68	2.79947	1.48516	2.71595	1.44145	2.65129e-13	3.48688e-12	201483530	201509456	protein_coding	HGNC:2469
LGR6	chr1	ENSG00000133067.17	33.8933	12.1392	39.3529	3.32314	1.73255	2.71583	1.44139	0.00089807	0.00282553	202193901	202319781	protein_coding	HGNC:19719
AC073130.3	chr7	ENSG00000279086.1	108.221	73.9039	219.757	3.00719	1.58842	2.71539	1.44116	1.03586e-05	4.95013e-05	116209234	116211511	TEC	#N/A
KLHL34	chrX	ENSG00000185915.5	66.862	30.6689	97.0721	3.13514	1.64853	2.71431	1.44058	0.000176022	0.00065687	21654690	21658330	protein_coding	HGNC:26634
STAC	chr3	ENSG00000144681.10	337.151	84.8311	249.611	2.91892	1.54543	2.71316	1.43997	8.35439e-07	4.80514e-06	36380344	36548007	protein_coding	HGNC:11353
LTB4R2	chr14	ENSG00000213906.10	160.025	80.7003	229.682	2.84181	1.50681	2.71234	1.43954	9.07618e-10	7.98031e-09	24305734	24312053	protein_coding	HGNC:19260
AL353138.1	chr6	ENSG00000286811.1	53.0456	17.5357	55.3234	3.08193	1.62384	2.71207	1.43939	7.66498e-05	0.00031082	48069213	48111078	lncRNA	#N/A
GFPT1	chr2	ENSG00000198380.12	9447.68	5277.18	14591.4	2.76067	1.46502	2.71095	1.4388	2.21323e-24	7.25737e-23	69319769	69387254	protein_coding	HGNC:4241
LIF	chr22	ENSG00000128342.5	254.17	72.5157	208.911	2.85073	1.51133	2.70396	1.43507	9.31323e-09	7.19292e-08	30240453	30246759	protein_coding	HGNC:6596
AC135983.3	chr15	ENSG00000223509.8	49.9553	23.0069	73.6137	3.20296	1.6794	2.70318	1.43466	0.000405551	0.00138099	32519848	32536926	transcribed_processed_pseudogene	#N/A
MYL7	chr7	ENSG00000106631.8	157.446	55.4757	160.48	2.95184	1.56161	2.69587	1.43075	8.58735e-06	4.16542e-05	44138864	44141332	protein_coding	HGNC:21719
MME	chr3	ENSG00000196549.10	8875.66	5973.49	16379.3	2.75844	1.46385	2.69557	1.43059	1.53739e-16	2.72174e-15	155024124	155183729	protein_coding	HGNC:7154
AC245140.3	chrX	ENSG00000285018.1	29.2571	11.402	41.3638	3.5272	1.81852	2.69544	1.43052	0.00250888	0.00705427	154374595	154376934	lncRNA	#N/A
SYNM	chr15	ENSG00000182253.15	181.174	62.9406	180.955	2.83999	1.50589	2.69287	1.42914	1.75545e-08	1.29996e-07	99098217	99135593	protein_coding	HGNC:24466
ALMS1P1	chr2	ENSG00000163016.10	33.0686	15.6016	49.1699	3.12143	1.64221	2.69135	1.42833	0.000264196	0.000944648	73641083	73697509	transcribed_unprocessed_pseudogene	HGNC:29586
DLGAP1-AS1	chr18	ENSG00000177337.8	163.854	95.7139	267.821	2.80919	1.49015	2.6907	1.42798	4.66334e-10	4.29943e-09	3593732	3598363	lncRNA	HGNC:31676
ABCA12	chr2	ENSG00000144452.15	56.8643	18.8073	56.2549	3.00084	1.58537	2.68983	1.42752	4.11742e-05	0.00017546	214931542	215138626	protein_coding	HGNC:14637
TMEM131L	chr4	ENSG00000121210.16	729.127	240.014	676.17	2.79699	1.48388	2.68937	1.42727	1.08607e-10	1.08952e-09	153466346	153636711	protein_coding	HGNC:29146
INKA2	chr1	ENSG00000197852.12	636.89	138.283	398.249	2.86054	1.51629	2.68673	1.42585	1.18063e-07	7.77262e-07	111680630	111755824	protein_coding	HGNC:28045
CRYAB	chr11	ENSG00000109846.9	144.104	69.9399	196.93	2.81978	1.49558	2.68532	1.42509	5.48958e-09	4.3661e-08	111908564	111923722	protein_coding	HGNC:2389
MATN3	chr2	ENSG00000132031.13	131.749	61.4812	180.763	2.98614	1.57828	2.68422	1.4245	3.04159e-05	0.000133545	19992052	20012668	protein_coding	HGNC:6909
EMILIN2	chr18	ENSG00000132205.11	1448.03	906.799	2464.4	2.72044	1.44384	2.68377	1.42426	1.95758e-22	5.53696e-21	2847006	2916003	protein_coding	HGNC:19881
EIF2S2	chr20	ENSG00000125977.7	11011.1	5750.15	15585.8	2.71003	1.43831	2.68131	1.42294	4.52071e-33	2.45961e-31	34088309	34112243	protein_coding	HGNC:3266
IARS1	chr9	ENSG00000196305.17	15411.6	8583.16	23096.2	2.69005	1.42763	2.68012	1.4223	4.3152e-40	3.29111e-38	92210207	92293756	protein_coding	HGNC:5330
RAB3IL1	chr11	ENSG00000167994.13	231.043	95.7793	270.606	2.81221	1.49171	2.67943	1.42193	4.97736e-09	3.97537e-08	61897301	61920269	protein_coding	HGNC:9780
EPS15	chr1	ENSG00000085832.17	3638.99	2066.69	5582.38	2.70117	1.43359	2.67635	1.42027	2.82004e-38	1.94265e-36	51354263	51519266	protein_coding	HGNC:3419
SLC30A2	chr1	ENSG00000158014.15	48.386	38.122	119.33	3.07308	1.61969	2.67366	1.41881	0.0001867	0.000693537	26037252	26046118	protein_coding	HGNC:11013
SDC3	chr1	ENSG00000162512.16	4759.13	3152.44	8484.11	2.7104	1.43851	2.6733	1.41862	5.97599e-26	2.18149e-24	30869466	30908758	protein_coding	HGNC:10660
MAPK8IP1	chr11	ENSG00000121653.11	1133.22	455.314	1238.2	2.71645	1.44172	2.66819	1.41586	1.42918e-20	3.42923e-19	45885651	45906465	protein_coding	HGNC:6882
DUSP10	chr1	ENSG00000143507.18	69.6585	38.7905	122.515	3.02976	1.5992	2.66544	1.41437	0.000101905	0.000401879	221701424	221742089	protein_coding	HGNC:3065
SLC35G2	chr3	ENSG00000168917.9	121.738	42.6319	121.055	2.82698	1.49926	2.6641	1.41365	1.42032e-07	9.2402e-07	136818647	136855888	protein_coding	HGNC:28480
NFATC2	chr20	ENSG00000101096.20	128.91	75.7097	210.129	2.79863	1.48472	2.66136	1.41217	1.06973e-08	8.18698e-08	51386957	51562831	protein_coding	HGNC:7776
LINC02693	chr17	ENSG00000212719.13	427.108	168.364	464.702	2.73493	1.4515	2.65974	1.41128	4.19228e-14	5.95541e-13	21428263	21574517	lncRNA	HGNC:27904
C5	chr9	ENSG00000106804.8	225.738	160.368	454.943	2.93207	1.55192	2.6557	1.40909	1.21714e-05	5.73619e-05	120952335	121050275	protein_coding	HGNC:1331
GHITM	chr10	ENSG00000165678.21	8478.17	4867.67	12999.2	2.66935	1.41649	2.65436	1.40837	3.66513e-64	7.45417e-62	84139509	84153568	protein_coding	HGNC:17281
AC002316.1	chr17	ENSG00000132359.15	2805.62	1236.37	3636.8	2.91693	1.54445	2.65363	1.40797	1.34747e-05	6.30515e-05	2755705	3037741	protein_coding	#N/A
BEX2	chrX	ENSG00000133134.11	1517.23	779.446	2107.55	2.70029	1.43312	2.65321	1.40774	1.00263e-20	2.454e-19	103309346	103311046	protein_coding	HGNC:30933
PLAC8L1	chr5	ENSG00000173261.9	37.7821	18.8073	57.7911	3.08697	1.62619	2.65037	1.40619	0.000318126	0.00111531	146084313	146105577	protein_coding	HGNC:31746
LINC02595	chrX	ENSG00000231566.2	28.018	11.3005	38.9141	3.42268	1.77513	2.64994	1.40596	0.00253672	0.00712316	45847042	45851541	lncRNA	HGNC:53946
IRS2	chr13	ENSG00000185950.9	1864.49	864.582	2321.17	2.68413	1.42445	2.6497	1.40583	2.41876e-27	9.70003e-26	109752695	109786583	protein_coding	HGNC:6126
CALCOCO2	chr17	ENSG00000136436.14	1301.01	770.128	2062.81	2.67655	1.42037	2.64743	1.40459	6.35523e-55	8.68581e-53	48830988	48866522	protein_coding	HGNC:29912
GJB7	chr6	ENSG00000164411.12	73.6932	36.1191	112.183	3.06559	1.61616	2.64664	1.40416	0.000251573	0.000904624	87282980	87329278	protein_coding	HGNC:16690
LRP11	chr6	ENSG00000120256.11	202.381	86.7921	241.371	2.75445	1.46176	2.63864	1.39979	3.60327e-10	3.36568e-09	149818757	149864359	protein_coding	HGNC:16936
LBX2	chr2	ENSG00000179528.16	20.3793	6.53973	27.7669	4.17262	2.06095	2.63375	1.39712	0.00812254	0.0197644	74497517	74503316	protein_coding	HGNC:15525
LIFR	chr5	ENSG00000113594.10	1141.14	540.247	1461.53	2.70098	1.43348	2.62292	1.39118	3.97938e-13	5.16202e-12	38474668	38608354	protein_coding	HGNC:6597
STK17A	chr7	ENSG00000164543.7	1118.34	479.106	1269.55	2.64448	1.40298	2.62015	1.38965	9.58196e-37	6.01832e-35	43582758	43650713	protein_coding	HGNC:11395
SPSB1	chr1	ENSG00000171621.14	743.075	488.049	1300.19	2.66755	1.41551	2.61793	1.38842	4.53873e-19	9.71675e-18	9292894	9369532	protein_coding	HGNC:30628
ADAM19	chr5	ENSG00000135074.15	2232.16	1050.45	2817.89	2.69238	1.42888	2.61764	1.38827	1.56547e-13	2.0976e-12	157395534	157575775	protein_coding	HGNC:197
MAFG	chr17	ENSG00000197063.11	2661.49	1407.09	3721.18	2.6375	1.39917	2.61668	1.38774	3.39028e-42	2.83919e-40	81918270	81927735	protein_coding	HGNC:6781
SLC39A14	chr8	ENSG00000104635.14	9014.79	4125.89	10941.2	2.64672	1.4042	2.61372	1.3861	1.72708e-27	7.00841e-26	22367249	22434129	protein_coding	HGNC:20858
TENM1	chrX	ENSG00000009694.13	167.559	68.3639	196.545	2.77386	1.4719	2.6103	1.38422	4.04009e-07	2.44585e-06	124375903	124963817	protein_coding	HGNC:8117
RAB39B	chrX	ENSG00000155961.5	783.431	436.468	1145.51	2.6271	1.39347	2.60942	1.38373	5.59546e-40	4.24857e-38	155258235	155264491	protein_coding	HGNC:16499
AARS1	chr16	ENSG00000090861.15	11988.8	6614.67	17580.1	2.65845	1.41058	2.60695	1.38237	2.46705e-18	4.92372e-17	70252295	70289543	protein_coding	HGNC:20
WNK4	chr17	ENSG00000126562.17	143.934	71.4086	198.923	2.80592	1.48847	2.60694	1.38236	1.51044e-06	8.35635e-06	42780610	42797066	protein_coding	HGNC:14544
LYPD6B	chr2	ENSG00000150556.17	1491.59	1128.16	3202.42	2.83334	1.5025	2.60645	1.38208	7.45501e-06	3.65561e-05	149038107	149215262	protein_coding	HGNC:27018
KLF5	chr13	ENSG00000102554.14	999.518	551.494	1456.04	2.64078	1.40097	2.60274	1.38003	8.7101e-24	2.76586e-22	73054976	73077541	protein_coding	HGNC:6349
ALKBH3	chr11	ENSG00000166199.13	603.425	333.899	872.952	2.62171	1.39051	2.59733	1.37703	2.9422e-25	1.0279e-23	43880811	43920274	protein_coding	HGNC:30141
ACTA2-AS1	chr10	ENSG00000180139.11	43.9768	16.312	49.5146	3.08164	1.6237	2.59685	1.37676	0.000615255	0.00200976	88932390	88940820	lncRNA	HGNC:45169
AC010680.4	chr2	ENSG00000271141.1	33.0587	15.4732	47.7637	3.10266	1.6335	2.59643	1.37653	0.000701723	0.00226321	178616581	178617123	lncRNA	#N/A
AL121888.1	chr20	ENSG00000286063.1	20.0171	11.8079	39.5231	3.36484	1.75054	2.59598	1.37628	0.00308936	0.00847713	48324812	48367976	lncRNA	#N/A
ITGA5	chr12	ENSG00000161638.11	2530.73	1508.71	3962.77	2.62349	1.39149	2.59336	1.37482	2.0061e-26	7.51584e-25	54395261	54419266	protein_coding	HGNC:6141
PDE3A	chr12	ENSG00000172572.6	695.423	412.291	1103.94	2.67354	1.41875	2.59205	1.37409	3.23975e-12	3.85162e-11	20369245	20684381	protein_coding	HGNC:8778
AC007405.4	chr2	ENSG00000239467.6	126.338	64.3405	183.535	2.84674	1.50931	2.58871	1.37223	1.97585e-05	8.99663e-05	170766878	170778729	lncRNA	#N/A
BACE2	chr21	ENSG00000182240.16	467.248	270.495	715.93	2.63792	1.3994	2.58729	1.37144	2.5793e-18	5.14174e-17	41167801	41282530	protein_coding	HGNC:934
AC073585.1	chr10	ENSG00000255624.3	79.0552	40.6173	111.596	2.76372	1.46661	2.58552	1.37046	4.82232e-07	2.88562e-06	122879681	122898615	transcribed_processed_pseudogene	#N/A
SLC4A3	chr2	ENSG00000114923.17	366.069	173.471	457.348	2.63193	1.39612	2.58294	1.36901	7.24606e-19	1.51705e-17	219627394	219641980	protein_coding	HGNC:11029
NCOA7	chr6	ENSG00000111912.20	1690.71	1164.99	3061.39	2.64196	1.40161	2.57977	1.36724	1.81177e-15	2.92003e-14	125781161	125932034	protein_coding	HGNC:21081
RUBCNL	chr13	ENSG00000102445.18	1302.81	827.819	2159.04	2.61107	1.38464	2.57396	1.36399	1.02731e-23	3.23811e-22	46342000	46438190	protein_coding	HGNC:20420
B3GALT5-AS1	chr21	ENSG00000184809.13	255.411	95.9705	253.982	2.65534	1.4089	2.57322	1.36358	2.05672e-11	2.25527e-10	39597147	39612910	lncRNA	HGNC:16424
UBBP4	chr17	ENSG00000263563.6	26.6965	10.1304	37.436	3.58793	1.84315	2.57296	1.36343	0.00538225	0.0138126	22090743	22205154	transcribed_unprocessed_pseudogene	HGNC:12467
GNG12	chr1	ENSG00000172380.6	1784.44	861.744	2249.11	2.63074	1.39547	2.57144	1.36258	7.84012e-16	1.30419e-14	67701475	67833467	protein_coding	HGNC:19663
CCDC144CP	chr17	ENSG00000154898.15	56.6876	38.1966	105.326	2.81946	1.49542	2.57027	1.36192	2.10849e-05	9.55476e-05	20321164	20403557	transcribed_processed_pseudogene	HGNC:29073
DUSP4	chr8	ENSG00000120875.9	1043.32	453.389	1185.05	2.61933	1.3892	2.57022	1.36189	1.35135e-18	2.77482e-17	29333064	29350684	protein_coding	HGNC:3070
SRPX2	chrX	ENSG00000102359.7	91.3102	58.8576	156.131	2.79674	1.48374	2.57017	1.36186	1.16482e-05	5.50633e-05	100644195	100675788	protein_coding	HGNC:30668
ADAMTSL5	chr19	ENSG00000185761.11	35.2556	14.8912	51.6197	3.39281	1.76248	2.56637	1.35973	0.00342286	0.00929519	1505022	1513604	protein_coding	HGNC:27912
ANKRD33B	chr5	ENSG00000164236.12	3528.68	2025.99	5076.48	2.63754	1.39919	2.55971	1.35598	1.62275e-12	1.98874e-11	10564070	10657816	protein_coding	HGNC:35240
CDH11	chr16	ENSG00000140937.14	520.765	315.531	913.891	2.9942	1.58217	2.55969	1.35597	0.000420893	0.00142726	64943753	65126112	protein_coding	HGNC:1750
AC015813.1	chr17	ENSG00000264112.1	454.976	237.665	635.536	2.65579	1.40914	2.55937	1.35579	1.49358e-10	1.47323e-09	57989039	57994850	lncRNA	#N/A
NFE2L1	chr17	ENSG00000082641.16	16236.2	9235.23	23902.1	2.59187	1.37399	2.55462	1.35311	4.64907e-26	1.70806e-24	48048329	48061545	protein_coding	HGNC:7781
CDYL2	chr16	ENSG00000166446.15	110.249	44.6676	125.69	2.77822	1.47416	2.55449	1.35304	8.51486e-06	4.13261e-05	80597907	80804598	protein_coding	HGNC:23030
MDM2	chr12	ENSG00000135679.25	8231.15	2864.04	7539.41	2.63422	1.39737	2.55443	1.353	3.50116e-12	4.1438e-11	68808177	68850686	protein_coding	HGNC:6973
TLCD2	chr17	ENSG00000185561.10	337.226	221.371	591.48	2.66605	1.4147	2.55211	1.35169	1.90249e-09	1.59716e-08	1702816	1710377	protein_coding	HGNC:33522
PYCR1	chr17	ENSG00000183010.17	4651.15	2467.49	6356.74	2.57534	1.36476	2.55001	1.3505	2.24734e-44	2.05313e-42	81932384	81942412	protein_coding	HGNC:9721
GADD45A	chr1	ENSG00000116717.13	2248.25	1154.92	3010.25	2.60907	1.38354	2.54915	1.35001	2.55303e-15	4.08007e-14	67685201	67688334	protein_coding	HGNC:4095
CYP2D6	chr22	ENSG00000100197.22	22.3022	8.47388	30.4451	3.55681	1.83059	2.54684	1.34871	0.00526876	0.0135519	42126499	42130881	protein_coding	HGNC:2625
RNF41	chr12	ENSG00000181852.18	3437.71	2039.5	5216.12	2.55535	1.35352	2.53942	1.3445	1.10583e-62	2.1227e-60	56202179	56221933	protein_coding	HGNC:18401
KRT16P1	chr17	ENSG00000214856.11	144.593	70.9456	278.62	3.99726	1.99901	2.53867	1.34407	0.00775548	0.018982	18432051	18442895	transcribed_unprocessed_pseudogene	HGNC:6420
RFK	chr9	ENSG00000135002.12	681.454	375.065	964.103	2.59125	1.37365	2.53692	1.34308	1.27026e-15	2.06874e-14	76385526	76394517	protein_coding	HGNC:30324
TUBE1	chr6	ENSG00000074935.14	588.99	355.174	923.297	2.60191	1.37957	2.53573	1.3424	2.31955e-13	3.07903e-12	112070663	112087529	protein_coding	HGNC:20775
GAB2	chr11	ENSG00000033327.13	4400.66	3131.5	8010.76	2.56532	1.35914	2.53394	1.34138	1.64997e-26	6.23631e-25	78215293	78418348	protein_coding	HGNC:14458
LHX4	chr1	ENSG00000121454.6	140.931	23.6427	64.4596	2.7431	1.45581	2.53304	1.34087	8.30748e-06	4.04229e-05	180230264	180278984	protein_coding	HGNC:21734
UCHL1	chr4	ENSG00000154277.13	14366.3	7204.43	18482.8	2.56474	1.35881	2.53259	1.34062	4.28483e-26	1.57763e-24	41256413	41268455	protein_coding	HGNC:12513
AC244153.1	chr17	ENSG00000276170.4	218.042	99.973	274.127	2.72136	1.44433	2.5306	1.33948	2.62377e-06	1.39553e-05	38450394	38452444	lncRNA	#N/A
CLTB	chr5	ENSG00000175416.14	1754.28	980.016	2509.82	2.55979	1.35602	2.52814	1.33808	2.37984e-28	1.00886e-26	176392455	176416569	protein_coding	HGNC:2091
GPR143	chrX	ENSG00000101850.13	623.322	262.988	684.204	2.59298	1.37461	2.528	1.33799	3.98695e-14	5.70461e-13	9725346	9786297	protein_coding	HGNC:20145
TJP1	chr15	ENSG00000104067.16	14714.9	8727.56	22487.3	2.5868	1.37117	2.52352	1.33544	2.8553e-14	4.1374e-13	29699367	29968865	protein_coding	HGNC:11827
SARM1	chr17	ENSG00000004139.14	306.406	127.275	331.716	2.61168	1.38498	2.52272	1.33498	1.28691e-10	1.27748e-09	28364356	28404049	protein_coding	HGNC:17074
PTCHD4	chr6	ENSG00000244694.7	101.848	41.0232	107.78	2.66104	1.41199	2.52163	1.33436	1.64182e-07	1.05845e-06	47878028	48068689	protein_coding	HGNC:21345
RAI2	chrX	ENSG00000131831.18	44.1035	20.437	59.3898	2.89149	1.53181	2.5202	1.33354	0.000326983	0.00114283	17800049	17861337	protein_coding	HGNC:9835
FN1	chr2	ENSG00000115414.20	43511.8	23453.9	60197.6	2.55824	1.35515	2.5195	1.33314	1.20537e-21	3.1976e-20	215360440	215436073	protein_coding	HGNC:3778
ANGPT1	chr8	ENSG00000154188.10	37.1601	8.83203	28.2416	3.11278	1.6382	2.51841	1.33251	0.00183866	0.0053567	107249482	107498055	protein_coding	HGNC:484
MAP1A	chr15	ENSG00000166963.13	952.655	547.921	1405.23	2.58293	1.36901	2.51832	1.33246	9.54515e-12	1.0828e-10	43510958	43531620	protein_coding	HGNC:6835
NBL1	chr1	ENSG00000158747.14	223.713	90.3769	236.032	2.60589	1.38178	2.51702	1.33172	9.04161e-11	9.14546e-10	19596979	19658456	protein_coding	HGNC:7650
ZBED3-AS1	chr5	ENSG00000250802.7	274.968	152.536	388.84	2.5892	1.3725	2.51399	1.32998	2.34795e-12	2.83479e-11	77086688	77166909	lncRNA	HGNC:44188
NARS1	chr18	ENSG00000134440.12	13725.5	7878.2	19930.6	2.52962	1.33892	2.51395	1.32995	6.97689e-58	1.08357e-55	57600656	57622213	protein_coding	HGNC:7643
PKD1P6	chr16	ENSG00000250251.6	639.45	343.223	899.632	2.59764	1.3772	2.51319	1.32952	3.12322e-11	3.35158e-10	15125242	15154564	transcribed_unprocessed_pseudogene	HGNC:30070
AC011751.1	chrY	ENSG00000286201.1	36.9998	18.4491	59.1974	3.27346	1.71081	2.51267	1.32922	0.00388406	0.0103956	16599730	16644539	lncRNA	#N/A
SERPINE1	chr7	ENSG00000106366.9	1652.38	409.966	1130.91	2.80649	1.48877	2.51218	1.32894	8.50673e-05	0.000341549	101127104	101139247	protein_coding	HGNC:8583
SBF2-AS1	chr11	ENSG00000246273.8	535.553	370.196	966.186	2.59753	1.37714	2.51059	1.32803	7.32565e-11	7.49858e-10	9758268	9811335	lncRNA	HGNC:27438
CYBRD1	chr2	ENSG00000071967.12	352.774	157.619	405.29	2.55735	1.35465	2.50811	1.3266	1.43952e-15	2.33328e-14	171522247	171558129	protein_coding	HGNC:20797
JPH2	chr20	ENSG00000149596.6	451.556	215.086	547.157	2.60191	1.37957	2.49406	1.3185	2.42965e-11	2.64889e-10	44111695	44187578	protein_coding	HGNC:14202
KIF5C	chr2	ENSG00000168280.17	2389.47	862.761	2202.44	2.54243	1.34621	2.49213	1.31738	5.52871e-17	1.01127e-15	148875227	149026759	protein_coding	HGNC:6325
NLRP12	chr19	ENSG00000142405.21	93.9941	44.6735	140.084	3.06864	1.6176	2.49036	1.31635	0.00171282	0.00502954	53793603	53824394	protein_coding	HGNC:22938
SUDS3P1	chr5	ENSG00000249129.1	21.4189	8.16942	26.8354	3.31454	1.72881	2.48991	1.31609	0.00455437	0.0119518	177971316	177972281	processed_pseudogene	HGNC:44000
LMNA	chr1	ENSG00000160789.20	2928.01	1360.33	3479.01	2.55631	1.35406	2.48963	1.31593	2.57525e-13	3.3921e-12	156082573	156140089	protein_coding	HGNC:6636
BDKRB2	chr14	ENSG00000168398.6	463.427	383.214	1003.04	2.62003	1.38958	2.48366	1.31247	1.61634e-07	1.0428e-06	96204679	96244166	protein_coding	HGNC:1030
ATXN7	chr3	ENSG00000163635.18	22.338	8.7037	27.3863	3.16247	1.66105	2.48272	1.31192	0.0029109	0.00804431	63898399	64003453	protein_coding	HGNC:10560
CDKL2	chr4	ENSG00000138769.11	61.1015	27.5647	77.3534	2.7501	1.45949	2.48201	1.31151	6.12416e-05	0.000253268	75576496	75630716	protein_coding	HGNC:1782
COL5A1	chr9	ENSG00000130635.16	2860.69	1666.49	4175.32	2.527	1.33743	2.48171	1.31133	3.01508e-18	5.98253e-17	134641803	134844843	protein_coding	HGNC:2209
KRT16	chr17	ENSG00000186832.9	22.3509	13.3361	43.6254	3.27181	1.71009	2.48041	1.31058	0.00455323	0.0119513	41609778	41615899	protein_coding	HGNC:6423
LPP	chr3	ENSG00000145012.13	8658.87	4259.77	10784.9	2.53713	1.3432	2.47819	1.30929	1.42354e-14	2.11292e-13	188153284	188890671	protein_coding	HGNC:6679
PLK3	chr1	ENSG00000173846.13	306.478	110.408	282.578	2.56083	1.35661	2.4778	1.30906	2.6029e-11	2.82157e-10	44800377	44805990	protein_coding	HGNC:2154
ICA1	chr7	ENSG00000003147.19	682.285	289.233	751.965	2.56765	1.36045	2.4753	1.3076	3.59706e-10	3.36172e-09	8113184	8262687	protein_coding	HGNC:5343
NFKB2	chr10	ENSG00000077150.20	1296.02	751.771	1883.22	2.50338	1.32388	2.47468	1.30724	8.84389e-32	4.41781e-30	102394110	102402524	protein_coding	HGNC:7795
AFAP1L2	chr10	ENSG00000169129.15	1046.57	734.779	1829.04	2.48862	1.31534	2.47442	1.30709	1.34366e-34	7.57592e-33	114294824	114404756	protein_coding	HGNC:25901
PRAG1	chr8	ENSG00000275342.5	4643.05	2562.61	6403.94	2.49458	1.3188	2.4696	1.30428	3.76659e-25	1.29735e-23	8317736	8386439	protein_coding	HGNC:25438
FAM241A	chr4	ENSG00000174749.6	146.931	80.2884	203.33	2.58461	1.36995	2.46561	1.30195	2.64661e-08	1.90698e-07	112145454	112195256	protein_coding	HGNC:26813
TCEA1P2	chr3	ENSG00000230409.3	54.1918	32.9075	89.0736	2.70262	1.43436	2.46436	1.30121	2.94442e-05	0.000129646	37275693	37276598	processed_pseudogene	HGNC:29891
HES4	chr1	ENSG00000188290.10	85.1396	47.3658	136.569	2.83743	1.50458	2.46411	1.30107	0.000420716	0.00142694	998962	1000172	protein_coding	HGNC:24149
GPR68	chr14	ENSG00000119714.11	68.7742	53.1834	157.523	3.00815	1.58888	2.46353	1.30073	0.00166865	0.0049142	91232532	91253925	protein_coding	HGNC:4519
NDRG1	chr8	ENSG00000104419.15	536.314	298.215	764.222	2.5521	1.35168	2.46264	1.30021	1.02916e-10	1.03485e-09	133237171	133302022	protein_coding	HGNC:7679
TNFRSF21	chr6	ENSG00000146072.6	3488.3	1888.77	4677.06	2.47957	1.31009	2.46162	1.29961	3.45331e-42	2.87787e-40	47231532	47309905	protein_coding	HGNC:13469
APLF	chr2	ENSG00000169621.10	320.585	228.69	571.707	2.50909	1.32717	2.45995	1.29863	4.93742e-17	9.08954e-16	68467572	68655862	protein_coding	HGNC:28724
ZYX	chr7	ENSG00000159840.16	9033.46	4423.46	10911.7	2.47739	1.30882	2.45822	1.29762	4.93464e-39	3.55711e-37	143381295	143391111	protein_coding	HGNC:13200
HAND1	chr5	ENSG00000113196.3	4940.46	4128.41	10812.8	2.62643	1.3931	2.45664	1.29669	3.07569e-06	1.61528e-05	154474972	154478227	protein_coding	HGNC:4807
ETS1	chr11	ENSG00000134954.14	1730.04	701.268	1825.81	2.57718	1.36579	2.45425	1.29528	4.9631e-08	3.45516e-07	128458761	128587558	protein_coding	HGNC:3488
ME3	chr11	ENSG00000151376.16	55.9289	31.7374	90.0008	2.80201	1.48646	2.45317	1.29465	0.000364833	0.00125661	86441108	86672636	protein_coding	HGNC:6985
SBDSP1	chr7	ENSG00000225648.5	482.313	270.227	679.314	2.51229	1.329	2.45295	1.29452	6.43757e-14	8.97059e-13	72829425	72836701	transcribed_unprocessed_pseudogene	HGNC:21646
RPS10P7	chr1	ENSG00000223396.4	34.3411	22.7502	65.8076	2.91313	1.54257	2.4527	1.29437	0.00103943	0.0032228	201518703	201584367	transcribed_processed_pseudogene	HGNC:36423
INPP4B	chr4	ENSG00000109452.12	65.2014	34.2268	93.7448	2.78079	1.4755	2.45245	1.29422	0.000233553	0.000846418	142023160	142847432	protein_coding	HGNC:6075
KRT18	chr12	ENSG00000111057.11	108340	68353.5	169000	2.4699	1.30445	2.45218	1.29407	2.47151e-41	1.95478e-39	52948871	52952906	protein_coding	HGNC:6430
ATF4	chr22	ENSG00000128272.14	17715.3	9667.31	23943	2.47713	1.30867	2.44575	1.29028	2.3402e-24	7.659e-23	39519695	39522685	protein_coding	HGNC:786
AC018413.1	chr18	ENSG00000265778.3	25.4804	13.0795	45.2019	3.56183	1.83262	2.4434	1.28889	0.0079786	0.0194473	76491629	76493918	lncRNA	#N/A
ZBED3	chr5	ENSG00000132846.6	883.572	540.949	1349.36	2.501	1.3225	2.43871	1.28612	1.96162e-13	2.61407e-12	77072072	77087285	protein_coding	HGNC:20711
STX3	chr11	ENSG00000166900.17	4460.65	2695.87	6635.12	2.45449	1.29543	2.43578	1.28438	6.55142e-39	4.70271e-37	59713456	59805882	protein_coding	HGNC:11438
MTHFD1L	chr6	ENSG00000120254.15	4428.42	2522.27	6207.73	2.46141	1.29948	2.43528	1.28409	2.37441e-26	8.83758e-25	150865549	151101887	protein_coding	HGNC:21055
RRAGC	chr1	ENSG00000116954.8	977.269	572.731	1404.21	2.45142	1.29362	2.43346	1.28301	1.47042e-40	1.13668e-38	38838198	38859772	protein_coding	HGNC:19902
CYP4V2	chr4	ENSG00000145476.16	55.1046	18.0969	51.5256	2.81951	1.49544	2.43225	1.28229	0.000579692	0.00190524	186191567	186213463	protein_coding	HGNC:23198
MICALL1	chr22	ENSG00000100139.13	6595.02	4009.04	9851.97	2.457	1.2969	2.42666	1.27897	1.1934e-24	3.99767e-23	37905657	37942822	protein_coding	HGNC:29804
LAMB3	chr1	ENSG00000196878.15	160.072	119.864	300.366	2.55126	1.35121	2.42499	1.27798	1.83288e-07	1.17321e-06	209614870	209652425	protein_coding	HGNC:6490
OAS3	chr12	ENSG00000111331.13	46.305	22.195	67.4422	3.00207	1.58596	2.42468	1.27779	0.00224944	0.00640667	112938444	112973251	protein_coding	HGNC:8088
BEND7	chr10	ENSG00000165626.17	325.469	190.419	470.663	2.47298	1.30625	2.41953	1.27473	1.86635e-12	2.27099e-11	13438484	13528974	protein_coding	HGNC:23514
CREB3	chr9	ENSG00000107175.12	2073.23	1235.64	3021.49	2.44068	1.28728	2.41848	1.2741	1.13548e-28	4.91103e-27	35732598	35736999	protein_coding	HGNC:2347
RASL10B	chr17	ENSG00000270885.2	1464.85	882.673	2165.32	2.44449	1.28953	2.41246	1.2705	4.03116e-18	7.94329e-17	35731639	35743521	protein_coding	HGNC:30295
LINC01819	chr2	ENSG00000231826.6	54.3727	32.624	98.2457	2.97318	1.57201	2.41211	1.2703	0.00243284	0.0068668	43027823	43040662	lncRNA	HGNC:52624
CASP8	chr2	ENSG00000064012.22	179.681	105.492	265.188	2.50675	1.32582	2.40629	1.26681	6.24995e-09	4.92501e-08	201233443	201287711	protein_coding	HGNC:1509
AC093866.1	chr4	ENSG00000251095.7	967.373	332.074	833.452	2.49164	1.31709	2.40437	1.26566	5.29993e-10	4.83676e-09	89410960	89726752	lncRNA	#N/A
AC008514.1	chr5	ENSG00000253348.1	33.2228	21.5055	59.9946	2.73601	1.45208	2.40195	1.26421	0.000367163	0.00126362	170747047	170788650	lncRNA	#N/A
IGFBP7	chr4	ENSG00000163453.11	642.764	461.658	1278.67	2.77101	1.47041	2.40062	1.26341	0.000620518	0.00202347	57030773	57110385	protein_coding	HGNC:5476
AC025259.1	chr12	ENSG00000257663.1	50.6	22.9322	62.1441	2.67126	1.41752	2.39887	1.26236	0.000127674	0.000492811	52076841	52082084	lncRNA	#N/A
PIP5K1B	chr9	ENSG00000107242.19	259.115	146.563	360.41	2.46971	1.30434	2.39783	1.26173	1.65584e-11	1.83215e-10	68705240	69009176	protein_coding	HGNC:8995
BSN	chr3	ENSG00000164061.5	210.539	94.2452	245.263	2.57801	1.36626	2.397	1.26123	6.62142e-06	3.28838e-05	49554477	49671549	protein_coding	HGNC:1117
OLFML2A	chr9	ENSG00000185585.20	268.887	88.0963	241.048	2.68058	1.42255	2.39525	1.26018	0.0001691	0.000634088	124777133	124814885	protein_coding	HGNC:27270
SRXN1	chr20	ENSG00000271303.1	334.708	123.968	306.399	2.46978	1.30438	2.39471	1.25985	4.20856e-11	4.44095e-10	646615	653370	protein_coding	HGNC:16132
GLIPR1	chr12	ENSG00000139278.10	136.96	48.7062	125.534	2.63452	1.39754	2.3941	1.25949	6.19826e-05	0.000255899	75480753	75503863	protein_coding	HGNC:17001
AL031587.5	chr22	ENSG00000278948.1	881.994	522.464	1276.17	2.44513	1.28991	2.39275	1.25867	2.8393e-16	4.87503e-15	37943050	37944898	TEC	#N/A
MX1	chr21	ENSG00000157601.14	68.3771	18.0222	54.8889	2.96731	1.56916	2.39191	1.25817	0.00274645	0.00764521	41420304	41459214	protein_coding	HGNC:7532
TNNC1	chr3	ENSG00000114854.8	120.162	67.0865	167.417	2.49748	1.32047	2.39133	1.25781	1.84722e-08	1.36378e-07	52451100	52454041	protein_coding	HGNC:11943
TNFRSF1A	chr12	ENSG00000067182.8	2186.07	1265.57	3039.76	2.40531	1.26622	2.39043	1.25727	3.6264e-38	2.45688e-36	6328757	6342114	protein_coding	HGNC:11916
MYO1D	chr17	ENSG00000176658.17	1275.81	700.278	1689.84	2.41645	1.27289	2.38946	1.25668	1.47388e-27	6.00948e-26	32492522	32877177	protein_coding	HGNC:7598
ARHGEF2	chr1	ENSG00000116584.20	4892.48	3205.07	7715.17	2.40522	1.26617	2.38653	1.25491	6.8787e-37	4.35243e-35	155946851	156007070	protein_coding	HGNC:682
AC137834.2	chr12	ENSG00000276727.1	41.5659	22.8039	63.8146	2.78668	1.47855	2.38516	1.25408	0.000842033	0.00266641	57229498	57230198	lncRNA	#N/A
PPP1R1C	chr2	ENSG00000150722.10	77.0411	40.7993	113.513	2.76562	1.4676	2.38464	1.25377	0.000716807	0.00230925	181954241	182131398	protein_coding	HGNC:14940
PPIEL	chr1	ENSG00000243970.3	29.0471	15.2703	43.7777	2.8591	1.51556	2.38201	1.25218	0.00157776	0.00468366	39522280	39559671	transcribed_unprocessed_pseudogene	HGNC:33195
ADAMTS18	chr16	ENSG00000140873.16	1177.68	947.548	2324.25	2.45621	1.29644	2.38019	1.25107	1.25729e-10	1.25026e-09	77247813	77435034	protein_coding	HGNC:17110
ACOXL	chr2	ENSG00000153093.18	160.845	37.898	97.9455	2.54714	1.34888	2.37954	1.25068	7.20732e-06	3.54841e-05	110732573	111118222	protein_coding	HGNC:25621
PRLR	chr5	ENSG00000113494.17	875.477	781.925	1870.85	2.43242	1.28239	2.3774	1.24938	4.18691e-14	5.95541e-13	35048756	35230487	protein_coding	HGNC:9446
VAT1	chr17	ENSG00000108828.16	16813.4	10608.7	25547.1	2.40541	1.26628	2.37659	1.24889	1.72217e-24	5.7352e-23	43014607	43025123	protein_coding	HGNC:16919
PTPN3	chr9	ENSG00000070159.14	297.187	160.209	393.722	2.45069	1.29319	2.37505	1.24796	4.8287e-11	5.06095e-10	109375466	109498313	protein_coding	HGNC:9655
ERICH5	chr8	ENSG00000177459.11	136.933	88.7741	220.268	2.46887	1.30385	2.3738	1.2472	1.16943e-08	8.90308e-08	98064522	98093610	protein_coding	HGNC:26823
EVPL	chr17	ENSG00000167880.7	60.6807	23.4665	62.9233	2.63776	1.39931	2.37115	1.24558	0.000142598	0.000544267	76004502	76027452	protein_coding	HGNC:3503
TRIM8	chr10	ENSG00000171206.14	2202.12	1382.9	3304.43	2.38843	1.25606	2.37066	1.24529	4.5723e-38	3.07532e-36	102642310	102660680	protein_coding	HGNC:15579
AC103740.1	chr15	ENSG00000259370.2	35.6509	22.6756	64.2132	2.86161	1.51683	2.36529	1.24202	0.00194602	0.00563296	62827675	62884034	lncRNA	#N/A
CSF1	chr1	ENSG00000184371.14	719.757	499.186	1237.11	2.47616	1.3081	2.36073	1.23923	1.0408e-07	6.89987e-07	109910242	109930992	protein_coding	HGNC:2432
AC004466.1	chr12	ENSG00000268069.2	34.5086	17.4611	51.6778	2.9903	1.58029	2.35928	1.23835	0.0039106	0.0104536	47784923	47786002	lncRNA	#N/A
INA	chr10	ENSG00000148798.11	509.016	228.009	574.924	2.49388	1.31839	2.35928	1.23834	5.64898e-07	3.33704e-06	103277138	103290346	protein_coding	HGNC:6057
ZFAND1	chr8	ENSG00000104231.11	1424.12	934.253	2239.38	2.39536	1.26024	2.35833	1.23777	2.78737e-23	8.51867e-22	81701334	81732903	protein_coding	HGNC:25858
SLC1A3	chr5	ENSG00000079215.14	3511.55	2320.38	5662.13	2.45917	1.29817	2.35661	1.23671	2.28114e-08	1.65482e-07	36606355	36688334	protein_coding	HGNC:10941
MIR34AHG	chr1	ENSG00000228526.7	549.391	176.56	429.882	2.45644	1.29657	2.35612	1.23641	7.01788e-09	5.49466e-08	9148011	9198906	lncRNA	HGNC:51913
EPSTI1	chr13	ENSG00000133106.14	219.357	159.974	385.539	2.42348	1.27708	2.35224	1.23404	5.98424e-11	6.19604e-10	42886388	42992271	protein_coding	HGNC:16465
NUAK2	chr1	ENSG00000163545.10	1424.12	809.343	1941.4	2.40017	1.26314	2.35151	1.23358	1.11072e-16	1.99324e-15	205302063	205321760	protein_coding	HGNC:29558
OSBPL6	chr2	ENSG00000079156.17	990.309	655.899	1560.69	2.38193	1.25213	2.35081	1.23316	1.16721e-22	3.37976e-21	178194481	178402893	protein_coding	HGNC:16388
FRY	chr13	ENSG00000073910.22	781.856	388.846	930.264	2.3961	1.26069	2.34533	1.22979	1.5494e-14	2.28584e-13	31846713	32299125	protein_coding	HGNC:20367
SYT16	chr14	ENSG00000139973.16	323.576	201.937	496.558	2.47509	1.30748	2.34314	1.22845	2.10034e-07	1.33375e-06	61811974	62112550	protein_coding	HGNC:23142
ACTN2	chr1	ENSG00000077522.13	101.088	69.555	176.459	2.52355	1.33545	2.33902	1.22591	1.23308e-05	5.80487e-05	236664141	236764631	protein_coding	HGNC:164
TCF15	chr20	ENSG00000125878.6	103.364	31.2778	80.9228	2.57176	1.36275	2.33821	1.2254	7.6553e-05	0.000310501	603797	610398	protein_coding	HGNC:11627
PVR	chr19	ENSG00000073008.15	993.645	530.991	1257.18	2.36665	1.24285	2.33582	1.22393	1.1867e-22	3.43038e-21	44643798	44666162	protein_coding	HGNC:9705
HACD1	chr10	ENSG00000165996.14	547.787	272.343	653.401	2.40034	1.26324	2.33567	1.22384	8.68687e-12	9.90036e-11	17589032	17617374	protein_coding	HGNC:9639
SH3KBP1	chrX	ENSG00000147010.18	3497.95	2531	5982.84	2.36641	1.2427	2.33511	1.22349	1.0336e-21	2.75047e-20	19533977	19887600	protein_coding	HGNC:13867
Z97832.2	chr6	ENSG00000272374.1	37.6329	18.8341	51.6197	2.77367	1.4718	2.33389	1.22274	0.0014874	0.00444165	35220370	35224630	lncRNA	#N/A
ABCB1	chr7	ENSG00000085563.15	110.272	53.6221	131.445	2.4611	1.29931	2.33183	1.22146	5.75119e-07	3.39273e-06	87503017	87713323	protein_coding	HGNC:40
PCSK1N	chrX	ENSG00000102109.9	262.202	159.663	416.849	2.6201	1.38962	2.3294	1.21996	0.000298808	0.0010545	48831096	48835610	protein_coding	HGNC:17301
PLCXD2	chr3	ENSG00000240891.8	291.19	142.957	344.44	2.39072	1.25744	2.32798	1.21908	5.60285e-12	6.48943e-11	111674676	111846447	protein_coding	HGNC:26462
DOK5	chr20	ENSG00000101134.12	195.997	91.0664	224.263	2.44233	1.28826	2.32682	1.21836	1.32549e-07	8.66285e-07	54475593	54651169	protein_coding	HGNC:16173
CHST3	chr10	ENSG00000122863.6	1448.38	912.617	2158.16	2.37251	1.24642	2.32568	1.21765	1.07699e-13	1.46492e-12	71964395	72013558	protein_coding	HGNC:1971
SGTB	chr5	ENSG00000197860.10	584.995	271.707	651.941	2.39789	1.26177	2.32553	1.21756	1.19e-10	1.18958e-09	65665928	65723035	protein_coding	HGNC:23567
NOTCH2	chr1	ENSG00000134250.20	5158.3	2946.17	6907.81	2.35041	1.23291	2.32392	1.21656	5.11238e-25	1.7468e-23	119911553	120100779	protein_coding	HGNC:7882
ADAMTS15	chr11	ENSG00000166106.3	91.6531	17.9954	53.5006	2.90328	1.53768	2.32164	1.21514	0.00322598	0.00881237	130448974	130476641	protein_coding	HGNC:16305
ANKRD11	chr16	ENSG00000167522.16	13852	8902.98	20857.1	2.33729	1.22483	2.32132	1.21495	1.17209e-39	8.82118e-38	89267630	89490561	protein_coding	HGNC:21316
MUS81	chr11	ENSG00000172732.12	1285	818.846	1928.53	2.35428	1.23529	2.32115	1.21484	2.687e-21	6.91336e-20	65857126	65867653	protein_coding	HGNC:29814
TUFT1	chr1	ENSG00000143367.16	1439.93	878.163	2047.41	2.33096	1.22093	2.32094	1.21471	3.67587e-36	2.25084e-34	151540305	151583583	protein_coding	HGNC:12422
LMO7	chr13	ENSG00000136153.20	354.334	169.666	399.992	2.38747	1.25548	2.3198	1.214	3.35733e-11	3.58031e-10	75620434	75859870	protein_coding	HGNC:6646
CAST	chr5	ENSG00000153113.23	4557.54	3229.35	7585.08	2.35956	1.23852	2.31969	1.21394	9.74155e-19	2.0271e-17	96525267	96779595	protein_coding	HGNC:1515
PRRG4	chr11	ENSG00000135378.4	409.195	293.41	701.083	2.38808	1.25585	2.31954	1.21384	2.37828e-11	2.5962e-10	32829927	32858120	protein_coding	HGNC:30799
AC122179.1	chr11	ENSG00000238387.1	26.2717	13.4108	37.8123	2.88694	1.52954	2.31647	1.21193	0.00358426	0.00967508	9578028	9578131	snoRNA	#N/A
SHLD2P1	chr10	ENSG00000165874.13	43.7537	11.8079	32.8187	2.81395	1.4926	2.31568	1.21144	0.00216277	0.00619321	46610474	46652025	transcribed_unprocessed_pseudogene	HGNC:31425
CEBPD	chr8	ENSG00000221869.5	202.573	118.321	294.142	2.53338	1.34106	2.3155	1.21132	6.19286e-05	0.000255738	47736913	47738164	protein_coding	HGNC:1835
CPEB1	chr15	ENSG00000214575.9	45.6049	15.1956	49.246	3.18347	1.6706	2.3143	1.21058	0.00773165	0.0189346	82543201	82648861	protein_coding	HGNC:21744
C1orf53	chr1	ENSG00000203724.11	20.8138	12.978	37.8123	2.97691	1.57382	2.31373	1.21022	0.00505999	0.01307	197902630	197907367	protein_coding	HGNC:30003
TNFAIP3	chr6	ENSG00000118503.15	154.415	105.465	252.294	2.39148	1.25791	2.31363	1.21016	4.90184e-10	4.50716e-09	137867214	137883312	protein_coding	HGNC:11896
KRT80	chr12	ENSG00000167767.14	1354.18	827.003	1965.25	2.37901	1.25036	2.31353	1.2101	3.23634e-11	3.46662e-10	52168996	52192014	protein_coding	HGNC:27056
PDLIM3	chr4	ENSG00000154553.15	136.783	59.8573	144.89	2.42704	1.2792	2.3106	1.20827	2.45997e-07	1.54621e-06	185500660	185535612	protein_coding	HGNC:20767
UBE2J1	chr6	ENSG00000198833.7	7179.44	5087.74	11832.4	2.32723	1.21861	2.30874	1.20711	5.19214e-34	2.88933e-32	89326625	89352722	protein_coding	HGNC:17598
MYL9	chr20	ENSG00000101335.10	9934.96	5013.9	11716.6	2.33265	1.22197	2.30634	1.2056	2.02343e-27	8.15288e-26	36541497	36551447	protein_coding	HGNC:15754
BAG2	chr6	ENSG00000112208.11	1522.25	986.38	2299.6	2.33002	1.22034	2.30629	1.20557	2.74497e-24	8.94946e-23	57172326	57189833	protein_coding	HGNC:938
B4GALNT1	chr12	ENSG00000135454.14	34.9951	15.0405	40.4725	2.70723	1.43682	2.30599	1.20539	0.00137641	0.00415159	57623409	57633239	protein_coding	HGNC:4117
ZEB2	chr2	ENSG00000169554.21	128.642	97.0332	233.677	2.46413	1.30108	2.3059	1.20533	6.89196e-06	3.40492e-05	144364364	144521057	protein_coding	HGNC:14881
ZNF674	chrX	ENSG00000251192.7	231.086	133.639	321.787	2.41175	1.27008	2.3055	1.20508	8.39753e-08	5.66601e-07	46497727	46545457	protein_coding	HGNC:17625
ACSL1	chr4	ENSG00000151726.14	347.987	172.412	405.863	2.38302	1.25279	2.30448	1.20444	8.01548e-10	7.1062e-09	184755595	184826818	protein_coding	HGNC:3569
IGFBP7-AS1	chr4	ENSG00000245067.7	85.5305	64.1584	174.153	2.74243	1.45545	2.30372	1.20397	0.00191388	0.00555123	57109762	57207459	lncRNA	HGNC:40296
MT-ND6	chrM	ENSG00000198695.2	9411.24	5953.97	14009.9	2.50078	1.32238	2.30192	1.20284	3.89132e-05	0.00016674	14149	14673	protein_coding	HGNC:7462
COX19	chr7	ENSG00000240230.6	970.488	648.497	1519.41	2.3345	1.22311	2.30076	1.20211	3.53528e-20	8.22843e-19	898778	975549	protein_coding	HGNC:28074
AL513497.1	chr1	ENSG00000279443.1	32.6044	18.9834	60.3213	3.09079	1.62797	2.29905	1.20104	0.00675106	0.0168029	28544460	28546542	TEC	#N/A
L3MBTL2-AS1	chr22	ENSG00000235513.2	36.484	20.7683	55.4936	2.6243	1.39193	2.29874	1.20084	0.000620145	0.00202263	41207592	41228500	lncRNA	HGNC:40847
BNC1	chr15	ENSG00000169594.13	3528.58	2684.33	6276.14	2.36184	1.23991	2.29713	1.19983	3.74507e-11	3.97149e-10	83255903	83284714	protein_coding	HGNC:1081
SNAI2	chr8	ENSG00000019549.13	91.1838	58.4784	146.238	2.54193	1.34593	2.29689	1.19968	0.000151064	0.000573507	48917598	48921740	protein_coding	HGNC:11094
TRIM58	chr1	ENSG00000162722.9	150.562	88.0309	212.941	2.42062	1.27538	2.29517	1.1986	6.61668e-07	3.86592e-06	247857187	247880138	protein_coding	HGNC:24150
TPH1	chr11	ENSG00000129167.9	31.5774	16.0822	47.7098	2.98991	1.5801	2.2936	1.19762	0.00557902	0.0142597	18017564	18042426	protein_coding	HGNC:12008
DOP1B	chr21	ENSG00000142197.12	1630.42	1191.46	2748.36	2.3096	1.20764	2.29358	1.1976	3.19309e-26	1.18332e-24	36156782	36294274	protein_coding	HGNC:1291
EPRS1	chr1	ENSG00000136628.18	12817.3	7671.97	17806.4	2.3246	1.21698	2.29233	1.19682	3.41832e-20	7.97794e-19	219968600	220046530	protein_coding	HGNC:3418
ADAP1	chr7	ENSG00000105963.15	160.314	39.3516	98.0755	2.48893	1.31553	2.29111	1.19605	3.51996e-05	0.000152704	897900	955407	protein_coding	HGNC:16486
SGMS1	chr10	ENSG00000198964.14	909.409	511.527	1187.97	2.32123	1.21489	2.29106	1.19601	1.78209e-21	4.64813e-20	50305586	50625163	protein_coding	HGNC:29799
TACC2	chr10	ENSG00000138162.19	2349.95	1392.97	3219.52	2.31961	1.21388	2.2908	1.19585	2.36415e-22	6.65389e-21	121989163	122254545	protein_coding	HGNC:11523
LINC01410	chr9	ENSG00000238113.7	35.5828	26.9767	75.907	2.83935	1.50556	2.28949	1.19502	0.00368759	0.00992888	62801461	62813486	lncRNA	HGNC:50702
RASSF8	chr12	ENSG00000123094.15	3773.44	2660.45	6181.04	2.3249	1.21717	2.28804	1.19411	7.61696e-18	1.47538e-16	25959029	26079892	protein_coding	HGNC:13232
ACTA2	chr10	ENSG00000107796.13	1203.1	519.775	1219.19	2.40819	1.26795	2.28674	1.19329	5.24889e-07	3.12229e-06	88935074	88991339	protein_coding	HGNC:130
NEAT1	chr11	ENSG00000245532.9	1522.96	862.212	2065.21	2.36194	1.23997	2.28574	1.19266	8.51475e-10	7.50986e-09	65422774	65445540	lncRNA	HGNC:30815
RRM2B	chr8	ENSG00000048392.12	4018.28	1391.15	3306.02	2.37123	1.24563	2.2856	1.19258	5.26745e-09	4.20117e-08	102204502	102238961	protein_coding	HGNC:17296
TENM3	chr4	ENSG00000218336.9	7080.77	4442.94	10217.7	2.29789	1.20031	2.28513	1.19228	1.3575e-46	1.41411e-44	182143987	182803024	protein_coding	HGNC:29944
CALD1	chr7	ENSG00000122786.20	22955.8	11419.8	26328.6	2.31911	1.21357	2.28374	1.1914	1.82479e-18	3.71571e-17	134744252	134970729	protein_coding	HGNC:1441
GCC1	chr7	ENSG00000179562.3	1981.72	1296.05	2987.23	2.30547	1.20506	2.28361	1.19132	2.13625e-28	9.10117e-27	127580628	127593611	protein_coding	HGNC:19095
HIVEP3	chr1	ENSG00000127124.16	241.515	146.187	346.335	2.53185	1.34019	2.28211	1.19037	0.000178477	0.000665452	41506365	42035925	protein_coding	HGNC:13561
TRIML2	chr4	ENSG00000179046.8	2092.05	1311.42	3024.5	2.31128	1.20869	2.28064	1.18944	4.80188e-21	1.20463e-19	188091273	188109603	protein_coding	HGNC:26378
LACC1	chr13	ENSG00000179630.11	363.099	180.369	422.487	2.33351	1.2225	2.27956	1.18875	7.24878e-13	9.1461e-12	43879284	43893932	protein_coding	HGNC:26789
SCARF2	chr22	ENSG00000244486.8	337.502	163.063	387.17	2.38162	1.25194	2.27927	1.18857	7.91371e-08	5.35437e-07	20424815	20437826	protein_coding	HGNC:19869
EPB41L3	chr18	ENSG00000082397.17	3317.34	2753.27	6332.3	2.29665	1.19953	2.27591	1.18644	1.71302e-19	3.79082e-18	5392381	5630700	protein_coding	HGNC:3380
GABRP	chr5	ENSG00000094755.17	2847.91	2539.27	6331.99	2.55741	1.35468	2.27357	1.18496	0.000411338	0.00139958	170763350	170814047	protein_coding	HGNC:4089
AC080023.1	chr11	ENSG00000254554.1	17.1292	6.79638	25.4694	3.66735	1.87474	2.2707	1.18314	0.0157985	0.0350977	10302657	10303704	lncRNA	#N/A
ZBTB21	chr21	ENSG00000173276.14	1369.23	802.468	1843.14	2.29522	1.19863	2.27007	1.18274	1.30225e-22	3.7517e-21	41986831	42010387	protein_coding	HGNC:13083
AUTS2	chr7	ENSG00000158321.18	3288.76	1474.74	3387.93	2.29698	1.19974	2.26949	1.18237	8.63119e-23	2.52492e-21	69598296	70793506	protein_coding	HGNC:14262
ATXN2L	chr16	ENSG00000168488.18	8220.31	5369.47	12381.9	2.29306	1.19727	2.26691	1.18073	2.95573e-25	1.03052e-23	28823035	28837237	protein_coding	HGNC:31326
ADAM9	chr8	ENSG00000168615.12	2589.17	1709.13	3921.86	2.29478	1.19836	2.26676	1.18063	9.02367e-22	2.42772e-20	38996869	39105261	protein_coding	HGNC:216
IL1R1	chr2	ENSG00000115594.12	112.267	88.2607	213.434	2.42	1.27501	2.26635	1.18037	9.07399e-06	4.38405e-05	102064544	102179874	protein_coding	HGNC:5993
PCLO	chr7	ENSG00000186472.20	850.656	566.344	1294.68	2.31211	1.20921	2.26471	1.17932	1.33112e-14	1.98783e-13	82754012	83162930	protein_coding	HGNC:13406
TMEM200A	chr6	ENSG00000164484.11	1874.33	1326.09	3104.59	2.34027	1.22668	2.26407	1.17892	1.46477e-09	1.25308e-08	130365734	130443063	protein_coding	HGNC:21075
TRPM6	chr9	ENSG00000119121.22	78.7237	29.4988	76.1037	2.54785	1.34928	2.26401	1.17888	0.000386392	0.00132207	74722495	74888094	protein_coding	HGNC:17995
SPECC1	chr17	ENSG00000128487.16	3894	2414.3	5502.13	2.28059	1.18941	2.26371	1.17869	6.89951e-34	3.8146e-32	20009344	20319026	protein_coding	HGNC:30615
MIR647	chr20	ENSG00000207554.1	22.7337	12.0377	37.1674	3.10317	1.63374	2.26349	1.17855	0.00891167	0.0214071	63942631	63942726	miRNA	HGNC:32903
COL1A1	chr17	ENSG00000108821.13	20099.9	11139.5	28788	2.60298	1.38017	2.2624	1.17786	0.000954453	0.0029826	50183289	50201632	protein_coding	HGNC:2197
CAVIN1	chr17	ENSG00000177469.13	3274.97	1064.13	2884.75	2.71534	1.44113	2.25806	1.17508	0.0024301	0.00686099	42402449	42423256	protein_coding	HGNC:9688
TINAGL1	chr1	ENSG00000142910.16	2910.27	1972.4	5043.32	2.57444	1.36426	2.25708	1.17446	0.000766042	0.00245076	31576485	31587686	protein_coding	HGNC:19168
AC044810.2	chr11	ENSG00000254951.7	66.3268	25.9081	64.8761	2.49534	1.31924	2.25529	1.17332	0.000187041	0.000694654	7754393	7905955	lncRNA	#N/A
PROSER2-AS1	chr10	ENSG00000225778.5	99.2263	60.114	145.006	2.41016	1.26913	2.24863	1.16905	1.4893e-05	6.91956e-05	11849608	11894700	lncRNA	HGNC:27343
ZBTB38	chr3	ENSG00000177311.11	1455.11	964.692	2208.21	2.29285	1.19714	2.24797	1.16862	1.57115e-14	2.31392e-13	141324213	141449792	protein_coding	HGNC:26636
AC118344.4	chr19	ENSG00000279759.1	78.509	51.6552	120.105	2.54192	1.34592	2.2461	1.16742	0.00054033	0.00178697	40355842	40360606	TEC	#N/A
MCTP1	chr5	ENSG00000175471.19	93.9509	43.0647	111.063	2.54716	1.34889	2.24563	1.16712	0.000597647	0.0019571	94703741	95284575	protein_coding	HGNC:26183
ITGA3	chr17	ENSG00000005884.18	3176.42	2050.36	4654.94	2.27987	1.18895	2.24095	1.16411	1.40015e-16	2.49428e-15	50055968	50090481	protein_coding	HGNC:6139
CPQ	chr8	ENSG00000104324.16	137.671	98.054	232.88	2.39563	1.26041	2.23771	1.16202	1.31656e-05	6.17066e-05	96645242	97149654	protein_coding	HGNC:16910
GCNA	chrX	ENSG00000147174.11	160.2	119.443	279.407	2.33352	1.22251	2.23484	1.16017	8.99916e-08	6.04806e-07	71578411	71613583	protein_coding	HGNC:15805
SVIL-AS1	chr10	ENSG00000224597.10	96.5744	61.2304	143.94	2.37104	1.24552	2.22979	1.15691	5.86302e-06	2.94167e-05	29409402	29487745	transcribed_unprocessed_pseudogene	HGNC:51219
FAM13B	chr5	ENSG00000031003.10	2171.98	1464	3296.74	2.26137	1.1772	2.22725	1.15526	1.50419e-16	2.6685e-15	137937960	138051961	protein_coding	HGNC:1335
SHROOM2	chrX	ENSG00000146950.13	1201.37	736.686	1655.99	2.24681	1.16788	2.22673	1.15493	7.2573e-23	2.14134e-21	9786429	9949443	protein_coding	HGNC:630
KANK4	chr1	ENSG00000132854.19	1548.26	1174.18	2697.12	2.30844	1.20692	2.22471	1.15362	1.85521e-08	1.36909e-07	62236165	62319434	protein_coding	HGNC:27263
DGKD	chr2	ENSG00000077044.10	3541.65	2603.61	5851.44	2.2512	1.17069	2.22329	1.1527	4.19883e-21	1.05801e-19	233354507	233472104	protein_coding	HGNC:2851
STK10	chr5	ENSG00000072786.13	1039.38	499.379	1130.6	2.26041	1.17658	2.2229	1.15245	2.10129e-16	3.65937e-15	172042079	172188224	protein_coding	HGNC:11388
AC051649.2	chr11	ENSG00000274866.1	90.3251	57.565	158.16	2.73379	1.4509	2.22088	1.15113	0.00445591	0.0117205	1997484	1997552	misc_RNA	#N/A
AMOTL2	chr3	ENSG00000114019.14	7116.95	4781.21	10723.9	2.24452	1.16641	2.21903	1.14993	1.64309e-19	3.6408e-18	134355874	134375479	protein_coding	HGNC:17812
NPR2	chr9	ENSG00000159899.14	386.167	197.782	454.626	2.29598	1.19911	2.21866	1.14969	4.65576e-09	3.72548e-08	35792154	35809732	protein_coding	HGNC:7944
TNFRSF10B	chr8	ENSG00000120889.13	5040.53	2303.25	5206.92	2.25201	1.17122	2.21827	1.14943	6.62975e-18	1.29001e-16	23020133	23069031	protein_coding	HGNC:11905
EXOSC6	chr16	ENSG00000223496.3	2687.12	1745.25	3981.4	2.26169	1.1774	2.21719	1.14873	4.9326e-14	6.94712e-13	70246778	70251940	protein_coding	HGNC:19055
AP001994.3	chr11	ENSG00000288047.1	15.2707	7.33067	22.1643	3.0615	1.61424	2.21712	1.14869	0.0117295	0.0271747	119892700	119919996	lncRNA	#N/A
AC112220.2	chr3	ENSG00000271643.2	228.821	154.091	353.894	2.31858	1.21324	2.21688	1.14853	3.82685e-07	2.32993e-06	33793644	33798539	lncRNA	#N/A
CLMP	chr11	ENSG00000166250.12	1014.68	493.191	1119.97	2.26905	1.18209	2.2144	1.14692	7.83948e-12	8.9705e-11	123069872	123195248	protein_coding	HGNC:24039
RIPOR2	chr6	ENSG00000111913.19	2771.92	1781.95	3933.57	2.21539	1.14756	2.21385	1.14656	8.92217e-33	4.77826e-31	24804282	25042170	protein_coding	HGNC:13872
DKK3	chr11	ENSG00000050165.18	2017.27	1185.83	2656.28	2.24064	1.16391	2.21339	1.14626	2.16645e-21	5.62486e-20	11956207	12009769	protein_coding	HGNC:2893
ZFYVE9	chr1	ENSG00000157077.14	1692.92	756.37	1854.89	2.44796	1.29158	2.21229	1.14554	0.000235261	0.000851524	52142094	52346686	protein_coding	HGNC:6775
PIP5KL1	chr9	ENSG00000167103.12	217.095	138.865	324.631	2.35947	1.23846	2.21035	1.14427	1.1725e-05	5.53956e-05	127920881	127930785	protein_coding	HGNC:28711
KCTD16	chr5	ENSG00000183775.11	65.3845	49.3478	118.225	2.39262	1.25859	2.20857	1.14311	8.22531e-05	0.000331184	144170873	144485686	protein_coding	HGNC:29244
AL603756.1	chr10	ENSG00000271933.1	130.469	77.5063	179.365	2.34354	1.22869	2.20795	1.14271	5.66883e-06	2.85177e-05	84138420	84140582	lncRNA	#N/A
C6orf132	chr6	ENSG00000188112.9	2166.52	1019.41	2280.82	2.23461	1.16002	2.20706	1.14212	4.33994e-21	1.09195e-19	42101119	42142620	protein_coding	HGNC:21288
DUX4L50	chr9	ENSG00000232815.1	22.4111	9.26482	27.7088	3.068	1.6173	2.20668	1.14188	0.0113637	0.0264421	63817748	63818462	unprocessed_pseudogene	HGNC:51788
AL139260.1	chr1	ENSG00000228436.3	29.8538	13.5659	42.0849	3.11582	1.63961	2.20543	1.14106	0.0113627	0.0264421	38859912	38965038	lncRNA	#N/A
SNX10	chr7	ENSG00000086300.15	728.049	502.086	1120.95	2.23108	1.15775	2.20475	1.14062	3.33089e-23	1.00895e-21	26291895	26374329	protein_coding	HGNC:14974
ACAP2-IT1	chr3	ENSG00000229325.1	23.6634	10.1036	30.5212	3.0326	1.60056	2.20377	1.13997	0.0103656	0.0244717	195280723	195282741	lncRNA	HGNC:41426
EHD2	chr19	ENSG00000024422.12	566.67	319.983	721.353	2.25924	1.17584	2.19952	1.13719	8.25142e-11	8.38094e-10	47713422	47743134	protein_coding	HGNC:3243
GPR37	chr7	ENSG00000170775.3	632.915	441.513	986.524	2.23461	1.16002	2.19319	1.13303	1.90512e-15	3.06469e-14	124743885	124765792	protein_coding	HGNC:4494
WWC2	chr4	ENSG00000151718.16	5486.35	3146.4	6967.93	2.21493	1.14726	2.18909	1.13033	9.91677e-22	2.64716e-20	183099257	183320777	protein_coding	HGNC:24148
SLC3A2	chr11	ENSG00000168003.16	18691.2	12287.5	27071.3	2.20677	1.14194	2.18851	1.12995	8.09579e-32	4.0679e-30	62856102	62888875	protein_coding	HGNC:11026
TLCD4	chr1	ENSG00000152078.10	856.582	588.171	1310.92	2.23492	1.16023	2.18564	1.12805	4.13653e-12	4.85694e-11	95117355	95197607	protein_coding	HGNC:26477
UNC5B-AS1	chr10	ENSG00000237512.6	58.075	33.7731	86.3912	2.58002	1.36738	2.18477	1.12748	0.00231844	0.00657944	71217224	71218228	lncRNA	HGNC:45096
LRRC8D	chr1	ENSG00000171492.14	3261.65	2188.41	4823.83	2.20523	1.14093	2.18143	1.12528	4.08036e-30	1.8589e-28	89821014	89936611	protein_coding	HGNC:16992
MYRF	chr11	ENSG00000124920.13	757.859	551.058	1229.38	2.23354	1.15933	2.18014	1.12442	1.51065e-11	1.67911e-10	61752642	61788518	protein_coding	HGNC:1181
ZC3H12C	chr11	ENSG00000149289.11	1021.31	783.336	1716.07	2.2169	1.14854	2.17989	1.12426	1.7659e-15	2.84879e-14	110093392	110171841	protein_coding	HGNC:29362
AL160408.2	chr1	ENSG00000228830.1	132.385	66.2478	152.239	2.29758	1.20012	2.17875	1.1235	2.54119e-06	1.35668e-05	234607008	234609483	lncRNA	#N/A
PLK2	chr5	ENSG00000145632.15	5181.84	3115.46	6874.2	2.20824	1.1429	2.17636	1.12192	1.05882e-17	2.02791e-16	58453982	58460139	protein_coding	HGNC:19699
CACNA2D3	chr3	ENSG00000157445.15	95.7365	39.2501	98.6802	2.48909	1.31562	2.1761	1.12175	0.000844062	0.00267169	54122547	55074557	protein_coding	HGNC:15460
AC023796.2	chr12	ENSG00000256482.1	24.2499	9.23798	26.5129	2.90012	1.53611	2.17493	1.12097	0.00954047	0.022748	24830421	24836558	lncRNA	#N/A
ESYT1	chr12	ENSG00000139641.12	6221.93	4031.03	8817.08	2.18846	1.12992	2.17413	1.12044	1.76169e-36	1.09046e-34	56118250	56144671	protein_coding	HGNC:29534
RDH12	chr14	ENSG00000139988.10	31.4357	17.5089	44.7451	2.5785	1.36653	2.17314	1.11978	0.00282289	0.00783783	67701886	67734451	protein_coding	HGNC:19977
SLC6A17	chr1	ENSG00000197106.7	60.1427	42.1396	102.957	2.49873	1.32119	2.16707	1.11575	0.00144159	0.0043172	110150494	110202202	protein_coding	HGNC:31399
ADGRA2	chr8	ENSG00000020181.18	334.455	219.204	505.529	2.29945	1.20129	2.16586	1.11494	6.61803e-06	3.28765e-05	37784191	37844896	protein_coding	HGNC:17849
TEAD1	chr11	ENSG00000187079.18	10263.9	7188.09	15726.1	2.19531	1.13442	2.1643	1.1139	9.77354e-23	2.84448e-21	12674421	12944737	protein_coding	HGNC:11714
AC100861.1	chr8	ENSG00000246582.3	73.8124	24.5888	62.5427	2.51938	1.33307	2.16262	1.11278	0.00194136	0.00562139	23224471	23230926	lncRNA	#N/A
AC079328.2	chr15	ENSG00000259627.1	102.78	68.7909	156.892	2.28311	1.191	2.16139	1.11196	6.44937e-06	3.2104e-05	63070025	63071911	lncRNA	#N/A
ARG2	chr14	ENSG00000081181.8	2162.77	1474.75	3228.11	2.19064	1.13135	2.16083	1.11159	2.21476e-29	9.95708e-28	67619920	67651708	protein_coding	HGNC:664
ZNF888	chr19	ENSG00000213793.5	859.789	603.322	1313.13	2.18987	1.13084	2.16081	1.11157	1.82736e-18	3.71651e-17	52904417	52923481	protein_coding	HGNC:38695
SLC35F6	chr2	ENSG00000213699.9	1289.14	867.173	1931.04	2.22124	1.15136	2.15928	1.11055	5.43171e-10	4.94908e-09	26764284	26781231	protein_coding	HGNC:26055
SLFNL1-AS1	chr1	ENSG00000281207.1	74.9326	44.5066	103.351	2.37893	1.25031	2.15884	1.11026	0.000267323	0.000955027	41014590	41043890	lncRNA	HGNC:44126
AC112484.5	chr3	ENSG00000287110.1	22.7062	13.1063	37.1674	2.85511	1.51354	2.1569	1.10896	0.00913171	0.0218772	128872349	128876218	lncRNA	#N/A
AL355499.1	chr6	ENSG00000232234.4	98.5843	62.8391	142.726	2.28746	1.19375	2.15478	1.10754	1.08006e-05	5.13405e-05	8102711	8343139	lncRNA	#N/A
ASPHD2	chr22	ENSG00000128203.7	458.44	244.303	534.137	2.18399	1.12697	2.1501	1.1044	2.51256e-16	4.34459e-15	26429260	26445015	protein_coding	HGNC:30437
RRP12	chr10	ENSG00000052749.14	2850.07	1608.58	3517.07	2.18789	1.12954	2.14975	1.10417	2.34607e-14	3.41552e-13	97356358	97426076	protein_coding	HGNC:29100
PLPPR4	chr1	ENSG00000117600.12	70.2033	16.5687	43.4911	2.58807	1.37188	2.14637	1.1019	0.00348824	0.00945322	99263953	99309590	protein_coding	HGNC:23496
MTMR11	chr1	ENSG00000014914.21	228.763	177.963	390.968	2.21579	1.14782	2.14365	1.10007	1.73898e-08	1.28888e-07	149928651	149936879	protein_coding	HGNC:24307
LOX	chr5	ENSG00000113083.14	47.245	21.4309	54.2217	2.46692	1.30271	2.14343	1.09992	0.00136383	0.00411583	122063195	122078360	protein_coding	HGNC:6664
CSGALNACT2	chr10	ENSG00000169826.8	565.123	385.736	835.386	2.17713	1.12243	2.14087	1.0982	8.35017e-14	1.15137e-12	43138445	43185302	protein_coding	HGNC:24292
AL359220.1	chr14	ENSG00000247287.3	25.1292	16.0553	43.0164	3.01013	1.58983	2.14068	1.09807	0.0130847	0.0298305	61294909	61322838	lncRNA	#N/A
UBL3	chr13	ENSG00000122042.10	2259.94	1656.95	3569.74	2.15746	1.10934	2.13871	1.09674	2.9726e-27	1.18377e-25	29764371	29850617	protein_coding	HGNC:12504
SLC39A8	chr4	ENSG00000138821.13	2287.46	1506.73	3273.1	2.17231	1.11923	2.1384	1.09653	3.95783e-17	7.32563e-16	102251041	102431258	protein_coding	HGNC:20862
AC092171.5	chr7	ENSG00000273084.1	34.2575	20.8161	56.9939	2.77644	1.47324	2.13811	1.09634	0.00870034	0.0209672	5428731	5429672	lncRNA	#N/A
KIRREL1	chr1	ENSG00000183853.18	3921.83	2630.06	5639.28	2.15726	1.1092	2.13761	1.096	1.0049e-25	3.61426e-24	157993273	158100262	protein_coding	HGNC:15734
USP43	chr17	ENSG00000154914.17	717.615	499.88	1084.28	2.16801	1.11637	2.13743	1.09587	1.74951e-17	3.31727e-16	9644698	9729687	protein_coding	HGNC:20072
SULT1A2	chr16	ENSG00000197165.11	49.1428	27.49	65.8076	2.41227	1.27039	2.13615	1.09501	0.000935047	0.00292731	28591943	28597050	protein_coding	HGNC:11454
NEXN	chr1	ENSG00000162614.18	702.118	373.558	816.76	2.20441	1.14039	2.13231	1.09242	4.45773e-09	3.57708e-08	77888513	77943895	protein_coding	HGNC:29557
DGKH	chr13	ENSG00000102780.16	461.155	184.942	405.854	2.19117	1.1317	2.13218	1.09233	3.53562e-10	3.30611e-09	42040036	42256578	protein_coding	HGNC:2854
TMEM43	chr3	ENSG00000170876.7	2055.17	1186.24	2550.28	2.14758	1.10271	2.13208	1.09226	4.38756e-32	2.24422e-30	14124940	14143679	protein_coding	HGNC:28472
SLC24A3	chr20	ENSG00000185052.12	133.653	31.5345	73.878	2.32142	1.21501	2.13063	1.09128	0.000157892	0.000595722	19212642	19722926	protein_coding	HGNC:10977
TLCD4-RWDD3	chr1	ENSG00000271092.5	55.0582	34.2059	80.6987	2.35053	1.23298	2.1302	1.09099	0.000348083	0.00120671	95117923	95247225	protein_coding	HGNC:49388
LRRFIP1	chr2	ENSG00000124831.19	4956.15	3317.04	7089.48	2.14076	1.09813	2.12999	1.09085	1.87779e-42	1.61207e-40	237627587	237813682	protein_coding	HGNC:6702
KSR1	chr17	ENSG00000141068.14	2094.55	1231.21	2656.6	2.15316	1.10646	2.12943	1.09047	1.21657e-21	3.21732e-20	27456470	27626438	protein_coding	HGNC:6465
DEPP1	chr10	ENSG00000165507.9	124.78	67.9253	153.135	2.25939	1.17593	2.12819	1.08963	1.53423e-05	7.11089e-05	44970981	44978809	protein_coding	HGNC:23355
RAPH1	chr2	ENSG00000173166.18	2213.08	1401.53	3027.83	2.15849	1.11002	2.12819	1.08963	1.92165e-17	3.62756e-16	203394345	203535335	protein_coding	HGNC:14436
TMBIM1	chr2	ENSG00000135926.15	1731.16	1187.51	2536.83	2.13703	1.09561	2.12759	1.08922	3.89569e-31	1.88538e-29	218274197	218292586	protein_coding	HGNC:23410
RASSF1	chr3	ENSG00000068028.17	665.232	449.381	977.661	2.18164	1.12541	2.12242	1.08571	2.48639e-09	2.05779e-08	50329782	50340980	protein_coding	HGNC:9882
FBXL19-AS1	chr16	ENSG00000260852.1	237.341	184.47	406.338	2.22694	1.15506	2.12094	1.0847	1.8502e-06	1.00729e-05	30919319	30923269	lncRNA	HGNC:27557
HECTD2	chr10	ENSG00000165338.16	762.558	438.241	943.158	2.15679	1.10889	2.11919	1.08351	5.98989e-15	9.3113e-14	91409280	91514829	protein_coding	HGNC:26736
EHBP1L1	chr11	ENSG00000173442.13	159.007	79.7332	174.421	2.19721	1.13568	2.11821	1.08285	5.04316e-08	3.50376e-07	65576046	65592650	protein_coding	HGNC:30682
TDRD6	chr6	ENSG00000180113.16	24.9663	13.945	41.5563	3.04118	1.60463	2.11551	1.081	0.0153621	0.0342128	46687875	46704319	protein_coding	HGNC:21339
BUD31	chr7	ENSG00000106245.11	2615.7	1692.39	3619.99	2.13987	1.09752	2.11519	1.08079	1.68325e-20	4.01629e-19	99408641	99419616	protein_coding	HGNC:29629
C22orf23	chr22	ENSG00000128346.11	58.6519	36.1669	88.657	2.43739	1.28533	2.11416	1.08008	0.00192132	0.00556902	37943050	37953669	protein_coding	HGNC:18589
SPTBN1	chr2	ENSG00000115306.16	20970.8	16147.4	34169.6	2.1291	1.09025	2.11251	1.07896	3.82062e-29	1.69097e-27	54456317	54671446	protein_coding	HGNC:11275
AL159141.1	chr14	ENSG00000100599.16	326.102	218.404	476.651	2.17533	1.12124	2.1125	1.07895	1.88088e-09	1.58057e-08	92513781	92688994	protein_coding	#N/A
CDV3	chr3	ENSG00000091527.15	12553	8967.15	19175.2	2.14254	1.09932	2.11134	1.07816	1.51656e-16	2.68765e-15	133573730	133590261	protein_coding	HGNC:26928
PER2	chr2	ENSG00000132326.12	575.328	431.126	975.576	2.26319	1.17836	2.11131	1.07814	4.10434e-05	0.00017499	238244044	238290102	protein_coding	HGNC:8846
ITGA2	chr5	ENSG00000164171.11	1880.15	1146.78	2437.68	2.14183	1.09884	2.11074	1.07775	6.03068e-14	8.45879e-13	52989340	53094779	protein_coding	HGNC:6137
TAGLN2	chr1	ENSG00000158710.14	7883.74	5100.12	11008.3	2.15614	1.10845	2.10879	1.07641	1.28736e-11	1.44219e-10	159918107	159925732	protein_coding	HGNC:11554
MYH14	chr19	ENSG00000105357.18	714.187	432.185	937.944	2.16494	1.11433	2.10635	1.07475	8.32101e-10	7.35037e-09	50188186	50310542	protein_coding	HGNC:23212
CNN1	chr19	ENSG00000130176.8	1056.19	435.66	948.461	2.18158	1.12537	2.10569	1.0743	4.53688e-08	3.17395e-07	11538767	11550323	protein_coding	HGNC:2155
CIDECP1	chr3	ENSG00000186162.10	182.912	125.977	276.827	2.20211	1.13889	2.10246	1.07208	1.35473e-06	7.54623e-06	10014238	10026365	transcribed_unprocessed_pseudogene	HGNC:24230
SLC49A4	chr3	ENSG00000138463.9	817.599	482.706	1024.69	2.12808	1.08956	2.1024	1.07204	3.56713e-19	7.70428e-18	122795069	122881139	protein_coding	HGNC:16628
RAB17	chr2	ENSG00000124839.13	3095.18	1751.21	3713.64	2.12038	1.08432	2.10143	1.07137	7.46504e-20	1.68471e-18	237574322	237601614	protein_coding	HGNC:16523
TP53INP2	chr20	ENSG00000078804.13	485.688	275.516	591.933	2.14229	1.09915	2.10105	1.07111	2.48028e-12	2.98823e-11	34704339	34713439	protein_coding	HGNC:16104
NHLH2	chr1	ENSG00000177551.5	77.3567	26.6991	62.4623	2.32681	1.21835	2.09897	1.06968	0.000465437	0.00156465	115836377	115843917	protein_coding	HGNC:7818
AC105105.1	chr18	ENSG00000267257.1	26.2963	19.3416	49.0758	2.56011	1.3562	2.09822	1.06917	0.00584749	0.0148151	58535415	58538552	lncRNA	#N/A
MCAM	chr11	ENSG00000076706.17	1521.99	892.576	1936.88	2.15554	1.10805	2.09343	1.06587	3.23563e-09	2.64106e-08	119308529	119321521	protein_coding	HGNC:6934
NOL3	chr16	ENSG00000140939.14	167.412	104.68	234.658	2.25813	1.17513	2.09295	1.06554	9.51749e-05	0.000377777	67170154	67175735	protein_coding	HGNC:7869
SNX24	chr5	ENSG00000064652.11	1519.04	1133.03	2397.44	2.1172	1.08216	2.0927	1.06536	6.04195e-20	1.37996e-18	122843439	123029354	protein_coding	HGNC:21533
PTPRM	chr18	ENSG00000173482.16	1115.06	577.793	1251.88	2.15203	1.1057	2.09243	1.06518	1.52731e-09	1.30203e-08	7566782	8406861	protein_coding	HGNC:9675
RIMS2	chr8	ENSG00000176406.23	1237.8	859.12	1826.27	2.12465	1.08722	2.0922	1.06502	4.33647e-20	1.00114e-18	103500696	104256094	protein_coding	HGNC:17283
RCN1	chr11	ENSG00000049449.9	8875.68	6172.74	13025.8	2.1074	1.07547	2.08984	1.06339	1.747e-23	5.42649e-22	32090904	32105755	protein_coding	HGNC:9934
ACTN1	chr14	ENSG00000072110.13	16759.5	9899.52	20897.7	2.1108	1.07779	2.08976	1.06333	8.96841e-23	2.61461e-21	68874143	68979440	protein_coding	HGNC:163
SLC12A4	chr16	ENSG00000124067.17	3380.03	2139.4	4503.01	2.10969	1.07703	2.08925	1.06298	2.22223e-23	6.81592e-22	67943474	67969601	protein_coding	HGNC:10913
KCNT2	chr1	ENSG00000162687.18	584.788	399.215	840.931	2.12816	1.0896	2.08847	1.06244	3.65845e-13	4.75655e-12	196225779	196609225	protein_coding	HGNC:18866
SNORA70	chrX	ENSG00000207165.1	64.2329	35.3013	96.1142	2.67672	1.42047	2.08714	1.06153	0.00732066	0.0180315	154400281	154400415	snoRNA	HGNC:10231
IQGAP3	chr1	ENSG00000183856.11	2471.05	1828.58	3835.58	2.10307	1.0725	2.08557	1.06044	4.6095e-29	2.02439e-27	156525405	156572604	protein_coding	HGNC:20669
CFTR	chr7	ENSG00000001626.16	173.391	111.647	244.103	2.19507	1.13427	2.08508	1.0601	9.08841e-07	5.19807e-06	117287120	117715971	protein_coding	HGNC:1884
SCD5	chr4	ENSG00000145284.12	41.2955	20.9981	52.6273	2.45773	1.29733	2.0833	1.05887	0.00354538	0.00958374	82629539	82798796	protein_coding	HGNC:21088
MMP14	chr14	ENSG00000157227.13	7062.04	4779.62	10117.3	2.11706	1.08206	2.07778	1.05505	1.17813e-14	1.7671e-13	22836560	22849027	protein_coding	HGNC:7160
AC091564.2	chr11	ENSG00000254400.1	34.4056	24.9889	58.0597	2.48252	1.31181	2.07753	1.05487	0.00428256	0.0113168	6603642	6604420	lncRNA	#N/A
AC106886.2	chr16	ENSG00000260899.1	46.4316	34.4088	79.9554	2.31595	1.2116	2.07595	1.05377	0.000808642	0.00256972	30740667	30751381	lncRNA	#N/A
HMGN1P3	chr14	ENSG00000258967.1	41.423	26.7737	64.1551	2.39327	1.25899	2.07491	1.05305	0.00230509	0.00654916	68887785	68888084	processed_pseudogene	HGNC:23343
TDRD12	chr19	ENSG00000173809.18	34.8038	16.8253	50.7865	2.97819	1.57443	2.07488	1.05303	0.0165496	0.0365336	32719753	32829580	protein_coding	HGNC:25044
TIGD2	chr4	ENSG00000180346.3	525.875	342.319	716.477	2.10292	1.0724	2.07253	1.05139	3.63623e-16	6.20593e-15	89111500	89114899	protein_coding	HGNC:18333
ZNNT1	chr8	ENSG00000261087.1	40.9974	16.2373	41.404	2.53682	1.34302	2.07221	1.05117	0.00625688	0.0157033	101166805	101169629	lncRNA	HGNC:54438
BRD4	chr19	ENSG00000141867.17	6387.04	4432.99	9378.35	2.09543	1.06725	2.07122	1.05048	1.45977e-19	3.23879e-18	15235519	15332545	protein_coding	HGNC:13575
CUEDC1	chr17	ENSG00000180891.13	1325.61	1068.28	2253.82	2.11676	1.08186	2.07116	1.05044	1.05468e-11	1.18853e-10	57861243	57955412	protein_coding	HGNC:31350
AAK1	chr2	ENSG00000115977.19	2053.87	1282.71	2724.89	2.11732	1.08224	2.07055	1.05001	2.91816e-10	2.76199e-09	69457997	69674349	protein_coding	HGNC:19679
SH3BP2	chr4	ENSG00000087266.17	1375.22	931.553	1943.42	2.09055	1.06388	2.07043	1.04993	1.95864e-20	4.64741e-19	2793071	2841098	protein_coding	HGNC:10825
FSTL3	chr19	ENSG00000070404.10	611.574	419.604	886.2	2.1212	1.08488	2.06716	1.04765	5.89446e-10	5.3479e-09	676392	683392	protein_coding	HGNC:3973
FBXO6	chr1	ENSG00000116663.11	52.4836	33.6716	77.107	2.31221	1.20928	2.06636	1.0471	0.000963198	0.00300718	11664200	11674354	protein_coding	HGNC:13585
NACC2	chr9	ENSG00000148411.8	2337.38	1369.35	2926.11	2.13379	1.09342	2.06591	1.04678	1.28703e-08	9.72474e-08	136006537	136095289	protein_coding	HGNC:23846
SLC15A1	chr13	ENSG00000088386.17	216.921	209.331	467.174	2.23397	1.15961	2.06503	1.04616	0.000175599	0.000655435	98683801	98752672	protein_coding	HGNC:10920
SKA1	chr18	ENSG00000154839.10	1423.94	1032.91	2166.23	2.09439	1.06653	2.06347	1.04507	5.76758e-19	1.21646e-17	50375040	50394168	protein_coding	HGNC:28109
SPTAN1	chr9	ENSG00000197694.17	18352.9	13487.1	27942.4	2.08025	1.05676	2.06344	1.04505	8.83148e-27	3.37045e-25	128552558	128633662	protein_coding	HGNC:11273
CSRNP2	chr12	ENSG00000110925.7	2422.93	1762.52	3647.99	2.07287	1.05163	2.06282	1.04462	2.98151e-32	1.55293e-30	51061205	51083664	protein_coding	HGNC:16006
AOX1	chr2	ENSG00000138356.14	113.582	24.4873	58.5345	2.34021	1.22664	2.06141	1.04363	0.00156229	0.00464014	200586014	200677064	protein_coding	HGNC:553
TCTA	chr3	ENSG00000145022.4	507.731	332.083	698.235	2.09819	1.06915	2.0593	1.04215	3.23434e-13	4.22443e-12	49412206	49416475	protein_coding	HGNC:11692
CEP170B	chr14	ENSG00000099814.16	3849	2384.78	4940.9	2.07199	1.05102	2.05897	1.04192	2.70897e-37	1.7597e-35	104865268	104896770	protein_coding	HGNC:20362
AC090946.1	chr3	ENSG00000286689.1	23.994	12.5989	35.0581	2.78592	1.47815	2.05752	1.0409	0.0135066	0.0306558	15970003	15971253	lncRNA	#N/A
LRIF1	chr1	ENSG00000121931.16	1495.08	1001.12	2082.04	2.07915	1.05599	2.05724	1.04071	6.65019e-25	2.25868e-23	110947190	110963965	protein_coding	HGNC:30299
PTPN11	chr12	ENSG00000179295.17	10798	7432.46	15504.6	2.08696	1.0614	2.05509	1.0392	5.02953e-15	7.87576e-14	112418351	112509913	protein_coding	HGNC:9644
NFAT5	chr16	ENSG00000102908.22	3807.05	2659.43	5540.51	2.07807	1.05524	2.0541	1.03851	3.05871e-19	6.66518e-18	69565094	69704666	protein_coding	HGNC:7774
POLR3C	chr1	ENSG00000186141.9	1669.92	1092.63	2260.94	2.07145	1.05064	2.05376	1.03827	2.58116e-25	9.11086e-24	145824088	145844402	protein_coding	HGNC:30076
SGPL1	chr10	ENSG00000166224.17	4918.36	3300.31	6969.18	2.11566	1.08111	2.05343	1.03803	3.31621e-09	2.70554e-08	70815948	70881184	protein_coding	HGNC:10817
C17orf107	chr17	ENSG00000205710.4	260.646	184.67	398.576	2.15289	1.10628	2.05247	1.03736	1.92221e-06	1.0435e-05	4899418	4902934	protein_coding	HGNC:37238
MXRA7	chr17	ENSG00000182534.13	2027.52	1361.7	2800.16	2.05474	1.03896	2.05197	1.03701	2.75639e-24	8.96956e-23	76672551	76711016	protein_coding	HGNC:7541
NDST3	chr4	ENSG00000164100.9	50.5215	29.5198	71.5403	2.43733	1.2853	2.05076	1.03616	0.0045658	0.0119727	118033618	118258634	protein_coding	HGNC:7682
ANXA2	chr15	ENSG00000182718.16	19575.4	13707.1	28544.5	2.08274	1.05848	2.05065	1.03608	8.26556e-15	1.25967e-13	60347134	60402883	protein_coding	HGNC:537
PPRC1	chr10	ENSG00000148840.11	3901.34	2417.19	5006.3	2.07057	1.05003	2.0496	1.03534	1.47764e-21	3.88369e-20	102132994	102150333	protein_coding	HGNC:30025
AC009078.3	chr16	ENSG00000280152.1	86.2603	51.3029	110.683	2.19514	1.13431	2.04805	1.03425	8.57912e-05	0.000344132	75245994	75250077	TEC	#N/A
QPCT	chr2	ENSG00000115828.17	347.507	271.632	573.678	2.11067	1.0777	2.04509	1.03216	3.19929e-08	2.28116e-07	37342827	37373322	protein_coding	HGNC:9753
CBWD6	chr9	ENSG00000215126.10	162.672	100.934	212.35	2.11237	1.07886	2.04261	1.03042	6.30806e-08	4.32625e-07	41131306	41199261	protein_coding	HGNC:31978
TDH	chr8	ENSG00000154316.16	46.8047	35.4296	85.7462	2.42373	1.27723	2.04213	1.03008	0.00474414	0.0123701	11339637	11368452	transcribed_unitary_pseudogene	HGNC:15547
FTH1P2	chr1	ENSG00000234975.6	26.9968	15.906	42.9582	2.63444	1.39749	2.04117	1.02939	0.0113415	0.0264156	228687415	228687826	processed_pseudogene	HGNC:3989
EPDR1	chr7	ENSG00000086289.12	311.429	159.284	331.909	2.11426	1.08016	2.04061	1.029	1.30271e-07	8.52703e-07	37683843	37951936	protein_coding	HGNC:17572
GABARAPL1	chr12	ENSG00000139112.11	4667.32	2873.93	5897.28	2.04845	1.03453	2.03913	1.02796	4.45211e-22	1.23474e-20	10212458	10223128	protein_coding	HGNC:4068
EDIL3	chr5	ENSG00000164176.13	1615.01	1150.62	2379.72	2.0745	1.05276	2.03912	1.02795	1.81581e-13	2.42354e-12	83940554	84384880	protein_coding	HGNC:3173
AC006460.2	chr2	ENSG00000284052.1	115.624	91.6904	198.372	2.1832	1.12645	2.03899	1.02785	7.76685e-05	0.000314428	190607660	190649840	lncRNA	#N/A
GLRX2	chr1	ENSG00000023572.9	254.854	175.217	367.706	2.10706	1.07523	2.03791	1.02709	4.30225e-08	3.01723e-07	193090866	193106114	protein_coding	HGNC:16065
PITPNM3	chr17	ENSG00000091622.16	238.315	177.494	374.545	2.10016	1.0705	2.0362	1.02588	1.87018e-08	1.37895e-07	6451263	6556555	protein_coding	HGNC:21043
CACNA1C	chr12	ENSG00000151067.22	456.433	411.283	981.078	2.40235	1.26445	2.03521	1.02518	0.00409702	0.0108855	1970786	2697950	protein_coding	HGNC:1390
TIGAR	chr12	ENSG00000078237.7	814.913	449.533	925.946	2.05798	1.04123	2.03206	1.02295	1.84363e-17	3.48414e-16	4307763	4360028	protein_coding	HGNC:1185
ADPRH	chr3	ENSG00000144843.11	267.63	159.365	331.201	2.08541	1.06033	2.03136	1.02245	1.77094e-09	1.49702e-08	119579268	119589945	protein_coding	HGNC:269
GABRE	chrX	ENSG00000102287.19	97.719	43.9035	99.9342	2.28704	1.19348	2.03112	1.02227	0.0013951	0.00419638	151953124	151974680	protein_coding	HGNC:4085
JCAD	chr10	ENSG00000165757.9	2326.99	1590.99	3324.59	2.08943	1.06311	2.02861	1.02049	2.02957e-08	1.48876e-07	30012803	30115494	protein_coding	HGNC:29283
SMG9	chr19	ENSG00000105771.14	1341.24	927.974	1909.52	2.0589	1.04188	2.02859	1.02048	2.00505e-15	3.21938e-14	43727983	43754962	protein_coding	HGNC:25763
KNDC1	chr10	ENSG00000171798.18	330.852	162.851	355.537	2.17789	1.12293	2.02636	1.01889	0.000116173	0.000452506	133160219	133226412	protein_coding	HGNC:29374
HSPA13	chr21	ENSG00000155304.6	3812.76	2724.55	5590.53	2.05413	1.03853	2.02485	1.01782	1.98387e-17	3.73675e-16	14371115	14383484	protein_coding	HGNC:11375
CAMTA2	chr17	ENSG00000108509.21	1226.32	963.173	2003.66	2.08325	1.05883	2.02467	1.01768	3.5222e-09	2.8654e-08	4967992	4987675	protein_coding	HGNC:18807
AP001107.5	chr11	ENSG00000254510.2	84.5595	27.2065	60.1468	2.21277	1.14586	2.02272	1.01629	0.00037135	0.00127572	66409158	66417137	lncRNA	#N/A
MID2	chrX	ENSG00000080561.13	167.667	119.971	254.667	2.12128	1.08493	2.02133	1.0153	5.8028e-06	2.91488e-05	107825755	107927193	protein_coding	HGNC:7096
FTL	chr19	ENSG00000087086.15	44415.9	27947.4	56941.3	2.03926	1.02805	2.01658	1.01191	4.49472e-19	9.63459e-18	48965309	48966879	protein_coding	HGNC:3999
SLC46A3	chr13	ENSG00000139508.14	29.1018	17.2313	43.8538	2.52363	1.3355	2.01602	1.01151	0.00953034	0.022727	28700064	28718970	protein_coding	HGNC:27501
RHOBTB3	chr5	ENSG00000164292.13	12526.9	10493.7	21354.8	2.03498	1.02502	2.0158	1.01135	6.07671e-22	1.67173e-20	95713522	95824383	protein_coding	HGNC:18757
TMEM9B-AS1	chr11	ENSG00000254860.6	103.1	63.1377	133.322	2.1344	1.09383	2.01483	1.01066	2.42578e-05	0.00010843	8964510	8977527	lncRNA	HGNC:19230
WWC3	chrX	ENSG00000047644.18	3536.59	2473.04	5021.88	2.03204	1.02293	2.0146	1.01049	9.58083e-24	3.02549e-22	10015562	10144478	protein_coding	HGNC:29237
AGPAT3	chr21	ENSG00000160216.20	724.651	500.295	1034.83	2.0649	1.04607	2.0136	1.00978	1.40241e-09	1.20154e-08	43865223	43987592	protein_coding	HGNC:326
GET4	chr7	ENSG00000239857.7	3716.73	2441.43	4950.31	2.02889	1.02069	2.01353	1.00972	5.34593e-27	2.07097e-25	876554	896436	protein_coding	HGNC:21690
TOR1AIP2	chr1	ENSG00000169905.12	2586.48	1720.76	3635.61	2.1061	1.07457	2.01339	1.00962	1.81764e-06	9.92731e-06	179839967	179877803	protein_coding	HGNC:24055
P3H2	chr3	ENSG00000090530.10	3904.62	2820.75	5760.26	2.03912	1.02795	2.01273	1.00915	1.30903e-16	2.33683e-15	189956728	190122437	protein_coding	HGNC:19317
MYO1C	chr17	ENSG00000197879.17	6999.59	5230.37	10624.1	2.03243	1.0232	2.01262	1.00908	2.4138e-21	6.2292e-20	1464186	1492686	protein_coding	HGNC:7597
AC138028.2	chr16	ENSG00000224888.4	89.2198	63.3465	141.222	2.16985	1.11759	2.01085	1.00781	0.00022091	0.000805899	88731180	88741425	lncRNA	#N/A
MAP3K14	chr17	ENSG00000006062.17	537.104	320.252	652.053	2.04746	1.03384	2.008	1.00576	1.87768e-10	1.832e-09	45263119	45317029	protein_coding	HGNC:6853
H3C6	chr6	ENSG00000274750.2	45.032	29.8779	70.4788	2.36917	1.24438	2.0073	1.00526	0.004911	0.0127313	26224199	26227473	protein_coding	HGNC:4769
KRT8	chr12	ENSG00000170421.12	170564	126604	256802	2.02369	1.01699	2.0058	1.00418	5.78109e-23	1.72063e-21	52897187	52949954	protein_coding	HGNC:6446
AL513534.2	chr10	ENSG00000221184.1	33.5787	22.2696	51.9421	2.29615	1.19922	2.00458	1.0033	0.0027432	0.00763768	68759318	68759414	miRNA	#N/A
AC145207.4	chr17	ENSG00000263585.1	136.899	84.2163	176.19	2.0865	1.06108	2.00458	1.0033	1.04334e-06	5.92484e-06	81932398	81933058	lncRNA	#N/A
BTBD19	chr1	ENSG00000222009.8	30.2578	12.1124	30.0063	2.57041	1.362	2.00282	1.00204	0.01224	0.0281818	44808482	44815585	protein_coding	HGNC:27145
SNORD45A	chr1	ENSG00000207241.1	32.7416	16.6433	42.9762	2.59216	1.37416	2.00195	1.0014	0.0128739	0.0294192	75787889	75787972	snoRNA	HGNC:10184
AP002954.2	chr11	ENSG00000287238.1	130.955	77.7781	169.464	2.19254	1.1326	2.00171	1.00124	0.000510588	0.00169971	118721104	118729412	lncRNA	#N/A
FERMT2	chr14	ENSG00000073712.15	9184.46	6424.99	13060.8	2.02991	1.02142	2.00126	1.00091	3.47837e-15	5.50737e-14	52857268	52952435	protein_coding	HGNC:15767
POU5F1B	chr8	ENSG00000212993.5	37.9297	16.088	41.3279	2.55075	1.35092	2.00126	1.00091	0.0114661	0.0266404	127322183	127420066	protein_coding	HGNC:9223
DDX21	chr10	ENSG00000165732.13	13989.9	7931.92	16219.2	2.04579	1.03266	2.00003	1.00002	2.67011e-10	2.54554e-09	68956170	68985068	protein_coding	HGNC:2744
PHYKPL	chr5	ENSG00000175309.15	309.515	200.191	414.744	2.07203	1.05104	1.9994	0.999565	2.22935e-07	1.40904e-06	178208471	178232802	protein_coding	HGNC:28249
SLC9A1	chr1	ENSG00000090020.11	2146.91	1609.01	3288.62	2.02897	1.02075	1.99853	0.998942	2.22155e-14	3.24107e-13	27098809	27166981	protein_coding	HGNC:11071
FBLIM1	chr1	ENSG00000162458.13	5074.44	3348.47	6724.06	2.00751	1.00541	1.99843	0.998867	2.03912e-35	1.18895e-33	15756607	15786594	protein_coding	HGNC:24686
SH3BP4	chr2	ENSG00000130147.16	3342.36	2060.57	4120.17	1.99995	0.999963	1.99713	0.997931	9.45182e-46	9.55473e-44	234952017	235055714	protein_coding	HGNC:10826
AC006001.2	chr7	ENSG00000226824.7	72.5262	44.2826	101.018	2.28451	1.19189	1.99595	0.997079	0.00276074	0.007679	66654538	66671523	lncRNA	#N/A
BCL2L1	chr20	ENSG00000171552.13	4238.52	2540.45	5088.41	2.00451	1.00325	1.99564	0.99685	1.05381e-24	3.55095e-23	31664452	31723989	protein_coding	HGNC:992
AC027290.3	chr12	ENSG00000280138.1	53.8129	31.9614	69.9279	2.28439	1.19181	1.99461	0.996106	0.00256824	0.00719866	122870059	122888720	TEC	#N/A
UBE2Q2P1	chr15	ENSG00000189136.9	32.0216	15.5269	38.5155	2.39743	1.26149	1.99392	0.995607	0.0060883	0.0153366	84526781	84571216	transcribed_unprocessed_pseudogene	HGNC:37439
RPS6KB2-AS1	chr11	ENSG00000255949.1	62.6559	35.6057	82.9423	2.29295	1.1972	1.99252	0.994594	0.00380381	0.0102011	67431367	67435399	lncRNA	HGNC:53744
MT-RNR1	chrM	ENSG00000211459.2	22135.8	11327.4	25313.9	2.22787	1.15567	1.99251	0.994588	0.00141558	0.00424778	648	1601	Mt_rRNA	HGNC:7470
MBD6	chr12	ENSG00000166987.15	2470.81	1919.63	3926.19	2.02534	1.01816	1.99133	0.993736	2.35316e-12	2.83908e-11	57520710	57530148	protein_coding	HGNC:20445
RAP1GAP	chr1	ENSG00000076864.19	217.374	102.4	219.337	2.12692	1.08877	1.99117	0.993614	8.60371e-05	0.000344794	21596215	21669363	protein_coding	HGNC:9858
ITGAV	chr2	ENSG00000138448.12	6457.28	4478.65	9015.91	2.01983	1.01423	1.98882	0.991914	5.08969e-16	8.60913e-15	186590056	186680901	protein_coding	HGNC:6150
DESI2	chr1	ENSG00000121644.19	5732.39	3360.91	6752.9	2.00901	1.00649	1.98806	0.991363	2.20034e-20	5.19208e-19	244653103	244709033	protein_coding	HGNC:24264
AC019077.1	chr4	ENSG00000214559.3	19.4431	11.0975	30.7675	2.73139	1.44964	1.98713	0.990687	0.0180153	0.0393321	98251688	98261630	lncRNA	#N/A
AC090617.3	chr17	ENSG00000262533.1	28.7239	16.2105	39.3708	2.45323	1.29468	1.98638	0.990139	0.00914246	0.0218999	2042900	2043425	lncRNA	#N/A
RCN1P2	chr13	ENSG00000214455.4	144.716	105.438	217.764	2.07278	1.05157	1.98544	0.989457	3.46446e-06	1.80356e-05	45390353	45391267	processed_pseudogene	HGNC:39204
PKP2	chr12	ENSG00000057294.14	15587.3	12677.9	25490	2.01095	1.00787	1.98544	0.989457	2.66804e-16	4.60413e-15	32790745	32896840	protein_coding	HGNC:9024
KMT5A	chr12	ENSG00000183955.13	1736.83	1351.44	2708.61	2.00563	1.00406	1.98528	0.989346	5.80973e-20	1.32869e-18	123383773	123409353	protein_coding	HGNC:29489
FNDC3B	chr3	ENSG00000075420.13	3249.73	2472.71	4916.05	1.99598	0.997098	1.9851	0.989209	1.95194e-23	6.03018e-22	172039578	172401669	protein_coding	HGNC:24670
BOK	chr2	ENSG00000176720.6	1071.25	566.048	1137.17	2.00536	1.00386	1.98494	0.989092	5.3236e-20	1.22078e-18	241551424	241574131	protein_coding	HGNC:1087
MOSPD1	chrX	ENSG00000101928.13	1296.41	872.864	1761.55	2.01398	1.01005	1.98342	0.987991	4.00523e-14	5.72597e-13	134887632	134915257	protein_coding	HGNC:25235
AC106028.3	chr15	ENSG00000260361.1	19.9622	10.4349	28.7745	2.68901	1.42708	1.98339	0.987969	0.0171298	0.0376442	92779757	92781492	lncRNA	#N/A
FAM83G	chr17	ENSG00000188522.15	2522.1	1533.86	3076.97	2.00375	1.0027	1.98291	0.987621	6.68477e-19	1.40471e-17	18968789	19004764	protein_coding	HGNC:32554
AC005332.5	chr17	ENSG00000277476.1	59.9974	29.6003	65.0284	2.20301	1.13948	1.98282	0.987555	0.00117008	0.00358495	68133201	68135935	lncRNA	#N/A
BMI1	chr10	ENSG00000168283.14	1145.38	861.04	1736.73	2.0176	1.01264	1.98261	0.987404	8.33979e-11	8.46566e-10	22321099	22331484	protein_coding	HGNC:1066
GPRC5A	chr12	ENSG00000013588.8	1372.76	876.04	1776.76	2.03807	1.02721	1.9825	0.987319	1.42176e-08	1.06672e-07	12890782	12917937	protein_coding	HGNC:9836
MMP24	chr20	ENSG00000125966.10	885.307	304.223	707.475	2.33157	1.2213	1.98091	0.98616	0.00489445	0.0126942	35226690	35276998	protein_coding	HGNC:7172
CENPT	chr16	ENSG00000102901.13	1904.87	1331.83	2694.11	2.02539	1.0182	1.98082	0.986097	3.11635e-10	2.93171e-09	67828157	67847811	protein_coding	HGNC:25787
YY2	chrX	ENSG00000230797.3	92.4962	69.2773	146.43	2.10513	1.07391	1.97714	0.983413	7.91925e-05	0.000319992	21855987	21858740	protein_coding	HGNC:31684
RBBP8	chr18	ENSG00000101773.19	2832.15	1907.5	3793.05	1.99219	0.994355	1.97691	0.983247	1.71732e-23	5.34404e-22	22798261	23026488	protein_coding	HGNC:9891
STON2	chr14	ENSG00000140022.13	681.159	415.53	850.129	2.04505	1.03213	1.97588	0.982496	4.48591e-07	2.7004e-06	81260656	81436465	protein_coding	HGNC:30652
RNF19A	chr8	ENSG00000034677.13	1374.47	1048.32	2080.8	1.99014	0.99287	1.97579	0.982432	2.17285e-27	8.73434e-26	100257060	100336218	protein_coding	HGNC:13432
DLG1	chr3	ENSG00000075711.21	4809.36	3336.71	6655.69	1.99484	0.996276	1.97375	0.980939	1.53304e-20	3.663e-19	197042560	197299330	protein_coding	HGNC:2900
TMEM267	chr5	ENSG00000151881.14	255.796	164.884	332.988	2.02881	1.02064	1.97327	0.980585	3.50744e-08	2.48842e-07	43444252	43483893	protein_coding	HGNC:26139
COLGALT2	chr1	ENSG00000198756.12	118.799	70.6504	145.933	2.06904	1.04896	1.97325	0.980576	8.50582e-06	4.1294e-05	183929854	184037729	protein_coding	HGNC:16790
STAMBPL1	chr10	ENSG00000138134.12	419.677	306.516	630.865	2.05567	1.03961	1.97232	0.979895	8.11621e-06	3.95373e-05	88879734	88975153	protein_coding	HGNC:24105
TLN1	chr9	ENSG00000137076.21	11596.1	8165.82	16236.5	1.99002	0.992783	1.97183	0.979537	1.41697e-21	3.72996e-20	35696948	35732195	protein_coding	HGNC:11845
SEC16A	chr9	ENSG00000148396.18	5155.79	3648.39	7247.95	1.98535	0.989392	1.97143	0.97924	1.78436e-32	9.4407e-31	136440096	136483759	protein_coding	HGNC:29006
MYO5A	chr15	ENSG00000197535.14	2641.5	1569.23	3162.33	2.01018	1.00733	1.97116	0.979043	3.06364e-11	3.29409e-10	52307283	52529050	protein_coding	HGNC:7602
SHISA2	chr13	ENSG00000180730.4	501.742	295.165	614.5	2.1076	1.0756	1.97056	0.978607	0.000118356	0.000460275	26044597	26051031	protein_coding	HGNC:20366
AL391121.1	chr10	ENSG00000272933.1	70.1279	49.3746	112.075	2.26659	1.18052	1.96952	0.977844	0.00336429	0.00915468	102642792	102644140	lncRNA	#N/A
AC016876.3	chr17	ENSG00000264772.6	296.584	179.918	381.182	2.12776	1.08933	1.96723	0.976166	0.000342419	0.00119081	7572826	7582024	lncRNA	#N/A
CLIP1	chr12	ENSG00000130779.20	6628.32	5390.48	10683.6	1.98418	0.988543	1.96629	0.975473	1.21548e-21	3.21732e-20	122271432	122422632	protein_coding	HGNC:10461
AP5Z1	chr7	ENSG00000242802.9	1449.17	984.252	1954.68	1.987	0.990592	1.96622	0.975428	9.1602e-20	2.05641e-18	4775615	4794397	protein_coding	HGNC:22197
CD302	chr2	ENSG00000241399.7	30.3725	13.363	32.8367	2.44236	1.28828	1.96486	0.97443	0.0107055	0.0251467	159768628	159798255	protein_coding	HGNC:30843
AC093909.1	chr4	ENSG00000180015.12	61.7424	34.9431	77.3893	2.16235	1.1126	1.96465	0.97427	0.000944259	0.00295399	188738373	188739494	processed_pseudogene	#N/A
BMP6	chr6	ENSG00000153162.9	119.676	74.6948	164.506	2.2053	1.14098	1.9645	0.974165	0.00191892	0.00556301	7726099	7881728	protein_coding	HGNC:1073
AL670729.1	chr1	ENSG00000270094.1	57.4003	35.6326	80.242	2.28666	1.19324	1.96421	0.97395	0.00486889	0.0126394	228394290	228396967	lncRNA	#N/A
LPGAT1	chr1	ENSG00000123684.13	1870.64	1321.71	2621.73	1.98076	0.986055	1.9641	0.973866	2.08176e-18	4.20387e-17	211743457	211830763	protein_coding	HGNC:28985
ANXA2P2	chr9	ENSG00000231991.4	30.9477	19.849	44.4406	2.34116	1.22723	1.96365	0.973541	0.00718728	0.0177439	33624274	33625293	processed_pseudogene	HGNC:539
USP32P3	chr17	ENSG00000189423.13	158.593	107.859	229.552	2.10949	1.0769	1.96178	0.972167	0.000231271	0.000839396	20408311	20434286	transcribed_unprocessed_pseudogene	HGNC:43576
N4BP2L2-IT2	chr13	ENSG00000281026.1	64.3602	34.3015	82.5352	2.43593	1.28447	1.96174	0.972134	0.0103043	0.0243514	32504506	32509395	lncRNA	HGNC:25038
COTL1	chr16	ENSG00000103187.8	7829.16	4393.56	8832.98	2.01048	1.00754	1.96088	0.971503	3.96319e-09	3.2028e-08	84565596	84618078	protein_coding	HGNC:18304
ACHE	chr7	ENSG00000087085.15	492.406	344.933	705.545	2.05268	1.03751	1.96041	0.971155	4.52085e-06	2.31033e-05	100889994	100896974	protein_coding	HGNC:108
AC009299.2	chr2	ENSG00000232320.6	25.7717	16.1359	39.429	2.41512	1.27209	1.95934	0.970365	0.0102498	0.024243	161340816	161341326	processed_pseudogene	#N/A
OVCH2	chr11	ENSG00000183378.12	59.3647	27.4095	63.0893	2.29879	1.20088	1.95914	0.97022	0.00543843	0.0139337	7689437	7706421	protein_coding	HGNC:29970
NBPF1	chr1	ENSG00000219481.10	789.491	597.792	1181.72	1.99962	0.999729	1.95899	0.970112	1.14468e-10	1.14629e-09	16562319	16613562	protein_coding	HGNC:26088
TMEM154	chr4	ENSG00000170006.12	617.009	524.108	1056.17	2.01003	1.00722	1.95887	0.970024	1.21906e-11	1.36926e-10	152618628	152680012	protein_coding	HGNC:26489
DCTD	chr4	ENSG00000129187.14	2451.31	1655.07	3282.6	1.98465	0.988886	1.95837	0.969652	2.65135e-15	4.22534e-14	182890060	182917936	protein_coding	HGNC:2710
FAM157C	chr16	ENSG00000260528.5	70.3711	37.4384	83.6951	2.13301	1.09289	1.95776	0.969202	0.00056422	0.00185869	90102271	90178344	lncRNA	HGNC:34081
ESYT3	chr3	ENSG00000158220.14	142.314	60.0393	125.556	2.06863	1.04868	1.95508	0.967231	6.13666e-05	0.000253601	138434586	138481686	protein_coding	HGNC:24295
AC004974.1	chr14	ENSG00000285612.1	55.1991	30.0063	66.1883	2.1979	1.13613	1.95204	0.964983	0.00212299	0.00608952	71586269	71590354	lncRNA	#N/A
CHMP4C	chr8	ENSG00000164695.5	859.999	684.655	1382.45	2.01855	1.01332	1.95121	0.964368	2.67588e-07	1.67147e-06	81732448	81759515	protein_coding	HGNC:30599
TACSTD2	chr1	ENSG00000184292.7	1920.35	1410.16	2825.77	2.00123	1.00089	1.95116	0.964334	7.36189e-09	5.75346e-08	58575433	58577252	protein_coding	HGNC:11530
PODXL	chr7	ENSG00000128567.17	61891.2	41981.2	83867.2	1.99424	0.995839	1.94929	0.962952	1.1833e-09	1.02409e-08	131500262	131558217	protein_coding	HGNC:9171
PPP1R2	chr3	ENSG00000184203.8	2146.86	1539.65	3035.61	1.97069	0.978697	1.94796	0.961963	4.79182e-17	8.83101e-16	195514428	195543386	protein_coding	HGNC:9288
DCLK2	chr4	ENSG00000170390.16	41.8119	31.9882	79.0821	2.51123	1.3284	1.94712	0.961342	0.0147954	0.0331422	150078445	150257438	protein_coding	HGNC:19002
FAM13C	chr10	ENSG00000148541.13	77.1609	43.8498	92.0161	2.10099	1.07107	1.94671	0.961037	0.000330578	0.00115375	59246130	59363181	protein_coding	HGNC:19371
TCEAL7	chrX	ENSG00000182916.8	672.813	468.072	926.198	1.98069	0.986005	1.94621	0.960665	8.01957e-12	9.17043e-11	103330229	103332326	protein_coding	HGNC:28336
SCHIP1	chr3	ENSG00000151967.18	85.3094	47.8464	101.246	2.10921	1.0767	1.94598	0.960496	0.000458368	0.00154209	159839861	159897360	protein_coding	HGNC:15678
AC233296.1	chrX	ENSG00000280870.3	36.7488	28.7079	64.061	2.22925	1.15656	1.94411	0.959107	0.0037736	0.0101285	76656866	77014532	lncRNA	#N/A
DUSP16	chr12	ENSG00000111266.9	2238.25	1416.89	2799.61	1.9854	0.989432	1.94171	0.957326	5.99593e-12	6.90259e-11	12473282	12562863	protein_coding	HGNC:17909
SP140L	chr2	ENSG00000185404.16	36.6338	26.3678	59.7303	2.25249	1.17152	1.94142	0.95711	0.00487599	0.0126559	230327184	230403732	protein_coding	HGNC:25105
CBX6	chr22	ENSG00000183741.12	902.773	476.026	954.299	2.00584	1.00421	1.94111	0.956879	2.67184e-07	1.66956e-06	38861422	38872249	protein_coding	HGNC:1556
CTF1	chr16	ENSG00000150281.6	167.418	144.175	298.383	2.07687	1.05441	1.94096	0.956774	0.000133581	0.000513409	30896607	30903560	protein_coding	HGNC:2499
RHEBL1	chr12	ENSG00000167550.11	128.985	85.1087	181.807	2.12485	1.08736	1.94096	0.95677	0.00124774	0.0037997	49064676	49070025	protein_coding	HGNC:21166
AP001992.1	chr11	ENSG00000241170.3	22.8047	11.3751	33.5218	2.87632	1.52422	1.94052	0.956443	0.0234578	0.049275	74876286	74920022	transcribed_processed_pseudogene	#N/A
AC137932.3	chr16	ENSG00000268218.1	68.7313	41.8678	95.8182	2.27114	1.18342	1.93877	0.955142	0.00605461	0.015272	89268104	89273044	lncRNA	#N/A
MAML2	chr11	ENSG00000184384.14	561.334	478.818	967.893	2.07145	1.05064	1.9385	0.954938	0.000158993	0.000599479	95976598	96343195	protein_coding	HGNC:16259
PHF19	chr9	ENSG00000119403.15	564.863	367.737	722.814	1.96585	0.975151	1.93821	0.954728	2.24547e-13	2.98302e-12	120855651	120894896	protein_coding	HGNC:24566
MFSD6	chr2	ENSG00000151690.15	571.59	404.068	804.533	1.98814	0.991422	1.93758	0.954253	9.27816e-09	7.16907e-08	190408355	190509205	protein_coding	HGNC:24711
MBNL2	chr13	ENSG00000139793.18	851.584	756.226	1515.42	2.01757	1.01262	1.93634	0.953331	9.32263e-07	5.3249e-06	97221434	97394120	protein_coding	HGNC:16746
GYG1	chr3	ENSG00000163754.17	1289.13	755.794	1504.98	1.9875	0.990956	1.93626	0.953271	1.55034e-09	1.31903e-08	148991341	149027668	protein_coding	HGNC:4699
PTS	chr11	ENSG00000150787.8	1004.45	739.841	1512.68	2.04407	1.03144	1.93558	0.952766	1.53028e-05	7.09643e-05	112226367	112269955	protein_coding	HGNC:9689
TSPO	chr22	ENSG00000100300.18	112.563	55.568	119.609	2.21837	1.1495	1.93554	0.952734	0.0033184	0.00903739	43151547	43163242	protein_coding	HGNC:1158
ANK2	chr4	ENSG00000145362.20	1395.78	537.781	1209	2.20214	1.13891	1.93498	0.952321	0.00322986	0.00882017	112818032	113384221	protein_coding	HGNC:493
AIMP2	chr7	ENSG00000106305.10	2169.49	1449.83	2830.46	1.95205	0.964992	1.93381	0.951443	4.18997e-23	1.26246e-21	6009255	6023834	protein_coding	HGNC:20609
AC106886.6	chr16	ENSG00000282034.1	74.0779	48.8882	105.559	2.14564	1.10141	1.93367	0.951343	0.00139519	0.00419638	30704067	30745169	protein_coding	#N/A
AL031985.3	chr1	ENSG00000260920.2	221.026	158.398	315.423	1.99528	0.996588	1.93356	0.951262	1.81154e-07	1.16129e-06	40464319	40466767	lncRNA	#N/A
CEACAM1	chr19	ENSG00000079385.22	29.8656	12.5989	35.3446	2.73905	1.45368	1.93299	0.950833	0.0217407	0.0461561	42507304	42561234	protein_coding	HGNC:1814
ROCK2	chr2	ENSG00000134318.14	4343.71	3247.21	6314.16	1.95764	0.969118	1.9329	0.950764	2.01037e-15	3.2249e-14	11179759	11348330	protein_coding	HGNC:10252
LMCD1	chr3	ENSG00000071282.12	384.731	169.116	333.992	1.96871	0.977248	1.93199	0.950088	4.20048e-09	3.38655e-08	8501807	8574668	protein_coding	HGNC:6633
FYN	chr6	ENSG00000010810.17	3821.78	2751.43	5337.36	1.94038	0.956339	1.93195	0.950059	6.40897e-41	5.02251e-39	111660332	111873452	protein_coding	HGNC:4037
RSL24D1	chr15	ENSG00000137876.10	5686.1	3618.37	7069.51	1.95332	0.965925	1.93128	0.949557	4.94817e-17	9.09952e-16	55180806	55197049	protein_coding	HGNC:18479
SLC25A25-AS1	chr9	ENSG00000234771.3	263.945	172.053	339.787	2.00382	1.00275	1.92887	0.947753	2.32485e-06	1.24977e-05	128108581	128118693	lncRNA	HGNC:27844
TMEM217	chr6	ENSG00000172738.12	47.4213	28.6332	63.2236	2.18146	1.12529	1.92805	0.947139	0.0030186	0.00830698	37212178	37258155	protein_coding	HGNC:21238
ACOT9	chrX	ENSG00000123130.17	1271.71	846.936	1654.75	1.95742	0.96895	1.92789	0.947022	6.78055e-16	1.13234e-14	23701055	23766475	protein_coding	HGNC:17152
LIMK2	chr22	ENSG00000182541.18	2664.09	1694.99	3295.5	1.94361	0.958737	1.92731	0.946586	4.04469e-22	1.1254e-20	31212239	31280080	protein_coding	HGNC:6614
RAB6A	chr11	ENSG00000175582.19	6059.12	4347.38	8427.59	1.93843	0.954892	1.92697	0.946332	3.1465e-33	1.72291e-31	73675638	73761137	protein_coding	HGNC:9786
AC133550.2	chr16	ENSG00000260570.1	152.437	104.418	220.2	2.06102	1.04336	1.9267	0.946129	0.000210345	0.000771475	28830612	28837200	lncRNA	#N/A
TRIM39	chr6	ENSG00000204599.14	763.871	492.842	962.254	1.95303	0.965711	1.92504	0.944889	4.90109e-13	6.29078e-12	30326479	30343729	protein_coding	HGNC:10065
GFOD1	chr6	ENSG00000145990.11	192.059	46.4256	104.135	2.20327	1.13965	1.92495	0.94482	0.00386941	0.0103629	13357830	13487662	protein_coding	HGNC:21096
TPM1	chr15	ENSG00000140416.22	43368.1	32243.7	62864.9	1.95155	0.964624	1.92414	0.944212	7.26057e-14	1.00681e-12	63042632	63071915	protein_coding	HGNC:12010
SMG5	chr1	ENSG00000198952.8	8426.49	5743.92	11265.9	1.9611	0.971663	1.92405	0.944145	1.10476e-12	1.37264e-11	156249224	156282825	protein_coding	HGNC:24644
ARFGEF3	chr6	ENSG00000112379.9	1513.74	613.41	1248.3	2.01117	1.00803	1.92339	0.943654	9.31319e-06	4.48819e-05	138161939	138344663	protein_coding	HGNC:21213
SLC46A1	chr17	ENSG00000076351.13	1050.29	682.59	1337.98	1.96528	0.974732	1.92317	0.943483	8.35375e-10	7.37548e-09	28394642	28407197	protein_coding	HGNC:30521
ANKLE2	chr12	ENSG00000176915.15	4035.28	2796.81	5398.68	1.93541	0.952636	1.92269	0.943129	1.18788e-19	2.64931e-18	132725503	132761832	protein_coding	HGNC:29101
SNORD101	chr6	ENSG00000206754.1	23.0201	10.4349	25.9621	2.4881	1.31504	1.92103	0.941883	0.0171445	0.0376715	132815307	132815379	snoRNA	HGNC:32764
AC018865.3	chr2	ENSG00000286058.1	191.518	106.202	217.245	2.05476	1.03897	1.92053	0.941504	0.000205258	0.000753791	130026845	130051131	lncRNA	#N/A
FAM86B3P	chr8	ENSG00000173295.7	91.5636	54.0339	111.444	2.06077	1.04318	1.91996	0.941073	0.000275457	0.000980601	8228595	8244865	transcribed_unprocessed_pseudogene	HGNC:44371
SH3GL3	chr15	ENSG00000140600.17	381.66	205.492	404.291	1.95787	0.969282	1.91981	0.940965	1.38519e-10	1.36948e-09	83447228	83618743	protein_coding	HGNC:10832
LINC02709	chr11	ENSG00000245522.2	29.8924	18.07	44.2344	2.46441	1.30124	1.91922	0.940522	0.0162035	0.0358856	9754770	9759533	lncRNA	HGNC:54226
ECPAS	chr9	ENSG00000136813.14	6917.75	4246.6	8338.36	1.96209	0.972394	1.91848	0.939967	1.91952e-09	1.61066e-08	111360692	111484745	protein_coding	HGNC:29020
CLU	chr8	ENSG00000120885.22	2689.25	1155.73	2250.65	1.94596	0.960483	1.91803	0.939628	1.23423e-13	1.67081e-12	27596917	27614700	protein_coding	HGNC:2095
RAI14	chr5	ENSG00000039560.14	5272.18	2713.55	5314.08	1.95501	0.967175	1.91639	0.938391	2.17304e-10	2.09746e-09	34656328	34832612	protein_coding	HGNC:14873
SFXN4	chr10	ENSG00000183605.17	747.714	546.396	1063.34	1.9424	0.957838	1.9163	0.938327	6.94407e-14	9.64492e-13	119140767	119165714	protein_coding	HGNC:16088
TNFRSF19	chr13	ENSG00000127863.15	1354.57	1214.73	2369.78	1.9644	0.974088	1.91604	0.938131	1.24459e-08	9.4291e-08	23570370	23676104	protein_coding	HGNC:11915
SCRN1	chr7	ENSG00000136193.17	8208.52	5578.67	11051.7	1.97818	0.984174	1.91598	0.938082	3.50927e-07	2.14883e-06	29920104	29990289	protein_coding	HGNC:22192
SPIRE1	chr18	ENSG00000134278.15	516.115	231.454	459.606	1.96277	0.972893	1.91579	0.937942	6.30149e-09	4.96104e-08	12446512	12658134	protein_coding	HGNC:30622
AMFR	chr16	ENSG00000159461.15	2200.91	1650.45	3223.33	1.94962	0.963191	1.9144	0.936889	4.11757e-11	4.35031e-10	56361452	56425545	protein_coding	HGNC:463
AL354836.1	chr20	ENSG00000226332.2	150.809	96.3614	193.701	2.00188	1.00136	1.91425	0.936779	1.20303e-05	5.67438e-05	62305432	62306325	lncRNA	#N/A
SLC7A2	chr8	ENSG00000003989.17	8715.01	6829.63	13279.3	1.94238	0.957829	1.91344	0.936172	1.04818e-11	1.18277e-10	17497088	17570573	protein_coding	HGNC:11060
SURF2	chr9	ENSG00000148291.10	942.21	555.431	1074.95	1.93845	0.954905	1.91238	0.935372	7.62856e-14	1.05527e-12	133356550	133361158	protein_coding	HGNC:11475
MYCL	chr1	ENSG00000116990.11	730.348	420.141	813.316	1.93044	0.948927	1.91067	0.934082	8.68795e-18	1.67712e-16	39895426	39902256	protein_coding	HGNC:7555
IAH1	chr2	ENSG00000134330.19	323.288	244.65	475.885	1.94847	0.962342	1.91002	0.933588	2.193e-09	1.8249e-08	9473658	9496543	protein_coding	HGNC:27696
AL049840.6	chr14	ENSG00000269958.1	203.159	132.875	262.017	1.97259	0.980094	1.90902	0.932829	4.36926e-07	2.63575e-06	103696353	103697163	lncRNA	#N/A
CNTNAP3B	chr9	ENSG00000154529.14	52.9537	27.9974	67.9529	2.41169	1.27005	1.90894	0.932773	0.0142965	0.0321878	41890314	42129510	protein_coding	HGNC:32035
SLC35D1	chr1	ENSG00000116704.8	528.528	348.736	669.466	1.92449	0.944476	1.90732	0.93155	1.41721e-14	2.10536e-13	66999350	67054148	protein_coding	HGNC:20800
TEX261	chr2	ENSG00000144043.12	1499.87	1056.45	2045.22	1.93315	0.950952	1.90693	0.931254	1.86373e-18	3.78148e-17	70985942	70994873	protein_coding	HGNC:30712
MIR503HG	chrX	ENSG00000223749.11	22.0907	11.6586	29.7599	2.7446	1.45659	1.90656	0.930973	0.0244959	0.0510974	134543119	134546642	lncRNA	HGNC:28258
PPM1D	chr17	ENSG00000170836.12	1433.1	780.267	1500.8	1.92573	0.945402	1.90652	0.930939	3.30418e-19	7.19091e-18	60600183	60666280	protein_coding	HGNC:9277
GPCPD1	chr20	ENSG00000125772.14	900.756	615.223	1193.35	1.94135	0.957057	1.90649	0.930916	4.32498e-11	4.55536e-10	5544439	5611006	protein_coding	HGNC:26957
CDCP1	chr3	ENSG00000163814.8	1854.14	1221.16	2363.81	1.93614	0.953181	1.90614	0.930652	1.56519e-12	1.92233e-11	45082277	45146422	protein_coding	HGNC:24357
PTPRD-AS1	chr9	ENSG00000225706.2	114.961	89.8099	180.709	2.02165	1.01553	1.90603	0.930571	0.000110336	0.000431545	8858127	8864772	lncRNA	HGNC:49753
THBS3	chr1	ENSG00000169231.13	977.993	801.824	1546.5	1.93887	0.955215	1.90476	0.929607	3.45539e-11	3.6803e-10	155195588	155209051	protein_coding	HGNC:11787
SLC4A8	chr12	ENSG00000050438.17	1046.82	978.385	1881.23	1.95688	0.968554	1.90408	0.929094	5.6299e-10	5.1133e-09	51391317	51515763	protein_coding	HGNC:11034
PIM1	chr6	ENSG00000137193.14	3275.26	2436.07	4668.88	1.91642	0.93841	1.90393	0.928978	6.34346e-27	2.44631e-25	37170152	37175428	protein_coding	HGNC:8986
ADCY10	chr1	ENSG00000143199.18	327.952	311.184	635.433	2.04234	1.03022	1.90369	0.928799	0.000334645	0.00116699	167809386	167914215	protein_coding	HGNC:21285
GTF2H1	chr11	ENSG00000110768.12	1435.83	973.842	1861.13	1.9191	0.94043	1.90291	0.928208	5.09092e-19	1.08445e-17	18322295	18367045	protein_coding	HGNC:4655
PDLIM7	chr5	ENSG00000196923.14	3610.34	2252.64	4384.25	1.94399	0.95902	1.90101	0.926769	2.76774e-09	2.27765e-08	177483394	177497606	protein_coding	HGNC:22958
ITPRID2	chr2	ENSG00000138434.17	1914.24	1556.75	3010.94	1.9701	0.978267	1.90092	0.926698	2.64222e-06	1.40403e-05	181891730	181930738	protein_coding	HGNC:11319
VGLL1	chrX	ENSG00000102243.13	409.718	324.825	663.262	2.02251	1.01614	1.89945	0.925584	0.000198018	0.000730428	136532215	136556807	protein_coding	HGNC:20985
ZMAT3	chr3	ENSG00000172667.11	1991.88	971.763	1904.92	1.95739	0.968933	1.89943	0.925568	2.11152e-07	1.34001e-06	178960121	179072215	protein_coding	HGNC:29983
RAPGEF3	chr12	ENSG00000079337.16	133.218	84.4402	170.928	2.03529	1.02523	1.89915	0.925354	0.000271194	0.000966633	47734363	47771040	protein_coding	HGNC:16629
NKX3-1	chr8	ENSG00000167034.10	487.104	319.649	637.864	1.99438	0.995942	1.89882	0.925104	3.03807e-05	0.000133425	23678697	23682938	protein_coding	HGNC:7838
RGMB	chr5	ENSG00000174136.13	1185.08	846.589	1634.1	1.92631	0.945837	1.89834	0.924736	6.19877e-13	7.86774e-12	98768650	98798643	protein_coding	HGNC:26896
ADAMTSL3	chr15	ENSG00000156218.13	46.4055	27.4095	60.223	2.20191	1.13875	1.89804	0.924512	0.00606491	0.0152922	83654088	84039842	protein_coding	HGNC:14633
ALOX12P2	chr17	ENSG00000262943.7	205.32	132.158	274.195	2.00799	1.00575	1.89794	0.924437	8.26817e-05	0.000332753	6853861	6954107	transcribed_unprocessed_pseudogene	HGNC:432
AC092171.2	chr7	ENSG00000230733.2	43.0866	21.404	48.1845	2.23111	1.15776	1.89778	0.924312	0.0076078	0.018666	5475804	5479811	lncRNA	#N/A
KRT7-AS	chr12	ENSG00000257671.1	1485.72	1126.97	2158.34	1.92576	0.945431	1.89758	0.924159	6.93816e-13	8.76712e-12	52245048	52247448	lncRNA	HGNC:52643
AC083899.1	chr2	ENSG00000204745.4	161.739	90.2754	180.104	1.97994	0.985457	1.89754	0.924131	8.99205e-06	4.35061e-05	87125198	87196629	unprocessed_pseudogene	#N/A
FOSL1	chr11	ENSG00000175592.9	321.213	85.3712	177.14	2.09467	1.06672	1.89683	0.923589	0.00150946	0.00449809	65892049	65900573	protein_coding	HGNC:13718
ZNF185	chrX	ENSG00000147394.18	1292.46	1030.85	1967.74	1.9183	0.939831	1.89671	0.9235	2.76383e-16	4.7632e-15	152914442	152973480	protein_coding	HGNC:12976
FOXP3	chrX	ENSG00000049768.16	29.8273	19.2669	43.397	2.2722	1.18409	1.89655	0.92338	0.00990183	0.0235046	49250438	49270477	protein_coding	HGNC:6106
LAMC2	chr1	ENSG00000058085.15	1255.8	784.858	1508.79	1.92271	0.943144	1.89557	0.922628	2.14987e-13	2.86047e-12	183186238	183245127	protein_coding	HGNC:6493
PXN	chr12	ENSG00000089159.16	8890.21	6618.72	12621.5	1.90674	0.931111	1.89552	0.922597	3.42466e-29	1.52362e-27	120210439	120265771	protein_coding	HGNC:9718
RIOK3	chr18	ENSG00000101782.15	2449.01	1676.34	3222.69	1.92519	0.945001	1.89507	0.922251	1.37482e-12	1.69953e-11	23453287	23486603	protein_coding	HGNC:11451
ZXDC	chr3	ENSG00000070476.15	1194.03	833.531	1597.24	1.91846	0.939947	1.89411	0.92152	1.21342e-14	1.81842e-13	126437601	126475891	protein_coding	HGNC:28160
TENM4	chr11	ENSG00000149256.16	1580.99	1643.86	3134.05	1.9193	0.940582	1.8941	0.921511	4.02896e-14	5.75027e-13	78652829	79441030	protein_coding	HGNC:29945
SLC66A1	chr1	ENSG00000040487.13	906.718	659.156	1283.12	1.946	0.96051	1.89318	0.920814	1.44868e-08	1.08455e-07	19312326	19329300	protein_coding	HGNC:26001
AC015917.2	chr17	ENSG00000265254.1	17.8212	7.40532	20.0549	2.76988	1.46982	1.89227	0.920121	0.0269121	0.0555004	28405240	28406796	lncRNA	#N/A
RNF14	chr5	ENSG00000013561.18	1106.13	776.235	1487.66	1.91458	0.937029	1.89218	0.920048	8.47764e-16	1.40477e-14	141958328	141990292	protein_coding	HGNC:10058
PILRB	chr7	ENSG00000121716.20	64.1462	43.3424	89.7725	2.07	1.04963	1.89184	0.919791	0.00114225	0.00350659	100352176	100367733	protein_coding	HGNC:18297
SLC7A4	chr22	ENSG00000099960.13	229.444	187.383	375.789	1.97966	0.985251	1.89149	0.919525	3.23519e-05	0.000141537	21028718	21032840	protein_coding	HGNC:11062
EIF5A2	chr3	ENSG00000163577.8	175.373	102.158	200.898	1.97353	0.98078	1.89112	0.91924	1.00477e-05	4.81366e-05	170888418	170908644	protein_coding	HGNC:3301
AC021443.1	chr11	ENSG00000200090.1	44.4475	34.0507	71.0878	2.11906	1.08342	1.89112	0.919239	0.00295202	0.00814343	47726894	47726992	misc_RNA	#N/A
EOGT	chr3	ENSG00000163378.14	769.374	463.675	886.809	1.91352	0.936231	1.8909	0.919075	4.92335e-13	6.30986e-12	68975217	69013684	protein_coding	HGNC:28526
STS	chrX	ENSG00000101846.7	1196.93	940.214	1797.46	1.91375	0.936404	1.88933	0.917877	5.80958e-14	8.15537e-13	7147237	7804358	protein_coding	HGNC:11425
TRIO	chr5	ENSG00000038382.20	8232.74	6133.81	11654.5	1.90049	0.926371	1.88925	0.917814	1.80294e-26	6.79945e-25	14143342	14532128	protein_coding	HGNC:12303
LINC01278	chrX	ENSG00000235437.8	994.784	739.993	1410.95	1.90565	0.930281	1.88811	0.916944	8.40671e-20	1.89223e-18	63222993	63561095	lncRNA	HGNC:28090
GBAP1	chr1	ENSG00000160766.14	134.545	109.489	218.029	2.00492	1.00354	1.88697	0.916071	0.000141789	0.000541786	155213821	155227422	transcribed_unprocessed_pseudogene	HGNC:4178
AP000777.2	chr11	ENSG00000255959.1	71.1979	35.1251	74.0705	2.11622	1.08149	1.88629	0.915551	0.00300957	0.00828481	60835996	60842965	lncRNA	#N/A
CNPPD1	chr2	ENSG00000115649.16	1865.42	1321.63	2516.31	1.90154	0.927172	1.88587	0.915234	1.88472e-20	4.47823e-19	219171897	219178106	protein_coding	HGNC:25220
AC102945.2	chr8	ENSG00000279041.1	403.174	272.495	556.848	2.0144	1.01035	1.88545	0.914907	0.000270622	0.000965198	30552345	30553766	TEC	#N/A
AC074194.2	chr4	ENSG00000283355.1	25.8283	14.4315	36.3522	2.48201	1.31151	1.88539	0.914865	0.0200442	0.043052	184014035	184016382	TEC	#N/A
ADAM12	chr10	ENSG00000148848.14	32.8053	14.6077	33.5398	2.31914	1.21359	1.88534	0.914824	0.0133789	0.0304227	126012381	126388455	protein_coding	HGNC:190
PLEK2	chr14	ENSG00000100558.9	73.187	57.3352	117.848	2.10161	1.07149	1.88466	0.914305	0.00239896	0.00678204	67386984	67412167	protein_coding	HGNC:19238
DENND5B	chr12	ENSG00000170456.16	1488.25	1042.77	2013.37	1.93246	0.950436	1.8841	0.913873	3.02624e-08	2.16682e-07	31382226	31591136	protein_coding	HGNC:28338
FGF18	chr5	ENSG00000156427.8	19.1894	6.00544	18.5187	3.12241	1.64266	1.88352	0.913428	0.0302201	0.0611941	171419647	171457626	protein_coding	HGNC:3674
CARD11	chr7	ENSG00000198286.9	789.168	287.21	583.63	2.01523	1.01095	1.88338	0.913326	0.000287977	0.00102007	2906141	3043945	protein_coding	HGNC:16393
CTPS1	chr1	ENSG00000171793.16	4416.6	2847.63	5400.09	1.89556	0.922623	1.88266	0.91277	3.74302e-24	1.21339e-22	40979688	41012565	protein_coding	HGNC:2519
EDIL3-DT	chr5	ENSG00000250320.6	164.204	113.79	229.498	2.00702	1.00505	1.88232	0.91251	0.000198631	0.000732212	84382424	84490765	lncRNA	HGNC:40204
PTPN21	chr14	ENSG00000070778.13	1935	1495.45	2833.36	1.90061	0.926463	1.87979	0.910574	6.21784e-16	1.04347e-14	88465778	88555007	protein_coding	HGNC:9651
HS3ST3A1	chr17	ENSG00000153976.3	111.965	58.8961	119.573	2.01529	1.01099	1.87959	0.910414	0.000367416	0.00126424	13494032	13601929	protein_coding	HGNC:5196
KRT8P33	chr5	ENSG00000250539.1	36.4955	18.5506	46.4379	2.45409	1.29519	1.87944	0.910303	0.0183392	0.0399423	123400922	123402344	processed_pseudogene	HGNC:39867
C10orf55	chr10	ENSG00000222047.8	38.757	15.9329	39.2006	2.4295	1.28066	1.879	0.909964	0.018546	0.0403567	73909969	73922777	protein_coding	HGNC:31008
TNNT2	chr1	ENSG00000118194.20	41.6103	24.5083	53.5947	2.18508	1.12769	1.87896	0.909931	0.00700144	0.0173402	201359008	201377764	protein_coding	HGNC:11949
ABCA3	chr16	ENSG00000167972.14	294.987	162.332	322.607	1.98086	0.986126	1.87871	0.909743	0.000104301	0.000410286	2275881	2340746	protein_coding	HGNC:33
AC020763.4	chr16	ENSG00000279569.1	389.819	295.317	571.743	1.93461	0.952039	1.87853	0.909606	1.13037e-07	7.4561e-07	70661667	70665836	TEC	#N/A
GARS-DT	chr7	ENSG00000196295.12	787.109	572.94	1096.46	1.91276	0.935655	1.87817	0.909327	6.51217e-11	6.68995e-10	30516309	30595286	lncRNA	HGNC:48951
AC011297.1	chrY	ENSG00000273906.1	376.58	268.394	523.603	1.93703	0.953844	1.87772	0.908981	3.61245e-07	2.20963e-06	6918682	6920791	lncRNA	#N/A
ZPR1	chr11	ENSG00000109917.11	2225.23	1461.36	2772.38	1.89844	0.924813	1.87711	0.908511	6.00053e-16	1.00799e-14	116773799	116788039	protein_coding	HGNC:13051
DPP9-AS1	chr19	ENSG00000205790.1	44.0998	24.9142	54.468	2.20918	1.14351	1.87705	0.908469	0.00836576	0.0202811	4679282	4685948	lncRNA	HGNC:50706
B4GALT1	chr9	ENSG00000086062.12	5204.2	4349.12	8379.25	1.9232	0.943512	1.87624	0.907846	1.58925e-08	1.18407e-07	33104082	33167356	protein_coding	HGNC:924
NMNAT2	chr1	ENSG00000157064.11	2864.37	2362.75	4505.01	1.91072	0.934118	1.8743	0.906349	6.21898e-14	8.68724e-13	183248237	183418380	protein_coding	HGNC:16789
BMP1	chr8	ENSG00000168487.19	365.316	290.461	559.956	1.9309	0.949272	1.87375	0.905931	4.02073e-07	2.43582e-06	22165140	22212326	protein_coding	HGNC:1067
LCAT	chr16	ENSG00000213398.8	300.338	180.817	358.794	1.99006	0.992812	1.87335	0.905619	0.000172589	0.000645472	67939750	67944131	protein_coding	HGNC:6522
AC012676.5	chr16	ENSG00000280063.1	99.7919	58.7619	119.268	2.04059	1.02899	1.87233	0.904836	0.00109377	0.00336865	4346694	4348648	TEC	#N/A
ZFP69B	chr1	ENSG00000187801.15	298.898	205.128	394.165	1.92232	0.94285	1.8718	0.904428	1.8417e-07	1.17821e-06	40450102	40463718	protein_coding	HGNC:28053
MAN1A2P1	chr19	ENSG00000267799.1	26.8066	15.2703	34.8699	2.28341	1.19119	1.87145	0.904159	0.0130853	0.0298305	28790812	28792871	processed_pseudogene	HGNC:50488
PRKAG2	chr7	ENSG00000106617.14	1103.15	680.16	1288.01	1.89885	0.925124	1.8707	0.903576	7.18819e-14	9.97587e-13	151556124	151877125	protein_coding	HGNC:9386
ADAMTSL4-AS2	chr1	ENSG00000237781.3	34.6151	24.8127	55.0771	2.22538	1.15405	1.87019	0.903184	0.0104424	0.024604	150548562	150557724	lncRNA	HGNC:40895
BAALC	chr8	ENSG00000164929.17	57.7866	29.7764	66.2062	2.22629	1.15464	1.86882	0.902131	0.0101439	0.0240193	103140713	103230305	protein_coding	HGNC:14333
SNORD3A	chr17	ENSG00000263934.4	57.2744	22.8786	60.8722	2.75434	1.46171	1.86855	0.901915	0.0279265	0.0572882	19188016	19188714	snoRNA	HGNC:33189
MED10	chr5	ENSG00000133398.4	987.452	671.325	1284.39	1.914	0.936594	1.86823	0.901673	2.22421e-08	1.61872e-07	6371874	6378571	protein_coding	HGNC:28760
AL133415.1	chr10	ENSG00000234961.1	212.534	98.2628	198.927	2.01037	1.00746	1.86822	0.901667	0.000526363	0.00174541	17233325	17234833	lncRNA	#N/A
SFMBT1	chr3	ENSG00000163935.14	863.937	541.351	1022.9	1.88939	0.91792	1.86798	0.901478	6.26393e-17	1.14208e-15	52903572	53046750	protein_coding	HGNC:20255
GPR75	chr2	ENSG00000119737.6	104.094	66.0121	132.927	2.04547	1.03243	1.8673	0.900953	0.00142698	0.0042777	53852912	53859967	protein_coding	HGNC:4526
KCMF1	chr2	ENSG00000176407.18	3700.26	2287.38	4331.41	1.89364	0.921163	1.86706	0.900772	6.0356e-13	7.67776e-12	84971093	85059472	protein_coding	HGNC:20589
SEC63	chr6	ENSG00000025796.14	5156.66	3542.81	6736.16	1.90342	0.92859	1.86615	0.900063	8.70567e-10	7.67033e-09	107867756	107958208	protein_coding	HGNC:21082
CYP2C8	chr10	ENSG00000138115.14	68.1612	48.3329	102.899	2.16844	1.11666	1.8645	0.898789	0.00755485	0.0185468	95036772	95069497	protein_coding	HGNC:2622
CDC42BPA	chr1	ENSG00000143776.18	2740.58	1606.04	3078	1.91251	0.93547	1.86438	0.898698	5.08338e-08	3.52739e-07	226989865	227318474	protein_coding	HGNC:1737
LY6G5B	chr6	ENSG00000240053.8	110.582	72.2742	144.85	2.01852	1.0133	1.864	0.898402	0.000833561	0.00264154	31670167	31673776	protein_coding	HGNC:13931
IL6ST	chr5	ENSG00000134352.20	2433.52	1897.58	3564.38	1.87698	0.908415	1.86373	0.898194	4.90162e-14	6.90917e-13	55935095	55995022	protein_coding	HGNC:6021
NPDC1	chr9	ENSG00000107281.10	465.296	214.801	405.702	1.97851	0.984413	1.86338	0.89792	0.000168119	0.000630686	137039463	137046179	protein_coding	HGNC:7899
LINC01504	chr9	ENSG00000225434.3	35.3259	17.6372	38.7618	2.18393	1.12693	1.86158	0.896531	0.00868701	0.020938	72305367	72356721	lncRNA	HGNC:51185
EPHA4	chr2	ENSG00000116106.12	793.023	594.278	1121.89	1.88918	0.917763	1.86106	0.896126	5.40099e-12	6.25987e-11	221418027	221574202	protein_coding	HGNC:3388
TIAM2	chr6	ENSG00000146426.18	1046.17	829.362	1562.96	1.89197	0.919892	1.86066	0.895815	3.78515e-11	4.00653e-10	154832697	155257723	protein_coding	HGNC:11806
OGFOD2	chr12	ENSG00000111325.16	98.0833	74.1337	147.075	1.99189	0.99414	1.86005	0.89534	0.000385794	0.00132056	122974580	122980043	protein_coding	HGNC:25823
[truncated: 3,249 more rows]

## Sheet: 5d-RAI_Combo
Gene_name	chr	Geneid	baseMean	baseMean_5d-RAI_DMSO	baseMean_5d-RAI_DMSO_Combo	FoldChange	log2FoldChange	FoldChange_adj	log2FoldChange_adj	pvalue	padj	start	end	gene_type	hgnc_id
[truncated: 4,948 more rows]
